# Supplementary material for: miR-146a, miR-146b, and miR-155 increase expression of IL-6 and IL-8 and support HSP10 in an In vitro sepsis model
Source: PLoS One. 2017 Jun 29;12(6):e0179850. doi: 10.1371/journal.pone.0179850 (PMC5491059; doi:10.1371/journal.pone.0179850)
Supplement: S3 Table — Expression of IL-6 and IL-8 of HUVEC stimulated with CdM compared to TNF-α. (XLS) [file pone.0179850.s003.xls]

## Sheet: IL8
	IL-8 pg/ml
	control	+CdM	+TNF-a
HUVEC73 4h	2918.6	5919.54	7958.88
HUVEC73 6h	3144.11	3699.94	7370.27
HUVEC73 16h	4944.37	7387.53	11276.3
HUVEC73 24h	5946.71	8531.05	16760.8
HUVECmm2 4h	377.92	4291.31	3398.22
HUVECmm2 6h	712.33	8152.43	6603.08
HUVECmm2 16h	1142.68	8824.49	10907.3
HUVECmm2 24h	1398.61	14064.1	14613.1
HUVECro3 4h	594.8	4110.59	4651.35
HUVECro3 6h	1078.52	4450.88	7325.44
HUVECro3 16h	2737.42	8873.82	21432.8
HUVEro73 24h	3657.54	17361.8	25239.9
Mean
		control	TNF	CdM
	4	1297.11	5336.15	4773.81
	6	1644.99	7099.6	5434.42
	16	2941.49	14538.8	8361.95
	24	3667.62	18871.3	13319
SD
		control	TNF	CdM
	4	1149.98	1923.82	813.504
	6	1070.53	351.567	1946.22
	16	1558.73	4877.12	689.311
	24	1856.77	4587.85	3643.42

## Sheet: IL6
	IL-6 pg/ml
	control	+CdM	+TNF-a
HUVEC73 4h	280.8	1539.59	617.05
HUVEC73 6h	339.57	2538.45	824.37
HUVEC73 16h	584.87	8391.54	1415.73
HUVEC73 24h	812.96	7954.03	2539.09
HUVECmm2 4h	76.47	676.4	132.94
HUVECmm2 6h	121.61	1476.86	271.25
HUVECmm2 16h	229.93	8306.82	510.75
HUVECmm2 24h	280.42	12473.5	638.74
HUVECro3 4h	96.24	1160.37	282.1
HUVECro3 6h	144.89	1929.95	546.57
HUVECro3 16h	416.81	9794.88	1375.04
HUVEro73 24h	462.48	13564.3	1554.23
Mean
		control	TNF-α	CdM
	4	151.17	344.03	1125.45
	6	202.023	547.397	1981.75
	16	410.537	1100.51	8831.08
	24	518.62	1577.35	11330.6
SD
		control	TNF stimulated	CdM
	4	92.0169	202.43	353.26
	6	97.7234	225.811	434.938
	16	144.972	417.352	682.387
	24	221.003	775.987	2428.78
