# Supplementary material for: miR-146a, miR-146b, and miR-155 increase expression of IL-6 and IL-8 and support HSP10 in an In vitro sepsis model
Source: PLoS One. 2017 Jun 29;12(6):e0179850. doi: 10.1371/journal.pone.0179850 (PMC5491059; doi:10.1371/journal.pone.0179850)
Supplement: S4 Table — miRNA expression in HUVEC and HPMEC stimulated with CdM. (XLS) [file pone.0179850.s004.xls]

## Sheet: Report content
Project_Summary Report version 4.1 - dual color analysis

## Sheet: Project info
miRCURY™ LNA Array microRNA Profiling Services
Project_Summary Report version 4.1 - dual color analysis
Array results summary
Author:ROS		Review:MTE
# SO number:16262		# Reference code:	1337-1
Project Title/Code
Title/Code	cell culture model for Sepsis
Your Contact Details
First Name:	Eva
Last Name:	Roßmanith
Job Title:	MTA
E-mail:	eva.rossmanith@donau-uni.ac.at
Company/Institute:	Donau Universität
Department:	Zentrum für Biomedizinische Technologie
Address Line 1:	D3
Address Line 2:	Dr. Karl Dorrek Strasse 30
Address Line 3:
City:	Krems
Zip/Postal Code:	3500	Phone:	+432732893-2625
State:		Mobile/Cell:
Country:	Austria	Fax:	+432732893-4600
Sample Description
Organism:	human
Tissue type:	macro- and microvascular endothelial cells
Cell type:	HUVEC and HPMEC
Sample Type:	Total RNA?	yes	miRNA enriched?
RNA Extraction method:	miRCURY RNA Isolation kit
Background and Purpose of Experiment
macrovascular HUVEC and microvascular HPMEC were stimulated with LPS =sepsis patient, the same cells were incubated parallel with the same medium, but without LPS =healthy control. 3 independent experiments were carried out for each cell type. Number of RNA samples=12 à ~2µg , RNA Isolation was performed on June 16, 2010, stored at -70°C vial sample ID 1 ex1 HUVEC -LPS 2 ex1 HUVEC +LPS 3 ex2 HUVE…
Product specifications
Product number	208300-A (208301-A / 208302-A)
Slide batch #	33010
Array version	5th generation - hsa, mmu & rno
miRBase version	miRBase 15.0 + miRPlus
Work flow
	Date	Status
Samples received	2010-06-25	Ok
RNA QC	2010-07-07	Passed - see the RNA QC folder
Labeling and hybridisation	2010-07-15	OK
Scanning and data collection	2010-07-16	Ok
Slide QC	2010-07-19	OK
RNA amount for labelling	600ng

## Sheet: Samples submitted
Samples to be Submitted
Sample Number	Sample Name		Sample volume	Concen-tration	OD	OD	Groups (treatments, time points etc)
	(as it appears on vial)		(µl)	(ng / µl)	260/280	260/230	factor A	factor B	factor C	factor D
	Example: how to fill in sample information						(stimuli)	(donor)	-	-
s 1	Control-1		6	420	2	1.95	Control	1	-	-
s 2	Control-2		5.6	450	1.95	2	Control	2	-	-
s 3	Control-3		5.7	440	1.99	1.98	Control	3	-	-
s 4	Treatment-1		5.8	430	1.98	1.95	Treatment	1	-	-
s 5	Treatment-2		6.3	400	1.92	1.98	Treatment	2	-	-
s 6	Treatment-3		5.4	460	1.93	2	Treatment	3	-	-
Samples to be Submitted
Sample Number	Sample Name		Sample volume	Concen-tration	OD	OD	Groups (treatments, time points etc)
	(as it appears on vial)		(µl)	(ng / µl)	260/280	260/230	factor A	factor B	factor C	factor D
s1	1		~48µl	59.4			control	HUVEC	no LPS	Exp.1
s2	2		~48µl	57.4			treatment	HUVEC	LPS	Exp.1
s3	3		~48µl	44.4			control	HUVEC	no LPS	Exp.2
s4	4		~48µl	43			treatment	HUVEC	LPS	Exp.2
s5	5		~48µl	67.4			control	HUVEC	no LPS	Exp.3
s6	6		~48µl	49			treatment	HUVEC	LPS	Exp.3
s7	7		~48µl	61.4			control	HPMEC	no LPS	Exp.1
s8	8		~48µl	66			treatment	HPMEC	LPS	Exp.1
s9	9		~48µl	45.6			control	HPMEC	no LPS	Exp.2
s10	10		~48µl	52.6			treatment	HPMEC	LPS	Exp.2
s11	11		~48µl	61.8			control	HPMEC	no LPS	Exp.3
s12	12		~48µl	47.8			treatment	HPMEC	LPS	Exp.3
s13
s14
s15
s16
s17
s18
s19
s20
s21
s22
s23
s24
s25
s26
s27
s28
s29
s30
s31
s32
s33
s34
s35
s36
s37
s38
s39
s40
s41
s42
s43
s44
s45
s46
s47
s48
s49
s50
s51
s52
s53
s54
s55
s56
s57
s58
s59
s60
s61
s62
s63
s64
s65
s66
s67
s68
s69
s70
s71
s72
s73
s74
s75
s76
s77
s78
s79
s80
s81
s82
s83
s84
s85
s86
s87
s88
s89
s90
s91
s92
s93
s94
s95
s96
s97
s98
s99
s100
s101
s102
s103
s104
s105
s106
s107
s108
s109
s110
s111
s112
s113
s114
s115
s116
s117
s118
s119
s120
s121
s122
s123
s124
s125
s126
s127
s128
s129
s130
s131
s132
s133
s134
s135
s136
s137
s138
s139
s140
s141
s142
s143
s144
s145
s146
s147
s148
s149
s150
s151
s152
s153
s154
s155
s156
s157
s158
s159
s160
s161
s162
s163
s164
s165
s166
s167
s168
s169
s170
s171
s172
s173
s174
s175
s176
s177
s178
s179
s180
s181
s182
s183
s184
s185
s186
s187
s188
s189
s190
s191
s192
s193
s194
s195
s196
s197
s198
s199
s200

## Sheet: Hybridizations
Hybridizations to be Performed
	Example: how to fill in sample information
Slide Number		Sample X (Hy3)				Sample Y (Hy5)
h 1		s1				common reference pool (samples s1 to s6)
h 2		s2				common reference pool (samples s1 to s6)
h 3		s3				common reference pool (samples s1 to s6)
h 4		s4				common reference pool (samples s1 to s6)
h 5		s5				common reference pool (samples s1 to s6)
h 6		s6				common reference pool (samples s1 to s6)
Hybridizations to be Performed
Slide Number		Sample X (Hy3)				Sample Y (Hy5)
h1		s1				common reference pool (samples s1 to s12)
h2		s2				common reference pool (samples s1 to s12)
h3		s3				common reference pool (samples s1 to s12)
h4		s4				common reference pool (samples s1 to s12)
h5		s5				common reference pool (samples s1 to s12)
h6		s6				common reference pool (samples s1 to s12)
h7		s7				common reference pool (samples s1 to s12)
h8		s8				common reference pool (samples s1 to s12)
h9		s9				common reference pool (samples s1 to s12)
h10		s10				common reference pool (samples s1 to s12)
h11		s11				common reference pool (samples s1 to s12)
h12		s12				common reference pool (samples s1 to s12)
h13
h14
h15
h16
h17
h18
h19
h20
h21
h22
h23
h24
h25
h26
h27
h28
h29
h30
h31
h32
h33
h34
h35
h36
h37
h38
h39
h40
h41
h42
h43
h44
h45
h46
h47
h48
h49
h50
h51
h52
h53
h54
h55
h56
h57
h58
h59
h60
h61
h62
h63
h64
h65
h66
h67
h68
h69
h70
h71
h72
h73
h74
h75
h76
h77
h78
h79
h80
h81
h82
h83
h84
h85
h86
h87
h88
h89
h90
h91
h92
h93
h94
h95
h96
h97
h98
h99
h100
h101
h102
h103
h104
h105
h106
h107
h108
h109
h110
h111
h112
h113
h114
h115
h116
h117
h118
h119
h120
h121
h122
h123
h124
h125
h126
h127
h128
h129
h130
h131
h132
h133
h134
h135
h136
h137
h138
h139
h140
h141
h142
h143
h144
h145
h146
h147
h148
h149
h150
h151
h152
h153
h154
h155
h156
h157
h158
h159
h160
h161
h162
h163
h164
h165
h166
h167
h168
h169
h170
h171
h172
h173
h174
h175
h176
h177
h178
h179
h180
h181
h182
h183
h184
h185
h186
h187
h188
h189
h190
h191
h192
h193
h194
h195
h196
h197
h198
h199
h200

## Sheet: Expression Matrix_SD
Project_Summary Report version 4.1 - dual color analysis		0.188784	0.174566	0.180095	0.165877	0.196682	0.179305	0.187204	0.201422	0.184044	0.191943	0.193523	0.183254
		LogMedianRatios
		HUVEC	HUVEC	HUVEC	HUVEC	HUVEC	HUVEC	HPMEC	HPMEC	HPMEC	HPMEC	HPMEC	HPMEC
		Control	LPS	Control	LPS	Control	LPS	Control	LPS	Control	LPS	Control	LPS
		Exp. 1	Exp.1	Exp. 2	Exp. 2	Exp.3	Exp.3	Exp. 1	Exp.1	Exp. 2	Exp. 2	Exp.3	Exp.3
Probe Id	Annotation	Slide 1	Slide 2	Slide 3	Slide 4	Slide 5	Slide 6	Slide 7	Slide 8	Slide 9	Slide 10	Slide 11	Slide 12	Count	Std. Dev.
146162	hsa-miR-1975	-0.234699	-1.81509	-2.76189	-2.06755	-2.64544	-2.20253	1.21787	1.42904	-0.411052	-0.471109	-0.710365	-0.801718	12	1.38805
13140	hsa-miR-138	-1.40034	-1.28566	-1.7905	-1.45368	-1.64306	-1.45547	1.17779	1.39836	0.903827	0.905358	-1.15155	-0.99745	12	1.25069
46802	hsa-miR-1826	-1.02374	0.883043	0.852765	1.62973	1.18431	1.21627	-0.905144	-0.9849	-0.0442206	-0.180656	-0.770156	-0.711365	12	0.995744
145901	hsa-miR-494	-1.15112	0.58865	1.18433	0.376766	1.30095	0.585566	-0.259383	-1.09438	-0.232833	-0.627642	-0.818537	-1.40127	12	0.924331
17904	hsa-miR-185*	-0.893016	1.00949	0.26428	0.738393	0.792715	1.10309	-0.794084	-0.79235	-0.829498	-0.8538	-0.976876	-1.07751	12	0.885396
46739	hsa-miR-1308	0.382456	-1.10465	-1.75286	-0.959308	-1.08888	-0.8626	-0.27407	0.0863779	0.335172	0.354395	0.549617	0.873414	12	0.835371
11040	hsa-miR-29b	-1.00798	-0.660136	-1.4886	-0.454852	-1.13772	0.169295	0.341962	0.811396	0.640908	1.02341	-0.249599	0.36798	12	0.8204
46537	hsa-miRPlus-E1038	0.431086	-1.10669	-1.21972	-0.752308	-1.1669	-0.735747	0.153755	0.460188	0.32283	0.472613	0.596566	0.987908	12	0.80115
10964	hsa-miR-155	-0.208913	1.41387	-0.366211	0.97346	-0.155855	1.73244	-0.573638	0.768875	-0.39222	0.476181	-0.417882	0.455276	12	0.779779
46698	hsa-miR-1280	0.50299	-0.863842	-1.72148	-0.83946	-1.41848	-0.906347	0.35952	0.634583	-0.0824278	0.173381	-0.114855	-0.00177159	12	0.772112
42806	hsa-miR-886-3p	0.963924	-0.0864681	-1.6964	-0.776951	-0.538065	0.295716	-0.951628	-0.43359	-0.98817	-0.534263	0.184699	0.679126	12	0.762174
11039	hsa-miR-29a	-0.733749	-0.590866	-1.25292	-0.54362	-1.09032	0.0360043	0.571973	0.942017	0.516063	0.937772	-0.568296	-0.0508007	12	0.759825
11041	hsa-miR-29c	-0.819422	-0.963403	-1.15244	-0.898834	-1.20882	-0.633721	0.527648	1.01422	0.255175	0.576265	-0.229224	0.0073793	12	0.757972
10306	hsa-miR-146b-5p	-0.510701	0.470972	-0.965347	0.432712	-0.763917	0.799693	-1.21721	0.176325	-0.997324	0.058764	-0.151925	1.02589	12	0.749938
46620	hsa-miR-1275	-0.0985084	0.326326	0.4816	-0.350152	0.670912	0.0715028	-0.825575	-1.17103	-0.682295	1.18785	-0.394158	-0.434637	12	0.679304
42751	hsa-miR-720	0.594566	-0.773643	-1.5148	-0.678668	-0.960396	-0.498721	0.364417	0.558593	0.116669	0.250813	-0.0980912	0.238729	12	0.673261
145975	hsa-miR-1260	0.476876	-0.665771	-1.59846	-0.809249	-1.09483	-0.558019	0.099387	0.283176	-0.0490641	0.0952005	-0.201508	-0.0237314	12	0.615643
46292	hsa-miR-1274a	-0.152026	-1.16626	-1.11445	-0.753036	-1.04157	-0.690725	-0.228791	0.335121	-0.174334	-0.123198	0.233476	0.717281	12	0.609949
28302	hsa-miRPlus-A1015	-0.0961465	-0.644044	-1.20146	-0.837682	-1.0442	-0.655905	0.449609	0.516475	-0.247054	-0.134577	0.388194	0.353958	12	0.609433
146167	hsa-miR-1979	0.0114836	0.452632	-0.427168	0.223698	0.0284197	0.487433	0.423953	0.812848	0.479515	0.212943	-1.12285	-1.02005	12	0.608019
17885	hsa-miR-886-5p	0.675387	-0.381639	-1.4906	-0.796616	-0.697728	-0.226498	-0.776424	-0.35844	-0.604877	-0.402374	0.0284804	0.499163	12	0.587271
11030	hsa-miR-26a	-0.035486	-0.407097	-0.690167	-0.656758	-0.884778	-0.0877411	0.822441	1.00437	-0.26536	0.316845	-0.214647	-0.0940413	12	0.576635
11052	hsa-miR-31	-0.0443108	-0.243909	-0.96808	-0.168205	-0.62178	0.165031	0.446704	0.752507	0.560705	0.813293	-0.604459	-0.153149	12	0.56976
46749	hsa-miRPlus-E1033	-0.804982	0.587582	0.0360673	0.52987	0.264127	0.601675	0.325327	0.69545	0.238218	0.301455	-0.808973	-0.733789	12	0.564929
46445	hsa-miRPlus-E1247	0.565755	-0.138579	-0.914048	-0.299538	-0.963539	-0.316689	0.677621	0.764985	0.0741108	-0.0561026	0.302087	0.148212	12	0.560633
46712	hsa-miR-1201	0.090494	-0.683591	-0.998768	-0.858326	-1.08248	-0.932264	0.234841	0.476584	-0.183799	-0.211436	0.0622096	0.143432	12	0.551046
46885	hsa-miRPlus-E1225	-0.938013	0.350002	0.520704	0.157024	0.702881	0.309281	-0.104314	-0.409797	-0.256051	-0.558203	-0.619113	-0.80369	12	0.543253
17955	hsa-miRPlus-C1110	-0.313451	0.600484	0.0989474	1.11977	0.56205	0.750036	-0.367934	-0.181328	0.127184	-0.16533	-0.419153	-0.241621	12	0.508247
11020	hsa-miR-22	-0.269185	-0.152223	-0.791902	0.127823	-0.669325	0.152317	0.548938	0.740566	0.617911	0.614486	-0.213421	-0.00545515	12	0.506695
11022	hsa-miR-221	-0.0916834	-0.238857	-0.631841	-0.165634	-0.486035	0.196214	0.623466	0.864623	0.711865	0.709314	0.254719	0.499106	12	0.505146
145978	hsa-miRPlus-E1258	0.497179	-0.420534	-0.950259	-0.0883462	-0.639505	-0.230613	0.0330724	0.673692	0.363312	0.568431	-0.128221	0.253304	12	0.503376
46320	hsa-miR-31*	-0.175781	-0.478488	-0.8945	-0.542812	-0.768889	-0.343258	0.140133	0.489207	0.418445	0.463554	-0.729235	-0.431984	12	0.500217
146086	hsa-miR-30a	-0.140021	-0.407795	-0.684698	-0.307802	-0.608655	-0.14631	0.589947	0.934373	-0.245169	-0.126981	-0.676932	-0.562021	12	0.499081
13485	hsa-miR-10a	0.950767	0.457154	0.183462	0.340288	0.0685759	0.490968	-0.671261	-0.344209	-0.62451	-0.502571	0.0365051	0.174587	12	0.497769
46921	hsa-miR-1290	0.690295	0.00850243	0.15723	-0.466489	-0.217159	-0.783304	0.170325	0.382469	-0.910529	0.47227	-0.122917	-0.307653	12	0.490379
145636	hsa-miR-181d	0.641605	0.324289	-0.0612726	0.0346197	-0.0830754	0.563212	-0.285253	-0.253032	-1.00204	-0.830945	-0.0473714	-0.0215805	12	0.486331
46801	hsa-miR-106a	0.482067	0.208615	-0.384034	0.119964	-0.130501	0.711807	-0.74532	-0.532518	-0.817701	-0.546413	-0.0178648	0.145913	12	0.486207
46923	hsa-miR-1259	0.065115	-0.301575	-0.986901	-0.280058	-0.897353	-0.416812	0.241829	0.346665	0.0181121	-0.0457548	0.35133	0.524028	12	0.48116
146001	hsa-miR-1977	0.0480134	0.146993	-0.365443	0.207377	0.165046	0.240192	-0.864424	-0.409637	-0.0937297	-0.00832147	0.617385	0.968123	12	0.476
11014	hsa-miR-214	0.113679	0.196769	0.0149796	-0.11956	0.130609	0.337312	-0.764043	-1.02334	-0.772871	-0.862407	-0.448381	-0.441435	12	0.47306
42467	hsa-miR-129-5p	-0.717519	0.293928	-0.255548	0.0283576	0.165738	0.296223	-0.47952	-0.682533	-0.377156	-0.521688	0.734963	0.290386	12	0.466351
146011	hsa-let-7a	-0.1315	-0.169859	-0.0702604	-0.254576	-0.334324	-0.0133459	0.488076	0.813598	-0.985175	0.424261	0.129196	0.0376903	12	0.456898
146008	hsa-miR-26b	-0.177435	-0.302205	-0.468773	-0.517126	-0.635775	-0.0960592	0.618483	0.86355	-0.235887	0.313527	-0.102797	-0.0461591	12	0.453945
10986	hsa-miR-193a-3p	0.216256	0.0882642	-0.271043	0.716349	-0.0922698	0.68372	-0.428128	0.0940854	0.167657	0.271494	-0.84667	-0.323129	12	0.44985
11260	hsa-miR-151-5p	-0.299128	-0.464812	-0.770702	-0.69671	-0.871304	-0.279717	0.353398	0.63116	-0.338423	0.0404929	-0.439533	-0.284307	12	0.443263
17749	hsa-let-7b	-0.35675	-0.39037	-0.188913	-0.235696	-0.322276	-0.401052	0.512308	0.823943	-0.168373	0.537483	0.299521	0.197842	12	0.428013
4610	hsa-miR-126	0.412159	0.495887	0.319697	0.488785	0.352114	1.01059	0.269678	0.0450181	-0.598568	-0.390003	0.392106	0.416649	12	0.421445
145805	hsa-miR-765	-0.158938	0.0923434	0.538546	0.267343	0.501273	0.1239	-0.481151	-0.861514	-0.0270627	-0.331521	-0.303186	-0.445425	12	0.419786
42588	hsa-miR-18a	0.570019	0.311445	-0.143745	0.162445	0.212623	0.727402	-0.460574	-0.514376	-0.35327	-0.405485	0.157401	0.349086	12	0.418281
33596	hsa-miR-126*	0.692446	-0.0107387	-0.0905476	-0.226916	0.00333021	0.611738	0.717707	0.656131	0.196374	0.0582233	0.728379	1.0295	12	0.415962
30787	hsa-miR-125b	0.391604	0.175293	-0.187541	0.318759	-0.167189	0.587862	0.192547	0.482218	0.164362	0.322294	-0.763636	-0.511059	12	0.410649
145938	hsa-miRPlus-E1151	-0.149383	0.16177	0.516884	0.187161	0.591735	0.110465	-0.532534	-0.777141	-0.113086	-0.284178	-0.301667	-0.385587	12	0.410597
145944	hsa-miR-27b	0.189811	-0.155519	-0.805098	-0.121919	-0.662942	0.230868	0.0260522	0.309665	0.343977	0.27425	-0.618912	-0.288553	12	0.408578
46733	hsa-miRPlus-E1117	-0.563486	0.302033	0.394902	0.350136	0.571676	0.367312	0.0580301	0.126827	0.380285	0.260389	-0.473113	-0.573788	12	0.406058
42581	hsa-miR-513a-5p	-0.48115	0.261952	0.451963	0.156461	0.479864	0.322035	0.0437195	-0.366618	0.0694972	-0.165117	-0.300499	-0.76673	12	0.393378
46817	hsa-miRPlus-E1172	-0.323265	-0.717371	-0.679021	-0.738495	-0.673067	-0.854286	-0.294723	0.194057	-0.101463	-0.012931	0.0561153	0.169816	12	0.388339
42532	hsa-miR-22*	-0.250307	-0.293234	-0.480359	-0.334634	-0.505238	-0.298644	0.407565	0.630722	0.145349	0.484073	-0.199968	-0.0575412	12	0.387455
17354	hsa-miR-637	-0.20991	0.45605	0.00182726	0.0358578	0.232811	0.300114	0.0609344	-0.362029	-0.573607	-0.554804	-0.515743	-0.693634	12	0.386082
46483	hsa-miR-27a	0.125986	-0.11837	-0.718185	0.00178859	-0.553269	0.311699	-0.0608301	0.206204	0.415888	0.322371	-0.60203	-0.256569	12	0.384821
46466	hsa-miRPlus-E1016	0.178065	-0.0381327	-0.514142	-0.240049	-0.778385	-0.462891	0.101159	0.241209	0.129541	-0.0902225	0.219781	0.49138	12	0.370491
42708	hsa-miR-99a	0.211437	-0.521432	-0.671121	-0.531595	-0.669907	-0.45302	-0.168423	0.101708	-0.839756	-0.677451	-0.85319	-0.93832	12	0.369734
146200	hsa-miR-1974	0.0187093	0.154495	-0.170202	0.25402	0.0606428	0.341755	-0.760975	-0.133128	0.335256	0.351392	0.549664	0.58166	12	0.369573
46438	hsa-let-7g	0.0589051	-0.0116298	-0.233554	-0.0721579	-0.358583	0.274707	0.473954	0.71715	-0.535895	0.362354	0.317874	0.293493	12	0.366067
42539	hsa-miR-933	0.282293	-0.474164	-0.422331	-0.707155	-0.450622	-0.684328	0.115823	0.226836	0.00471195	0.148473	0.078456	0.0509651	12	0.365639
46871	hsa-miRPlus-F1066	-0.0319108	0.244492	0.468049	0.271614	0.517689	0.170231	-0.421726	-0.610725	0.0587205	-0.258374	-0.176294	-0.252907	12	0.35248
145845	hsa-miR-20a	0.472501	0.271893	-0.0646183	0.0345307	-0.0228688	0.759305	-0.368657	-0.269489	-0.33968	-0.139642	0.209041	0.38752	12	0.349656
46599	hsa-miRPlus-F1225	-0.0686267	0.191756	0.426606	0.194249	0.510119	0.15217	-0.34763	-0.649104	-0.0266434	-0.292339	-0.250201	-0.353094	12	0.348804
145693	hsa-miR-92a	0.426436	0.291951	-0.1677	0.222755	0.126939	0.649571	-0.475744	-0.298235	-0.384726	-0.282312	-0.0692406	-0.0298516	12	0.347923
42865	hsa-miR-181a	0.641093	0.215147	-0.323778	0.0567806	-0.147909	0.452998	0.341017	0.348398	-0.483778	-0.308368	0.0751321	0.0500002	12	0.343425
145935	hsa-miRPlus-E1232	-0.181658	0.086694	0.432932	0.0809254	0.486197	0.0355184	-0.428603	-0.682649	-0.0339692	-0.340337	-0.228281	-0.322942	12	0.343128
46512	hsa-miRPlus-E1088	0.0493218	0.10939	-0.473405	0.120122	-0.0411396	0.154142	-0.646012	0.0361431	0.23309	0.283573	0.437531	0.570529	12	0.342564
46662	hsa-miRPlus-E1146	-0.123082	0.187018	0.42742	0.281468	0.45598	0.0085037	-0.248808	-0.636822	0.0107797	-0.293864	-0.286928	-0.368984	12	0.338939
10998	hsa-miR-19b	0.47064	0.0677008	-0.661544	0.259814	-0.33449	0.47846	-0.312506	0.056354	-0.266025	-0.135291	-0.0956395	-0.0155102	12	0.3373
27217	hsa-miR-34a	-0.201187	-0.415669	-0.429541	0.172499	-0.500232	0.109611	0.406571	0.455293	-0.0796773	-0.122953	0.239855	0.329151	12	0.337044
28191	hsa-miR-30e	0.176939	-0.0217255	-0.309275	0.0185302	-0.369664	0.0660591	0.594981	0.766649	0.360906	0.411598	0.0837959	0.249409	12	0.335293
11023	hsa-miR-222	-0.162103	-0.114383	-0.502684	0.122068	-0.452026	0.204172	0.155371	0.292708	0.435694	0.493145	0.294449	0.40486	12	0.334677
146112	hsa-miR-30b	0.107603	0.130782	-0.524994	0.307799	-0.487504	0.36448	0.0538003	0.420788	-0.345121	-0.126467	-0.100807	0.342	12	0.331669
10997	hsa-miR-19a	0.637895	0.184753	-0.395217	0.308719	-0.108736	0.655132	-0.319639	0.0301803	-0.0913014	-0.0870644	0.10136	0.209166	12	0.330437
46711	hsa-miRPlus-E1245	-0.255968	-0.217488	-0.255897	0.175025	-0.102461	0.141284	-0.330137	0.268631	-0.0471821	0.842136	-0.059692	0.180681	12	0.324543
146180	hsa-miR-1909	-0.306174	0.323865	-0.0833428	0.723904	0.304469	0.526081	-0.0647065	0.119397	0.193577	-0.0199759	-0.298857	-0.136911	12	0.320033
17506	hsa-miR-24	-0.0333757	0.358642	-0.251292	0.715634	0.00983911	0.808378	0.109833	0.230738	0.0215121	0.212055	-0.124092	0.0894673	12	0.317443
145968	hsa-let-7d	-0.219864	-0.243192	-0.115241	-0.163759	-0.299769	-0.191842	0.164783	0.523347	-0.799288	0.156576	-0.0587104	-0.105321	12	0.316346
46514	hsa-miR-1246	0.411182	0.152957	-0.0236359	-0.216848	-0.291687	-0.459725	0.121509	0.200526	-0.641602	0.238372	0.155233	0.0959217	12	0.314453
46380	hsa-miR-1255a	-0.112611	0.106371	0.413117	0.133559	0.442427	0.0347699	-0.338013	-0.644342	-0.0171521	-0.252165	-0.203487	-0.273839	12	0.312902
9938	hsa-let-7i	0.123577	0.114816	-0.40918	-0.0178209	-0.270969	0.430482	0.0613025	0.314463	-0.463875	0.297174	0.270559	0.457335	12	0.312577
11182	hsa-miR-98	-0.160852	-0.225939	-0.0892788	-0.184527	-0.291504	0.00129783	0.189317	0.484817	-0.830265	0.0929149	-0.0495727	-0.107127	12	0.31225
46810	hsa-miR-1827	-0.105286	-0.0259101	0.53421	-0.125519	0.345293	-0.247612	-0.322556	-0.654262	-0.108262	-0.244589	0.0586711	-0.218487	12	0.308189
10967	hsa-miR-16	0.409437	0.039825	-0.344312	-0.326669	-0.195765	0.524319	0.337395	0.402178	-0.151876	0.340664	0.013122	0.111292	12	0.304948
146165	hsa-miR-1973	0.0391879	-0.25122	-0.161824	-0.455879	-0.0441424	-0.52058	0.237485	-0.171592	0.480822	0.241865	0.0308994	-0.386495	12	0.304577
46343	hsa-miRPlus-E1212	-0.163482	-0.0228276	0.484923	0.0414882	0.32122	-0.199532	-0.463758	-0.649154	-0.0637429	-0.144703	-0.0017342	-0.0982363	12	0.30174
145943	hsa-miR-100	0.238539	-0.0526295	-0.27233	-0.31394	-0.231815	0.335916	0.0338077	0.244216	-0.334048	-0.110177	-0.65744	-0.426201	12	0.301233
145981	hsa-miR-1285	-0.377234	-0.710317	-0.120565	-0.901366	-0.445729	-0.84318	-0.340286	-0.412179	-0.225564	-0.317039	0.0547502	-0.0449935	12	0.301133
13148	hsa-miR-195	0.26994	0.232971	-0.22564	-0.262859	-0.177071	0.345816	-0.258178	-0.216513	-0.611653	-0.462741	-0.366478	-0.216511	12	0.296117
42917	hsa-miR-551b	-0.31808	0.103193	0.329755	0.26625	0.338756	0.167293	-0.366536	-0.506708	-0.0365749	-0.116897	-0.228312	-0.318056	12	0.294553
29575	hsa-miR-32*	-0.144311	-0.0548055	0.426907	-0.0280908	0.254521	-0.195272	-0.460315	-0.650864	-0.0369986	-0.230655	0.0210556	-0.142822	12	0.284802
10985	hsa-miR-191	0.0283911	-0.242228	-0.613383	-0.187733	-0.40577	-0.029427	0.148186	0.392752	-0.323609	-0.138737	-0.495774	-0.288645	12	0.282588
28431	hsa-miR-1908	0.0197953	0.0842395	-0.118872	-0.159325	0.0118914	-0.0992692	-0.0151674	-0.562809	-0.198085	-0.244631	0.593213	0.228833	12	0.279559
146076	hsa-miR-483-3p	0.0942021	0.256458	0.33874	-0.0684846	0.337312	-0.1374	-0.0206604	-0.490604	-0.11898	-0.385162	0.00408353	-0.382463	12	0.277865
145844	hsa-miR-374a	0.215285	-0.12881	-0.347262	-0.450021	-0.516738	0.169416	0.100872	0.331916	-0.277849	-0.147886	-0.264673	0.0248125	12	0.275182
17863	hsa-miR-934	0.000769638	-0.0401878	0.270445	-0.155378	0.193385	-0.16697	-0.345477	-0.550846	-0.410333	-0.479545	-0.298461	-0.52341	12	0.27386
46731	hsa-miRPlus-F1017	-0.0991541	-0.222563	-0.272482	-0.378945	-0.237873	-0.245749	-0.0658308	-0.258229	-0.195989	-0.319572	0.446223	0.418583	12	0.27124
46352	hsa-miRPlus-E1082	0.0542959	0.508101	0.128811	0.611296	0.450985	0.623747	0.161574	0.104077	0.607688	0.353114	-0.212776	0.132904	12	0.27017
11184	hsa-miR-99b	0.283045	-0.0912008	-0.595788	-0.164513	-0.453485	-0.0223613	-0.223441	-0.0142267	-0.569001	-0.330488	-0.506437	-0.407123	12	0.266916
42694	hsa-miR-485-3p	-0.251035	-0.197325	-0.0451626	0.331263	-0.0823779	-0.371203	-0.466788	-0.66214	-0.444034	-0.455091	-0.172531	-0.503475	12	0.266915
19582	hsa-miR-106b	0.474024	0.193755	-0.204359	0.298652	-0.0870808	0.610542	0.0028092	0.0864342	-0.250932	-0.140332	0.00532802	0.128022	12	0.265629
145768	hsa-miR-665	-0.0844987	-0.486032	-0.0336992	-0.605022	-0.0545543	-0.747234	-0.460715	-0.822278	-0.572165	-0.539737	-0.326738	-0.564455	12	0.263895
46228	hsa-miR-320c	0.138076	-0.0774959	-0.309297	-0.135372	-0.402253	0.0457022	0.0474368	0.485557	-0.238417	0.227851	0.112597	0.327647	12	0.263827
46324	hsa-miR-320b	0.0977206	0.0366925	-0.333048	-0.0201681	-0.33777	0.197831	0.158832	0.572046	-0.172182	0.27715	0.139616	0.27387	12	0.263331
145940	hsa-miRPlus-E1110	0.0105827	-0.107697	0.327203	-0.367285	0.206458	-0.261784	-0.128322	-0.587559	-0.142314	-0.39232	-0.0857819	-0.406945	12	0.263091
10928	hsa-miR-125a-5p	0.169418	0.0187562	-0.399966	0.148325	-0.34897	0.270009	0.223996	0.4652	-0.00174492	0.161679	-0.208338	-0.12893	12	0.26061
27720	hsa-miR-15a	0.300284	-0.051046	-0.299376	-0.0486284	-0.159531	0.27791	0.450902	0.517892	0.209271	0.280904	-0.113314	0.0487977	12	0.257658
46379	hsa-miRPlus-E1093	-0.214811	0.422044	0.399296	0.461794	0.581052	0.34421	0.138319	-0.082097	0.289728	0.15517	-0.0527071	-0.0231691	12	0.252749
42872	hsa-miR-138-1*	-0.109195	-0.0460691	0.285539	0.00642212	0.353623	-0.0364231	-0.292353	-0.570055	-0.00577868	-0.20998	-0.232729	-0.270533	12	0.251895
21526	hsa-miRPlus-E1031	0.045301	-0.0498315	-0.243653	-0.213038	-0.159947	-0.130231	0.126863	0.234742	0.553716	0.437808	-0.026198	0.0931296	12	0.251072
145841	hsa-miR-23b	0.151194	0.325932	-0.149408	0.4319	0.00512369	0.720486	0.116333	0.239605	0.21999	0.351379	-0.15233	0.0182539	12	0.250601
30687	hsa-miR-93	0.580407	0.342744	0.0819863	0.105273	0.0630586	0.656227	-0.0323275	0.0812825	-0.164255	-0.0521032	0.190656	0.27796	12	0.248508
46330	hsa-miRPlus-E1097	-0.161535	-0.0400855	0.314749	0.034007	0.355123	-0.0913667	-0.27257	-0.561881	-0.0416802	-0.251606	-0.121582	-0.164369	12	0.247796
27533	hsa-miR-320a	0.12986	0.0871384	-0.228724	-0.0765301	-0.266762	0.227451	0.157887	0.624796	-0.0237473	0.313029	0.195024	0.279485	12	0.246382
17295	hsa-miR-583	-0.0947737	0.0122906	0.270746	-0.0480194	0.292225	-0.12617	-0.375811	-0.578373	-0.0566695	-0.229591	-0.128615	-0.270586	12	0.244826
145745	hsa-miR-335*	-0.151016	0.127198	0.256573	0.22406	0.251121	0.0761158	-0.258649	-0.497424	-0.061566	-0.132308	-0.213383	-0.261016	12	0.24102
146010	hsa-miR-2116	-0.1334	-0.0117065	0.317388	0.0395421	0.326043	-0.0984337	-0.300705	-0.52253	0.0545613	-0.192969	-0.134919	-0.19013	12	0.240157
42550	hsa-miR-516a-5p	-0.329052	-0.246928	-0.107881	-0.458101	-0.0764582	-0.324104	-0.606345	-0.806944	-0.551814	-0.262645	-0.661052	-0.713087	12	0.240075
145996	hsa-miR-205*	-0.0656532	0.12814	0.388464	0.204805	0.425684	0.0768376	-0.125714	-0.402184	0.0270822	-0.13342	-0.106945	-0.163541	12	0.239242
46715	hsa-miRPlus-E1090	-0.333775	-0.150897	0.154037	-0.163191	0.249407	-0.187536	-0.318257	-0.585574	-0.170205	-0.399851	-0.252247	-0.477029	12	0.238837
46861	hsa-miRPlus-E1098	-0.185057	0.0296518	0.338505	0.0434461	0.358452	-0.0563729	-0.222382	-0.430709	-0.0480598	-0.169142	-0.189116	-0.300499	12	0.236955
146158	hsa-miRPlus-G1316-5p	-0.0840792	-0.155029	0.261754	-0.216162	0.119901	-0.297738	-0.386174	-0.609695	-0.171241	-0.28816	-0.30067	-0.440506	12	0.236944
42744	hsa-miR-23a	0.241521	0.294033	-0.16579	0.243492	0.034208	0.776858	0.209941	0.180644	0.310108	0.362981	-0.0636469	0.133438	12	0.236938
17280	hsa-miR-15b	0.336997	0.118748	-0.118877	0.0474138	0.0449172	0.614664	-0.253961	-0.112463	-0.0831307	0.168149	0.0951278	0.281428	12	0.236709
42923	hsa-miR-30c	0.207112	0.0724015	-0.214005	0.331157	-0.206917	0.361207	0.174526	0.473141	-0.210474	0.0111246	-0.0605721	0.221565	12	0.236683
146016	hsa-miR-1978	-0.469384	-0.125769	-0.129294	0.00600677	0.0394989	-0.0656354	-0.187097	-0.230401	0.341025	0.209231	-0.191915	-0.431125	12	0.234046
27740	hsa-miR-574-5p	-0.104398	-0.133044	0.295733	-0.0453062	0.201353	-0.216786	-0.440784	-0.492944	-0.109648	-0.226	0.019344	-0.00882741	12	0.228415
46720	hsa-miRPlus-E1185	-0.463197	-0.1691	0.0973438	-0.144889	0.210949	-0.216796	-0.414533	-0.391656	-0.169222	-0.311882	-0.459975	-0.523251	12	0.228306
32825	hsa-miR-620	-0.195722	-0.108894	0.33186	-0.00255566	0.268298	-0.188807	-0.377746	-0.441891	-0.0582258	-0.0621533	-0.111189	-0.137394	12	0.222872
10138	hsa-miR-130a	0.213742	0.12	-0.241264	0.0218319	-0.240037	0.328696	-0.0671408	0.204548	-0.0822988	0.117045	0.156837	0.488757	12	0.21907
10919	hsa-miR-103	0.434242	0.15682	-0.164842	0.0508539	-0.140227	0.476319	0.145124	0.342674	-0.124399	0.10792	0.173948	0.327217	12	0.218816
46602	hsa-miRPlus-F1194	1.05647	1.63514	1.31616	1.81272	1.51551	1.63034	1.26568	1.47002	1.59676	1.49528	1.22265	1.24204	12	0.218812
42591	hsa-miR-634	-0.187892	0.0337816	0.127693	0.0269862	0.244871	0.00345358	-0.213387	-0.537631	0.111381	-0.209601	-0.086197	-0.200732	12	0.210301
145865	hsa-miR-361-3p	0.40386	0.94746	0.576167	1.15156	0.864698	0.951473	0.64951	0.917093	0.962319	0.928677	0.664537	0.798153	12	0.207418
46479	hsa-miR-1304	-0.0628996	-0.138724	0.386123	-0.237801	0.0814676	-0.39484	-0.0443453	-0.331838	-0.0533892	-0.0516803	0.113747	-0.0728788	12	0.207354
46933	hsa-miRPlus-F1026	-0.222417	0.210764	0.189742	-0.0289345	0.245668	-0.0338659	0.247908	0.0112051	0.0471156	-0.128175	-0.231732	-0.376971	12	0.206236
46256	hsa-miRPlus-E1238	-0.194339	0.142033	-0.116069	0.0188075	0.00521602	-0.0331884	0.187628	0.0073913	-0.102522	-0.108736	-0.281216	-0.590708	12	0.205352
30033	hsa-miR-877	-0.176497	-0.108018	0.0571774	-0.162968	0.170012	-0.240043	-0.357329	-0.594431	-0.301995	-0.407507	-0.282518	-0.313768	12	0.20453
42793	hsa-miRPlus-A1072	-0.34502	-0.19623	0.0847363	-0.0604325	0.15109	-0.209105	-0.36685	-0.507399	-0.0342244	-0.14114	-0.352748	-0.384123	12	0.203455
11078	hsa-miR-365	0.0582206	0.0207503	-0.22501	0.359856	-0.0965954	0.388476	-0.0963628	0.243121	0.101966	0.104937	-0.212684	-0.0314124	12	0.20196
19596	hsa-miR-30d	0.27605	0.151376	-0.0789862	0.339626	-0.0275634	0.275788	0.414921	0.65804	0.100542	0.161658	0.143318	0.246004	12	0.197719
42887	hsa-miR-331-3p	0.329366	0.0970593	-0.275039	0.127911	-0.315906	0.030042	-0.222935	0.0088948	-0.251686	-0.205592	-0.119599	-0.0126113	12	0.196741
42932	hsa-miR-920	-0.368596	-0.196022	-0.131291	0.373389	-0.134206	-0.0995936	-0.149454	-0.0531825	-0.050197	0.148978	0.00622896	-0.208036	12	0.188331
46580	hsa-miRPlus-E1077	-0.0774063	0.0896458	0.167893	-0.0787415	0.146722	-0.0876711	0.30578	-0.13994	0.0516048	-0.0570432	-0.104893	-0.423783	12	0.186749
27565	hsa-miR-423-5p	-0.122161	-0.0496474	-0.201694	-0.0531698	-0.22964	-0.11189	-0.00277008	0.0885762	-0.125333	0.00763888	0.423345	0.235184	12	0.186507
29490	hsa-miR-7	0.13365	0.244987	0.145315	0.298503	0.159939	0.250059	-0.0821987	0.179992	0.111913	0.367649	0.436432	0.655433	12	0.186225
145847	hsa-miR-766	-0.351765	-0.393737	-0.131343	-0.624394	-0.287608	-0.596883	-0.300334	-0.632383	-0.265	-0.606375	-0.483767	-0.716314	12	0.185647
45587	hsa-miRPlus-E1200	-0.197478	-0.261713	0.24991	-0.0763414	0.0349949	-0.380149	-0.376471	-0.331465	-0.0519502	-0.170285	-0.0325761	-0.0965669	12	0.185168
46866	hsa-miR-1321	-0.100999	-0.0422289	0.193876	-0.0917628	0.179799	-0.207765	-0.194084	-0.484821	-0.0479129	-0.263475	-0.034156	-0.160501	12	0.184341
42730	hsa-miR-423-3p	0.175532	-0.0460495	-0.370646	0.0974667	-0.268755	0.0991827	0.0150254	0.100491	-0.0886831	-0.232872	0.122907	0.143697	12	0.182091
45614	hsa-miRPlus-F1155	-0.101866	0.155845	0.177082	0.208236	0.244809	0.0937559	-0.0518041	-0.283725	0.0356673	-0.162845	-0.126768	-0.243172	12	0.181917
46870	hsa-miR-320d	0.18934	0.160232	-0.153983	0.0989291	-0.161685	0.160875	0.177872	0.488713	0.00830914	0.235361	0.154667	0.286868	12	0.179282
46788	hsa-miR-1299	-0.184378	-0.228876	0.148028	-0.167008	0.0224497	-0.388654	-0.308991	-0.43613	-0.0744734	-0.265094	-0.0156458	-0.113341	12	0.171875
42513	hsa-miR-300	-0.206357	-0.240124	0.0533855	-0.488062	-0.109794	-0.537183	-0.247155	-0.381219	-0.152951	-0.233518	-0.0443001	-0.168921	12	0.171544
42679	hsa-miR-642	-0.0972103	0.0881729	0.282435	0.147488	0.352961	0.0210831	0.0714657	-0.207648	0.258069	0.0413885	0.0559425	-0.131166	12	0.169404
42929	hsa-miR-25*	0.0412747	-0.113418	0.0996327	-0.224672	-0.0152765	-0.383267	-0.154038	-0.355011	-0.247341	-0.336335	-0.131521	-0.391928	12	0.1677
45891	hsa-miRPlus-E1285	-0.151316	0.207345	0.023679	0.165885	0.159269	0.1735	0.278745	0.209827	0.11961	0.102066	-0.116587	-0.256466	12	0.166624
42724	hsa-miR-34b	-0.146353	-0.275267	-0.297251	-0.266771	-0.220213	-0.273884	-0.0777797	0.138945	0.0712301	0.132493	-0.262009	-0.079971	12	0.165494
46555	hsa-miRPlus-E1153	-0.11362	0.0733441	-0.10552	0.134928	0.0352841	0.0328446	-0.0753219	0.0128692	0.459613	0.238616	0.151667	-0.0535631	12	0.164506
17858	hsa-miRPlus-A1073	0.782025	0.959182	0.972006	1.22432	1.08556	0.834798	0.753821	0.935622	0.62148	0.897157	0.775327	1.00314	12	0.163125
46634	hsa-miR-1281	0.799604	1.31663	0.992722	1.32437	1.12892	0.865838	1.00359	1.18889	0.967182	1.11933	0.979335	1.1031	12	0.162488
46630	hsa-miRPlus-F1064	-0.0170956	0.187193	0.260292	0.0464088	0.275992	0.0309822	0.0517397	-0.167515	0.314465	0.0622249	0.0213225	-0.193611	12	0.162477
46742	hsa-miRPlus-E1067	0.248347	0.167102	0.0852292	0.162981	0.140168	0.122335	0.176973	0.2677	0.549295	0.55965	0.207235	0.0794337	12	0.161651
10977	hsa-miR-183	-0.27662	-0.395913	-0.403575	-0.128978	-0.523009	-0.314922	-0.333186	-0.207674	-0.0156869	0.0104958	-0.392922	-0.281379	12	0.161268
145678	hsa-miR-150	-0.176975	0.0147323	0.244397	-0.112606	0.127924	-0.10941	-0.0137666	-0.191257	0.0227123	-0.181028	-0.166816	-0.345298	12	0.160617
42958	hsa-miR-628-3p	-0.109347	0.106591	0.0469081	-0.0477179	0.0950489	-0.0641908	0.329824	-0.0439575	0.000339123	-0.18491	0.157212	-0.263513	12	0.159537
46273	hsa-miRPlus-F1166	-0.260893	-0.320661	-0.0226988	-0.497249	-0.102149	-0.498754	-0.334271	-0.522025	-0.308133	-0.418757	-0.281865	-0.487746	12	0.159361
46391	hsa-miRPlus-E1193	0.485185	0.632556	0.518247	0.675443	0.722776	0.760802	0.393659	0.509439	0.993687	0.678985	0.531263	0.612274	12	0.158458
145941	hsa-miRPlus-F1086	-0.141618	-0.0793231	0.102662	-0.13529	-0.0309857	-0.283385	-0.29154	-0.443373	0.0254649	-0.133766	-0.0829535	-0.211103	12	0.149456
46350	hsa-miRPlus-E1189	0.142089	0.278162	0.34551	0.397441	0.371137	0.133479	-0.00571418	-0.0310558	0.413482	0.270891	0.28402	0.185913	12	0.149094
42490	hsa-miR-505*	0.176233	0.317289	0.581837	0.325885	0.390521	0.324539	0.339076	0.349574	0.431079	0.750472	0.458932	0.504385	12	0.148876
146043	hsa-miR-24-1*	-0.252111	0.0201653	-0.342321	0.0421472	-0.169131	0.135101	-0.161535	0.043235	-0.0153987	-0.0673605	-0.243091	-0.196182	12	0.147341
145801	hsa-miR-184	-0.33365	-0.45959	-0.23337	-0.593599	-0.29311	-0.609878	-0.183061	-0.527962	-0.448657	-0.535333	-0.289567	-0.504404	12	0.14527
46210	hsa-miR-1249	1.1411	1.41691	1.36733	1.58843	1.3576	1.34316	1.06309	1.39815	1.34021	1.44946	1.18723	1.34771	12	0.142437
27568	hsa-miR-744	0.0484749	0.173509	-0.0178016	0.259112	0.0961672	0.273534	-0.119569	-0.0626433	-0.108655	-0.077341	0.152115	0.166476	12	0.141326
42965	hsa-miR-424	0.256182	0.082012	0.141197	0.0703616	0.15622	0.126191	0.02463	-0.0919757	0.20132	0.0353206	0.356347	0.401266	12	0.140955
145846	hsa-let-7e	-0.0632096	-0.149778	0.19904	-0.0778549	0.123268	-0.264338	-0.124486	-0.0037499	-0.252097	-0.0463081	0.0178215	-0.147651	12	0.137702
46389	hsa-miRPlus-E1072	-0.229599	-0.188333	0.0402376	-0.108958	-0.025043	-0.212895	-0.400875	-0.319484	-0.140368	0.0156487	-0.30425	-0.187731	12	0.136167
146064	hsa-miR-718	0.655428	0.86468	0.733354	1.09578	0.858653	0.774628	0.698759	0.911708	0.80114	0.898561	0.594054	0.754224	12	0.134133
42486	hsa-miR-149*	-0.0545348	0.124881	0.0456449	-0.0699704	0.119086	-0.114279	0.182454	-0.242613	0.0598269	-0.0742991	0.104111	-0.182587	12	0.133942
46382	hsa-miRPlus-E1104	0.0521256	-0.108156	0.231723	-0.123935	0.108598	-0.233467	-0.0487182	-0.121578	-0.013841	-0.136754	0.0370114	-0.141134	12	0.130185
28966	hsa-miR-574-3p	-0.186177	-0.111042	0.218222	-0.0679231	0.0588915	-0.227822	-0.151141	-0.208511	-0.00435707	-0.131525	-0.165755	-0.155965	12	0.128997
46655	hsa-miRPlus-F1215	0.716472	0.884554	0.880332	1.15362	0.925321	0.835174	0.701022	0.946286	0.805636	0.930198	0.791201	0.996249	12	0.124887
46345	hsa-miR-1207-3p	1.29556	1.24418	1.15306	1.48541	1.27931	1.50096	1.31672	1.24342	1.48399	1.43321	1.30865	1.15238	12	0.12414
42654	hsa-miR-483-5p	0.00196735	0.0322047	0.167568	-0.142811	0.0267396	-0.144366	-0.232325	-0.28053	-0.02395	-0.0618099	-0.0435917	-0.122524	12	0.123784
145973	hsa-miR-664	-0.0120806	0.0967018	0.160657	0.431897	0.143619	0.163749	0.288293	0.297361	0.253469	0.255511	0.168029	0.0477345	12	0.121344
42442	hsa-miR-498	0.139831	0.314542	0.424889	0.259761	0.32634	0.294724	0.129947	-0.0462357	0.229948	0.208938	0.233155	0.17018	12	0.119662
46732	hsa-miR-1264	-0.139355	-0.0484133	-0.00756429	0.0254945	0.0297898	-0.0398958	0.0069538	-0.122683	0.127106	-0.0178756	-0.209065	-0.273403	12	0.111883
145942	hsa-miRPlus-F1055	-0.113898	-0.092455	0.171573	-0.0760421	-0.00507062	-0.161165	-0.0259109	-0.155279	0.0532119	0.0328447	-0.00963398	-0.143945	12	0.0996405
42825	hsa-miR-888*	-0.0970839	-0.0422688	-0.044845	0.05793	0.000540908	-0.161298	-0.0252498	-0.151539	0.0606887	-0.120739	-0.136944	-0.0739955	12	0.076094
10952	hsa-miR-146a	-0.492639	0.495909	-0.821052	0.414024	-0.643773	0.798314	-1.0769	-0.046348	NA	0.00508552	-0.0495712	1.02206	11	0.676808
13143	hsa-miR-301a	0.684566	0.24838	-0.0995258	0.155753	-0.00590461	0.582611	-1.11737	-0.837991	NA	-0.366003	-0.211957	0.166727	11	0.548006
146072	hsa-miR-1469	-0.12916	-0.290757	-0.633907	-0.531453	-0.651933	NA	-0.0474075	-0.382105	-0.112378	-0.149542	0.788192	0.364894	11	0.431458
46808	hsa-miRPlus-E1028	0.156865	-0.351377	-0.251025	NA	-0.388184	-0.392474	0.230072	0.0604265	0.338036	0.285826	-0.0358787	-0.0866694	11	0.275682
10972	hsa-miR-181b	0.539353	0.456783	0.196099	0.199809	0.201981	0.594278	0.0050283	0.0492166	-0.205165	NA	0.315492	0.158126	11	0.238281
42739	hsa-miR-339-5p	0.114944	-0.318496	-0.664445	NA	-0.465374	-0.332873	-0.357	-0.16524	0.0484783	0.0101373	-0.321344	-0.235485	11	0.233072
42461	hsa-miR-146b-3p	0.0530573	-0.150235	0.316427	NA	0.171681	-0.30598	0.0021331	-0.356872	-0.193351	-0.296618	-0.0337885	-0.335645	11	0.223433
46594	hsa-miRPlus-F1021	-0.14793	0.164145	0.294625	NA	0.287206	-0.000944608	-0.199801	-0.257162	-0.0309349	-0.1079	-0.167305	-0.112581	11	0.192453
46298	hsa-miRPlus-F1180	0.182642	NA	0.445741	0.780075	0.586876	0.545401	0.262339	0.587961	0.550294	0.573123	0.271488	0.352144	11	0.180549
19585	hsa-miR-148b	0.163834	NA	-0.225744	0.226383	-0.211736	0.195981	-0.0487613	0.23525	-0.0276424	0.0641416	0.0215625	0.242278	11	0.172434
11175	hsa-miR-525-5p	-0.454378	-0.605215	-0.260577	NA	-0.288299	-0.512202	-0.512783	-0.42913	-0.362466	-0.216943	-0.0181582	-0.259635	11	0.168108
46334	hsa-miRPlus-F1059	-0.273315	-0.440708	-0.0771143	-0.559879	-0.0901761	NA	-0.402642	-0.54302	-0.377151	-0.403143	-0.29247	-0.483232	11	0.16248
46412	hsa-miRPlus-F1206	0.756581	NA	1.12868	1.30138	1.09256	1.03104	0.862968	1.00797	0.873709	1.07065	0.860435	1.09087	11	0.155935
46473	hsa-miRPlus-E1112	-0.0847564	0.224421	0.10462	NA	0.30753	0.110444	0.103225	-0.113525	0.146943	-0.0456755	0.0758513	-0.112718	11	0.13939
46241	hsa-miRPlus-F1130	0.284406	0.570431	0.686535	0.596984	0.524401	0.390107	0.376693	0.59835	NA	0.500646	0.448297	0.573943	11	0.118785
27961	hsa-miR-891a	-0.413077	-0.276234	-0.223469	NA	-0.0570293	-0.402959	-0.383332	-0.362678	-0.197268	-0.375453	-0.423019	-0.387091	11	0.116184
17608	hsa-miR-425	0.709842	0.885663	0.635424	0.837374	0.653095	0.825834	NA	0.663044	0.901086	0.836403	0.642324	0.745641	11	0.102332
10925	hsa-miR-10b	0.862553	0.335545	0.152261	0.279639	0.121629	0.468607	-1.03423	-0.892347	NA	NA	0.157895	0.387888	10	0.592846
42531	hsa-miR-602	-0.315967	-0.315152	-0.378429	NA	-0.379024	-0.559942	-0.0184285	-0.345465	-0.315809	-0.332676	0.336265	NA	10	0.248073
42703	hsa-miR-490-3p	-0.34263	-0.451753	-0.0748243	NA	-0.131271	-0.576866	NA	-0.742523	-0.373454	-0.566898	-0.495342	-0.713659	10	0.222746
11151	hsa-miR-516b	-0.343625	NA	0.160615	-0.17366	0.19303	-0.19267	-0.20096	-0.403033	-0.115293	-0.306113	-0.27245	NA	10	0.199677
146140	hsa-miR-1976	0.0147567	0.186248	0.241827	0.261321	0.243863	NA	-0.0225045	NA	-0.000258053	0.101199	0.136033	0.117654	10	0.105601
46786	hsa-miRPlus-F1193	0.169764	0.149277	0.211306	NA	0.167595	-0.0529533	0.0229305	NA	0.108487	0.0645883	0.295011	0.197424	10	0.100729
46506	hsa-miRPlus-E1186	-0.249523	-0.17059	-0.0350471	NA	-0.0785614	-0.260069	NA	-0.0959236	-0.151323	-0.187647	-0.20326	-0.37625	10	0.0997955
29872	hsa-miR-340	0.120635	NA	-0.00241611	NA	0.0822079	-0.00809539	-0.0490803	-0.109604	-0.0832718	-0.155892	-0.0259808	-0.109164	10	0.0869403
46259	hsa-miR-885-5p	NA	1.02956	NA	1.0389	0.941968	0.908155	0.965411	1.04329	0.957998	0.952826	0.809217	1.01078	10	0.0715517
17463	hsa-miR-151-3p	0.120402	NA	-0.29139	NA	-0.337401	NA	0.298133	0.553042	-0.0592904	0.104542	0.00969042	0.0820891	9	0.274699
27544	hsa-miR-363*	-0.0691563	0.218817	NA	0.624563	0.274314	NA	NA	0.257694	0.517945	0.346002	-0.0508407	0.128074	9	0.231884
46348	hsa-miRPlus-E1175	0.058327	NA	0.187267	NA	0.0780996	NA	0.526343	0.345527	0.423744	0.389806	0.554051	0.235998	9	0.181859
17327	hsa-miR-630	0.039791	NA	0.380751	NA	0.172586	NA	-0.088569	-0.165488	0.168682	0.157774	0.0819566	0.21862	9	0.164211
46529	hsa-miRPlus-F1023	0.828528	1.16513	NA	1.21331	1.0488	0.973591	NA	1.02104	0.987619	1.08109	NA	1.08808	9	0.112781
46649	hsa-miRPlus-E1012	NA	0.448977	0.210432	NA	0.301095	NA	NA	-0.162906	0.477411	0.136394	-0.164936	0.029938	8	0.249007
46789	hsa-miR-513b	NA	1.06161	NA	NA	0.773504	0.916616	0.775941	0.818692	0.886783	0.789696	0.61826	NA	8	0.129322
46258	hsa-miR-1184	NA	NA	-0.898589	NA	-0.930236	NA	-0.202201	-0.627884	NA	-0.270726	0.781236	0.415391	7	0.650007
17752	hsa-let-7f	0.0342895	NA	NA	NA	-0.136395	NA	0.503413	0.676623	-0.374919	0.329851	0.214225	NA	7	0.366084
46882	hsa-miRPlus-F1195	NA	NA	NA	NA	-0.334893	NA	-0.514668	-0.0189261	-0.255726	-0.139784	-0.0334865	0.0998889	7	0.211557
145701	hsa-miR-668	NA	NA	NA	NA	-0.0838459	0.0875532	NA	-0.101045	-0.119172	-0.126013	-0.42804	-0.375038	7	0.178593
46883	hsa-miRPlus-E1209	-0.167282	NA	NA	NA	-0.133303	-0.432086	-0.268849	NA	-0.151671	NA	-0.161174	-0.347413	7	0.115403
46359	hsa-miRPlus-F1231	0.399821	NA	NA	NA	-0.197071	NA	0.499784	0.541858	NA	NA	0.224971	0.152178	6	0.274818
46443	hsa-miR-193a-5p	NA	NA	NA	NA	0.845836	1.0411	0.933279	1.13256	1.08694	1.04674	NA	NA	6	0.105809
42902	hsa-miR-185	-0.094687	NA	NA	NA	-0.284058	NA	-0.136295	0.0369327	NA	-0.127776	-0.171333	NA	6	0.104498
42783	hsa-miR-197	-0.248458	NA	NA	NA	-0.143134	-0.417102	NA	-0.319161	NA	-0.404902	-0.350712	NA	6	0.10369
46248	hsa-miR-1261	NA	0.34315	NA	NA	0.125778	NA	NA	-0.441478	NA	-0.447453	-0.508239	NA	5	0.392004
10923	hsa-miR-107	0.138513	NA	-0.362901	NA	-0.426134	NA	NA	0.243184	NA	-0.112226	NA	NA	5	0.295896
42571	hsa-miR-129*	NA	NA	-0.53779	NA	-0.504508	NA	NA	-0.0200605	-0.13586	NA	-0.148022	NA	5	0.235608
46463	hsa-miRPlus-E1018	0.0597597	0.143398	0.404304	NA	0.312779	NA	NA	NA	NA	NA	-0.0642169	NA	5	0.189073
145937	hsa-miRPlus-F1063	-0.110018	NA	NA	NA	0.168354	NA	NA	NA	0.283535	0.0775259	0.111416	NA	5	0.143971
10936	hsa-miR-130b	0.346748	NA	NA	NA	0.144	0.485319	NA	NA	NA	0.29968	NA	0.301338	5	0.122145
14301	hsa-miR-361-5p	0.212469	NA	NA	NA	NA	NA	0.290527	0.146687	NA	0.176145	0.183677	NA	5	0.0547958
46427	hsa-miR-1248	NA	NA	NA	NA	-1.21467	NA	NA	0.852319	NA	NA	-0.610892	-0.632374	4	0.881374
145820	hsa-let-7c	NA	NA	NA	NA	-0.437631	NA	0.422979	0.912394	NA	0.0817791	NA	NA	4	0.568541
17953	hsa-miR-183*	NA	NA	NA	NA	NA	-0.266583	NA	-0.091045	NA	NA	-0.468676	-0.48171	4	0.185591
46563	hsa-miRPlus-F1202	NA	0.776174	0.794606	NA	0.808351	NA	NA	NA	NA	1.1297	NA	NA	4	0.168844
29562	hsa-miR-199a-5p	0.490701	NA	NA	NA	NA	0.513512	-1.66466	NA	NA	NA	NA	NA	3	1.25104
42630	hsa-miR-140-3p	NA	NA	NA	NA	NA	NA	0.196566	0.318081	NA	NA	-0.606831	NA	3	0.502606
17676	hsa-miR-152	NA	NA	NA	NA	NA	NA	0.595235	0.905782	NA	0.718568	NA	NA	3	0.156365
46417	hsa-miRPlus-F1058	-0.110025	NA	NA	NA	0.0722006	NA	NA	-0.0326807	NA	NA	NA	NA	3	0.0914588
13132	hsa-miR-519e*	NA	NA	NA	NA	NA	NA	-0.406888	-0.382792	NA	-0.297269	NA	NA	3	0.057607
46641	hsa-miRPlus-E1101	NA	NA	NA	NA	0.0612473	NA	NA	-0.320639	NA	NA	NA	NA	2	0.270035
31026	hsa-miR-101	NA	NA	NA	NA	NA	NA	0.236769	0.571225	NA	NA	NA	NA	2	0.236496
42832	hsa-miR-638	NA	NA	NA	NA	NA	NA	NA	NA	NA	NA	1.16515	0.895621	2	0.190586
42538	hsa-miR-196a*	NA	NA	NA	NA	NA	NA	0.39046	0.613072	NA	NA	NA	NA	2	0.157411
46297	hsa-miRPlus-F1041	NA	NA	NA	0.591431	NA	0.403591	NA	NA	NA	NA	NA	NA	2	0.132823
29379	hsa-miR-452	NA	NA	NA	NA	NA	NA	0.308668	0.378207	NA	NA	NA	NA	2	0.0491714
17552	hsa-miR-617	NA	NA	0.254666	NA	0.306168	NA	NA	NA	NA	NA	NA	NA	2	0.0364176
146113	hsa-miRPlus-G1246-3p	NA	NA	NA	NA	NA	NA	0.70121	0.665367	NA	NA	NA	NA	2	0.0253446
11004	hsa-miR-203	NA	NA	NA	NA	NA	1.09027	NA	NA	1.07447	NA	NA	NA	2	0.0111705
46635	hsa-miRPlus-F1004	NA	NA	NA	NA	NA	NA	NA	NA	0.761967	0.75987	NA	NA	2	0.00148309
46404	hsa-miR-1244	NA	NA	NA	NA	NA	NA	NA	NA	0.443497	NA	NA	NA	1	#DIV/0!
46752	hsa-miR-1270	NA	NA	NA	NA	NA	NA	NA	0.490885	NA	NA	NA	NA	1	#DIV/0!
46944	hsa-miR-1297	NA	NA	NA	NA	NA	NA	NA	0.486639	NA	NA	NA	NA	1	#DIV/0!
42968	hsa-miR-202	NA	NA	NA	NA	NA	NA	NA	NA	NA	NA	0.541627	NA	1	#DIV/0!
42475	hsa-miR-221*	NA	NA	NA	NA	NA	NA	NA	NA	NA	-0.444953	NA	NA	1	#DIV/0!
42629	hsa-miR-376c	0.365521	NA	NA	NA	NA	NA	NA	NA	NA	NA	NA	NA	1	#DIV/0!
11091	hsa-miR-377	0.506094	NA	NA	NA	NA	NA	NA	NA	NA	NA	NA	NA	1	#DIV/0!
145789	hsa-miR-550	NA	NA	NA	NA	NA	NA	NA	0.459734	NA	NA	NA	NA	1	#DIV/0!
17272	hsa-miR-551a	NA	NA	NA	NA	NA	NA	NA	NA	-0.260782	NA	NA	NA	1	#DIV/0!
17498	hsa-miR-601	NA	NA	NA	NA	0.381897	NA	NA	NA	NA	NA	NA	NA	1	#DIV/0!
42808	hsa-miR-874	NA	NA	NA	NA	NA	NA	NA	NA	NA	NA	0.501467	NA	1	#DIV/0!
17848	hsa-miRPlus-A1087	0.561693	NA	NA	NA	NA	NA	NA	NA	NA	NA	NA	NA	1	#DIV/0!
46327	hsa-miRPlus-E1037	NA	NA	NA	NA	NA	NA	NA	-0.083927	NA	NA	NA	NA	1	#DIV/0!
46778	hsa-miRPlus-E1076	NA	NA	NA	NA	NA	NA	NA	NA	NA	-0.444039	NA	NA	1	#DIV/0!
46386	hsa-miRPlus-F1074	NA	NA	NA	NA	NA	NA	NA	0.346332	NA	NA	NA	NA	1	#DIV/0!
46570	hsa-miRPlus-F1080	NA	NA	NA	NA	NA	NA	NA	NA	NA	NA	0.894759	NA	1	#DIV/0!
46353	hsa-miRPlus-F1147	NA	NA	NA	NA	NA	NA	NA	0.125154	NA	NA	NA	NA	1	#DIV/0!
46697	hsa-miRPlus-F1148	-0.235483	NA	NA	NA	NA	NA	NA	NA	NA	NA	NA	NA	1	#DIV/0!
46759	hsa-miRPlus-F1205	NA	NA	NA	NA	0.223289	NA	NA	NA	NA	NA	NA	NA	1	#DIV/0!
145985	hsa-miRPlus-F1216	NA	NA	NA	NA	NA	NA	NA	-0.57605	NA	NA	NA	NA	1	#DIV/0!
17888	hsa-let-7a*	NA	NA	NA	NA	NA	NA	NA	NA	NA	NA	NA	NA	0	#DIV/0!
42530	hsa-let-7a-2*	NA	NA	NA	NA	NA	NA	NA	NA	NA	NA	NA	NA	0	#DIV/0!
42769	hsa-let-7b*	NA	NA	NA	NA	NA	NA	NA	NA	NA	NA	NA	NA	0	#DIV/0!
42653	hsa-let-7c*	NA	NA	NA	NA	NA	NA	NA	NA	NA	NA	NA	NA	0	#DIV/0!
145633	hsa-let-7d*	NA	NA	NA	NA	NA	NA	NA	NA	NA	NA	NA	NA	0	#DIV/0!
42743	hsa-let-7e*	NA	NA	NA	NA	NA	NA	NA	NA	NA	NA	NA	NA	0	#DIV/0!
145840	hsa-let-7f-1*	NA	NA	NA	NA	NA	NA	NA	NA	NA	NA	NA	NA	0	#DIV/0!
42742	hsa-let-7f-2*	NA	NA	NA	NA	NA	NA	NA	NA	NA	NA	NA	NA	0	#DIV/0!
42778	hsa-let-7g*	NA	NA	NA	NA	NA	NA	NA	NA	NA	NA	NA	NA	0	#DIV/0!
145746	hsa-let-7i*	NA	NA	NA	NA	NA	NA	NA	NA	NA	NA	NA	NA	0	#DIV/0!
10916	hsa-miR-1	NA	NA	NA	NA	NA	NA	NA	NA	NA	NA	NA	NA	0	#DIV/0!
145694	hsa-miR-100*	NA	NA	NA	NA	NA	NA	NA	NA	NA	NA	NA	NA	0	#DIV/0!
17935	hsa-miR-101*	NA	NA	NA	NA	NA	NA	NA	NA	NA	NA	NA	NA	0	#DIV/0!
146223	hsa-miR-103-2*	NA	NA	NA	NA	NA	NA	NA	NA	NA	NA	NA	NA	0	#DIV/0!
146033	hsa-miR-103-as	NA	NA	NA	NA	NA	NA	NA	NA	NA	NA	NA	NA	0	#DIV/0!
5250	hsa-miR-105	NA	NA	NA	NA	NA	NA	NA	NA	NA	NA	NA	NA	0	#DIV/0!
42562	hsa-miR-105*	NA	NA	NA	NA	NA	NA	NA	NA	NA	NA	NA	NA	0	#DIV/0!
42508	hsa-miR-106a*	NA	NA	NA	NA	NA	NA	NA	NA	NA	NA	NA	NA	0	#DIV/0!
17854	hsa-miR-106b*	NA	NA	NA	NA	NA	NA	NA	NA	NA	NA	NA	NA	0	#DIV/0!
28019	hsa-miR-10a*	NA	NA	NA	NA	NA	NA	NA	NA	NA	NA	NA	NA	0	#DIV/0!
42969	hsa-miR-10b*	NA	NA	NA	NA	NA	NA	NA	NA	NA	NA	NA	NA	0	#DIV/0!
46822	hsa-miR-1178	NA	NA	NA	NA	NA	NA	NA	NA	NA	NA	NA	NA	0	#DIV/0!
46735	hsa-miR-1179	NA	NA	NA	NA	NA	NA	NA	NA	NA	NA	NA	NA	0	#DIV/0!
42848	hsa-miR-1180	NA	NA	NA	NA	NA	NA	NA	NA	NA	NA	NA	NA	0	#DIV/0!
46675	hsa-miR-1181	NA	NA	NA	NA	NA	NA	NA	NA	NA	NA	NA	NA	0	#DIV/0!
46738	hsa-miR-1182	NA	NA	NA	NA	NA	NA	NA	NA	NA	NA	NA	NA	0	#DIV/0!
46880	hsa-miR-1183	NA	NA	NA	NA	NA	NA	NA	NA	NA	NA	NA	NA	0	#DIV/0!
46419	hsa-miR-1185	NA	NA	NA	NA	NA	NA	NA	NA	NA	NA	NA	NA	0	#DIV/0!
46617	hsa-miR-1197	NA	NA	NA	NA	NA	NA	NA	NA	NA	NA	NA	NA	0	#DIV/0!
46272	hsa-miR-1200	NA	NA	NA	NA	NA	NA	NA	NA	NA	NA	NA	NA	0	#DIV/0!
46832	hsa-miR-1202	NA	NA	NA	NA	NA	NA	NA	NA	NA	NA	NA	NA	0	#DIV/0!
46411	hsa-miR-1203	NA	NA	NA	NA	NA	NA	NA	NA	NA	NA	NA	NA	0	#DIV/0!
46791	hsa-miR-1204	NA	NA	NA	NA	NA	NA	NA	NA	NA	NA	NA	NA	0	#DIV/0!
46860	hsa-miR-1205	NA	NA	NA	NA	NA	NA	NA	NA	NA	NA	NA	NA	0	#DIV/0!
46779	hsa-miR-1206	NA	NA	NA	NA	NA	NA	NA	NA	NA	NA	NA	NA	0	#DIV/0!
46565	hsa-miR-1207-5p	NA	NA	NA	NA	NA	NA	NA	NA	NA	NA	NA	NA	0	#DIV/0!
46766	hsa-miR-1208	NA	NA	NA	NA	NA	NA	NA	NA	NA	NA	NA	NA	0	#DIV/0!
19583	hsa-miR-122	NA	NA	NA	NA	NA	NA	NA	NA	NA	NA	NA	NA	0	#DIV/0!
42551	hsa-miR-122*	NA	NA	NA	NA	NA	NA	NA	NA	NA	NA	NA	NA	0	#DIV/0!
46800	hsa-miR-1224-3p	NA	NA	NA	NA	NA	NA	NA	NA	NA	NA	NA	NA	0	#DIV/0!
46462	hsa-miR-1224-5p	NA	NA	NA	NA	NA	NA	NA	NA	NA	NA	NA	NA	0	#DIV/0!
46684	hsa-miR-1225-3p	NA	NA	NA	NA	NA	NA	NA	NA	NA	NA	NA	NA	0	#DIV/0!
46541	hsa-miR-1225-5p	NA	NA	NA	NA	NA	NA	NA	NA	NA	NA	NA	NA	0	#DIV/0!
46309	hsa-miR-1226	NA	NA	NA	NA	NA	NA	NA	NA	NA	NA	NA	NA	0	#DIV/0!
46246	hsa-miR-1226*	NA	NA	NA	NA	NA	NA	NA	NA	NA	NA	NA	NA	0	#DIV/0!
46806	hsa-miR-1227	NA	NA	NA	NA	NA	NA	NA	NA	NA	NA	NA	NA	0	#DIV/0!
46695	hsa-miR-1228	NA	NA	NA	NA	NA	NA	NA	NA	NA	NA	NA	NA	0	#DIV/0!
46222	hsa-miR-1228*	NA	NA	NA	NA	NA	NA	NA	NA	NA	NA	NA	NA	0	#DIV/0!
46689	hsa-miR-1229	NA	NA	NA	NA	NA	NA	NA	NA	NA	NA	NA	NA	0	#DIV/0!
46531	hsa-miR-1231	NA	NA	NA	NA	NA	NA	NA	NA	NA	NA	NA	NA	0	#DIV/0!
46326	hsa-miR-1233	NA	NA	NA	NA	NA	NA	NA	NA	NA	NA	NA	NA	0	#DIV/0!
46696	hsa-miR-1234	NA	NA	NA	NA	NA	NA	NA	NA	NA	NA	NA	NA	0	#DIV/0!
46624	hsa-miR-1236	NA	NA	NA	NA	NA	NA	NA	NA	NA	NA	NA	NA	0	#DIV/0!
46850	hsa-miR-1237	NA	NA	NA	NA	NA	NA	NA	NA	NA	NA	NA	NA	0	#DIV/0!
46690	hsa-miR-1238	NA	NA	NA	NA	NA	NA	NA	NA	NA	NA	NA	NA	0	#DIV/0!
14328	hsa-miR-124	NA	NA	NA	NA	NA	NA	NA	NA	NA	NA	NA	NA	0	#DIV/0!
42898	hsa-miR-124*	NA	NA	NA	NA	NA	NA	NA	NA	NA	NA	NA	NA	0	#DIV/0!
46439	hsa-miR-1243	NA	NA	NA	NA	NA	NA	NA	NA	NA	NA	NA	NA	0	#DIV/0!
46321	hsa-miR-1245	NA	NA	NA	NA	NA	NA	NA	NA	NA	NA	NA	NA	0	#DIV/0!
145977	hsa-miR-1247	NA	NA	NA	NA	NA	NA	NA	NA	NA	NA	NA	NA	0	#DIV/0!
46214	hsa-miR-1250	NA	NA	NA	NA	NA	NA	NA	NA	NA	NA	NA	NA	0	#DIV/0!
46275	hsa-miR-1251	NA	NA	NA	NA	NA	NA	NA	NA	NA	NA	NA	NA	0	#DIV/0!
46924	hsa-miR-1252	NA	NA	NA	NA	NA	NA	NA	NA	NA	NA	NA	NA	0	#DIV/0!
46707	hsa-miR-1253	NA	NA	NA	NA	NA	NA	NA	NA	NA	NA	NA	NA	0	#DIV/0!
46750	hsa-miR-1254	NA	NA	NA	NA	NA	NA	NA	NA	NA	NA	NA	NA	0	#DIV/0!
46402	hsa-miR-1255b	NA	NA	NA	NA	NA	NA	NA	NA	NA	NA	NA	NA	0	#DIV/0!
46717	hsa-miR-1256	NA	NA	NA	NA	NA	NA	NA	NA	NA	NA	NA	NA	0	#DIV/0!
46640	hsa-miR-1257	NA	NA	NA	NA	NA	NA	NA	NA	NA	NA	NA	NA	0	#DIV/0!
46869	hsa-miR-1258	NA	NA	NA	NA	NA	NA	NA	NA	NA	NA	NA	NA	0	#DIV/0!
17942	hsa-miR-125a-3p	NA	NA	NA	NA	NA	NA	NA	NA	NA	NA	NA	NA	0	#DIV/0!
145838	hsa-miR-125b-1*	NA	NA	NA	NA	NA	NA	NA	NA	NA	NA	NA	NA	0	#DIV/0!
42845	hsa-miR-125b-2*	NA	NA	NA	NA	NA	NA	NA	NA	NA	NA	NA	NA	0	#DIV/0!
46872	hsa-miR-1262	NA	NA	NA	NA	NA	NA	NA	NA	NA	NA	NA	NA	0	#DIV/0!
46747	hsa-miR-1263	NA	NA	NA	NA	NA	NA	NA	NA	NA	NA	NA	NA	0	#DIV/0!
46737	hsa-miR-1265	NA	NA	NA	NA	NA	NA	NA	NA	NA	NA	NA	NA	0	#DIV/0!
46517	hsa-miR-1266	NA	NA	NA	NA	NA	NA	NA	NA	NA	NA	NA	NA	0	#DIV/0!
46633	hsa-miR-1267	NA	NA	NA	NA	NA	NA	NA	NA	NA	NA	NA	NA	0	#DIV/0!
46558	hsa-miR-1268	NA	NA	NA	NA	NA	NA	NA	NA	NA	NA	NA	NA	0	#DIV/0!
46746	hsa-miR-1269	NA	NA	NA	NA	NA	NA	NA	NA	NA	NA	NA	NA	0	#DIV/0!
46627	hsa-miR-1271	NA	NA	NA	NA	NA	NA	NA	NA	NA	NA	NA	NA	0	#DIV/0!
46363	hsa-miR-1272	NA	NA	NA	NA	NA	NA	NA	NA	NA	NA	NA	NA	0	#DIV/0!
46623	hsa-miR-1273	NA	NA	NA	NA	NA	NA	NA	NA	NA	NA	NA	NA	0	#DIV/0!
42829	hsa-miR-127-3p	NA	NA	NA	NA	NA	NA	NA	NA	NA	NA	NA	NA	0	#DIV/0!
46328	hsa-miR-1274b	NA	NA	NA	NA	NA	NA	NA	NA	NA	NA	NA	NA	0	#DIV/0!
42692	hsa-miR-127-5p	NA	NA	NA	NA	NA	NA	NA	NA	NA	NA	NA	NA	0	#DIV/0!
46642	hsa-miR-1276	NA	NA	NA	NA	NA	NA	NA	NA	NA	NA	NA	NA	0	#DIV/0!
46925	hsa-miR-1277	NA	NA	NA	NA	NA	NA	NA	NA	NA	NA	NA	NA	0	#DIV/0!
46361	hsa-miR-1278	NA	NA	NA	NA	NA	NA	NA	NA	NA	NA	NA	NA	0	#DIV/0!
45775	hsa-miR-1279	NA	NA	NA	NA	NA	NA	NA	NA	NA	NA	NA	NA	0	#DIV/0!
33902	hsa-miR-128	NA	NA	NA	NA	NA	NA	NA	NA	NA	NA	NA	NA	0	#DIV/0!
46368	hsa-miR-1282	NA	NA	NA	NA	NA	NA	NA	NA	NA	NA	NA	NA	0	#DIV/0!
46367	hsa-miR-1283	NA	NA	NA	NA	NA	NA	NA	NA	NA	NA	NA	NA	0	#DIV/0!
46336	hsa-miR-1284	NA	NA	NA	NA	NA	NA	NA	NA	NA	NA	NA	NA	0	#DIV/0!
46295	hsa-miR-1286	NA	NA	NA	NA	NA	NA	NA	NA	NA	NA	NA	NA	0	#DIV/0!
46440	hsa-miR-1287	NA	NA	NA	NA	NA	NA	NA	NA	NA	NA	NA	NA	0	#DIV/0!
46606	hsa-miR-1288	NA	NA	NA	NA	NA	NA	NA	NA	NA	NA	NA	NA	0	#DIV/0!
46281	hsa-miR-1291	NA	NA	NA	NA	NA	NA	NA	NA	NA	NA	NA	NA	0	#DIV/0!
45936	hsa-miR-1292	NA	NA	NA	NA	NA	NA	NA	NA	NA	NA	NA	NA	0	#DIV/0!
46416	hsa-miR-1293	NA	NA	NA	NA	NA	NA	NA	NA	NA	NA	NA	NA	0	#DIV/0!
145970	hsa-miR-129-3p	NA	NA	NA	NA	NA	NA	NA	NA	NA	NA	NA	NA	0	#DIV/0!
46661	hsa-miR-1294	NA	NA	NA	NA	NA	NA	NA	NA	NA	NA	NA	NA	0	#DIV/0!
46741	hsa-miR-1295	NA	NA	NA	NA	NA	NA	NA	NA	NA	NA	NA	NA	0	#DIV/0!
42710	hsa-miR-1296	NA	NA	NA	NA	NA	NA	NA	NA	NA	NA	NA	NA	0	#DIV/0!
46381	hsa-miR-1298	NA	NA	NA	NA	NA	NA	NA	NA	NA	NA	NA	NA	0	#DIV/0!
46215	hsa-miR-1301	NA	NA	NA	NA	NA	NA	NA	NA	NA	NA	NA	NA	0	#DIV/0!
46796	hsa-miR-1302	NA	NA	NA	NA	NA	NA	NA	NA	NA	NA	NA	NA	0	#DIV/0!
46625	hsa-miR-1303	NA	NA	NA	NA	NA	NA	NA	NA	NA	NA	NA	NA	0	#DIV/0!
46501	hsa-miR-1305	NA	NA	NA	NA	NA	NA	NA	NA	NA	NA	NA	NA	0	#DIV/0!
46223	hsa-miR-1306	NA	NA	NA	NA	NA	NA	NA	NA	NA	NA	NA	NA	0	#DIV/0!
42681	hsa-miR-1307	NA	NA	NA	NA	NA	NA	NA	NA	NA	NA	NA	NA	0	#DIV/0!
42718	hsa-miR-130a*	NA	NA	NA	NA	NA	NA	NA	NA	NA	NA	NA	NA	0	#DIV/0!
42787	hsa-miR-130b*	NA	NA	NA	NA	NA	NA	NA	NA	NA	NA	NA	NA	0	#DIV/0!
10937	hsa-miR-132	NA	NA	NA	NA	NA	NA	NA	NA	NA	NA	NA	NA	0	#DIV/0!
145634	hsa-miR-132*	NA	NA	NA	NA	NA	NA	NA	NA	NA	NA	NA	NA	0	#DIV/0!
46408	hsa-miR-1322	NA	NA	NA	NA	NA	NA	NA	NA	NA	NA	NA	NA	0	#DIV/0!
46614	hsa-miR-1323	NA	NA	NA	NA	NA	NA	NA	NA	NA	NA	NA	NA	0	#DIV/0!
46647	hsa-miR-1324	NA	NA	NA	NA	NA	NA	NA	NA	NA	NA	NA	NA	0	#DIV/0!
146137	hsa-miR-133a	NA	NA	NA	NA	NA	NA	NA	NA	NA	NA	NA	NA	0	#DIV/0!
146160	hsa-miR-133b	NA	NA	NA	NA	NA	NA	NA	NA	NA	NA	NA	NA	0	#DIV/0!
42942	hsa-miR-134	NA	NA	NA	NA	NA	NA	NA	NA	NA	NA	NA	NA	0	#DIV/0!
42609	hsa-miR-135a*	NA	NA	NA	NA	NA	NA	NA	NA	NA	NA	NA	NA	0	#DIV/0!
145914	hsa-miR-135b	NA	NA	NA	NA	NA	NA	NA	NA	NA	NA	NA	NA	0	#DIV/0!
42615	hsa-miR-135b*	NA	NA	NA	NA	NA	NA	NA	NA	NA	NA	NA	NA	0	#DIV/0!
145760	hsa-miR-136	NA	NA	NA	NA	NA	NA	NA	NA	NA	NA	NA	NA	0	#DIV/0!
42512	hsa-miR-136*	NA	NA	NA	NA	NA	NA	NA	NA	NA	NA	NA	NA	0	#DIV/0!
145749	hsa-miR-137	NA	NA	NA	NA	NA	NA	NA	NA	NA	NA	NA	NA	0	#DIV/0!
42454	hsa-miR-138-2*	NA	NA	NA	NA	NA	NA	NA	NA	NA	NA	NA	NA	0	#DIV/0!
42451	hsa-miR-139-3p	NA	NA	NA	NA	NA	NA	NA	NA	NA	NA	NA	NA	0	#DIV/0!
145677	hsa-miR-139-5p	NA	NA	NA	NA	NA	NA	NA	NA	NA	NA	NA	NA	0	#DIV/0!
4700	hsa-miR-140-5p	NA	NA	NA	NA	NA	NA	NA	NA	NA	NA	NA	NA	0	#DIV/0!
10946	hsa-miR-141	NA	NA	NA	NA	NA	NA	NA	NA	NA	NA	NA	NA	0	#DIV/0!
145972	hsa-miR-141*	NA	NA	NA	NA	NA	NA	NA	NA	NA	NA	NA	NA	0	#DIV/0!
10947	hsa-miR-142-3p	NA	NA	NA	NA	NA	NA	NA	NA	NA	NA	NA	NA	0	#DIV/0!
145798	hsa-miR-142-5p	NA	NA	NA	NA	NA	NA	NA	NA	NA	NA	NA	NA	0	#DIV/0!
13177	hsa-miR-143	NA	NA	NA	NA	NA	NA	NA	NA	NA	NA	NA	NA	0	#DIV/0!
46467	hsa-miR-143*	NA	NA	NA	NA	NA	NA	NA	NA	NA	NA	NA	NA	0	#DIV/0!
29802	hsa-miR-144	NA	NA	NA	NA	NA	NA	NA	NA	NA	NA	NA	NA	0	#DIV/0!
42660	hsa-miR-144*	NA	NA	NA	NA	NA	NA	NA	NA	NA	NA	NA	NA	0	#DIV/0!
42641	hsa-miR-145	NA	NA	NA	NA	NA	NA	NA	NA	NA	NA	NA	NA	0	#DIV/0!
31867	hsa-miR-145*	NA	NA	NA	NA	NA	NA	NA	NA	NA	NA	NA	NA	0	#DIV/0!
46584	hsa-miR-1468	NA	NA	NA	NA	NA	NA	NA	NA	NA	NA	NA	NA	0	#DIV/0!
145755	hsa-miR-146a*	NA	NA	NA	NA	NA	NA	NA	NA	NA	NA	NA	NA	0	#DIV/0!
10954	hsa-miR-147	NA	NA	NA	NA	NA	NA	NA	NA	NA	NA	NA	NA	0	#DIV/0!
146121	hsa-miR-1470	NA	NA	NA	NA	NA	NA	NA	NA	NA	NA	NA	NA	0	#DIV/0!
146052	hsa-miR-1471	NA	NA	NA	NA	NA	NA	NA	NA	NA	NA	NA	NA	0	#DIV/0!
17411	hsa-miR-147b	NA	NA	NA	NA	NA	NA	NA	NA	NA	NA	NA	NA	0	#DIV/0!
10955	hsa-miR-148a	NA	NA	NA	NA	NA	NA	NA	NA	NA	NA	NA	NA	0	#DIV/0!
17872	hsa-miR-148a*	NA	NA	NA	NA	NA	NA	NA	NA	NA	NA	NA	NA	0	#DIV/0!
42736	hsa-miR-148b*	NA	NA	NA	NA	NA	NA	NA	NA	NA	NA	NA	NA	0	#DIV/0!
42810	hsa-miR-149	NA	NA	NA	NA	NA	NA	NA	NA	NA	NA	NA	NA	0	#DIV/0!
42850	hsa-miR-150*	NA	NA	NA	NA	NA	NA	NA	NA	NA	NA	NA	NA	0	#DIV/0!
42599	hsa-miR-153	NA	NA	NA	NA	NA	NA	NA	NA	NA	NA	NA	NA	0	#DIV/0!
46515	hsa-miR-1537	NA	NA	NA	NA	NA	NA	NA	NA	NA	NA	NA	NA	0	#DIV/0!
146114	hsa-miR-1538	NA	NA	NA	NA	NA	NA	NA	NA	NA	NA	NA	NA	0	#DIV/0!
146105	hsa-miR-1539	NA	NA	NA	NA	NA	NA	NA	NA	NA	NA	NA	NA	0	#DIV/0!
145857	hsa-miR-154	NA	NA	NA	NA	NA	NA	NA	NA	NA	NA	NA	NA	0	#DIV/0!
42572	hsa-miR-154*	NA	NA	NA	NA	NA	NA	NA	NA	NA	NA	NA	NA	0	#DIV/0!
42949	hsa-miR-155*	NA	NA	NA	NA	NA	NA	NA	NA	NA	NA	NA	NA	0	#DIV/0!
42789	hsa-miR-15a*	NA	NA	NA	NA	NA	NA	NA	NA	NA	NA	NA	NA	0	#DIV/0!
17902	hsa-miR-15b*	NA	NA	NA	NA	NA	NA	NA	NA	NA	NA	NA	NA	0	#DIV/0!
17936	hsa-miR-16-1*	NA	NA	NA	NA	NA	NA	NA	NA	NA	NA	NA	NA	0	#DIV/0!
42874	hsa-miR-16-2*	NA	NA	NA	NA	NA	NA	NA	NA	NA	NA	NA	NA	0	#DIV/0!
19588	hsa-miR-17*	NA	NA	NA	NA	NA	NA	NA	NA	NA	NA	NA	NA	0	#DIV/0!
11013	hsa-miR-181a*	NA	NA	NA	NA	NA	NA	NA	NA	NA	NA	NA	NA	0	#DIV/0!
17928	hsa-miR-181a-2*	NA	NA	NA	NA	NA	NA	NA	NA	NA	NA	NA	NA	0	#DIV/0!
42496	hsa-miR-181c	NA	NA	NA	NA	NA	NA	NA	NA	NA	NA	NA	NA	0	#DIV/0!
145759	hsa-miR-181c*	NA	NA	NA	NA	NA	NA	NA	NA	NA	NA	NA	NA	0	#DIV/0!
10975	hsa-miR-182	NA	NA	NA	NA	NA	NA	NA	NA	NA	NA	NA	NA	0	#DIV/0!
10976	hsa-miR-182*	NA	NA	NA	NA	NA	NA	NA	NA	NA	NA	NA	NA	0	#DIV/0!
46266	hsa-miR-1825	NA	NA	NA	NA	NA	NA	NA	NA	NA	NA	NA	NA	0	#DIV/0!
18739	hsa-miR-186	NA	NA	NA	NA	NA	NA	NA	NA	NA	NA	NA	NA	0	#DIV/0!
42614	hsa-miR-186*	NA	NA	NA	NA	NA	NA	NA	NA	NA	NA	NA	NA	0	#DIV/0!
145637	hsa-miR-187	NA	NA	NA	NA	NA	NA	NA	NA	NA	NA	NA	NA	0	#DIV/0!
42775	hsa-miR-187*	NA	NA	NA	NA	NA	NA	NA	NA	NA	NA	NA	NA	0	#DIV/0!
42786	hsa-miR-188-3p	NA	NA	NA	NA	NA	NA	NA	NA	NA	NA	NA	NA	0	#DIV/0!
42620	hsa-miR-188-5p	NA	NA	NA	NA	NA	NA	NA	NA	NA	NA	NA	NA	0	#DIV/0!
13178	hsa-miR-18a*	NA	NA	NA	NA	NA	NA	NA	NA	NA	NA	NA	NA	0	#DIV/0!
145878	hsa-miR-18b	NA	NA	NA	NA	NA	NA	NA	NA	NA	NA	NA	NA	0	#DIV/0!
145826	hsa-miR-18b*	NA	NA	NA	NA	NA	NA	NA	NA	NA	NA	NA	NA	0	#DIV/0!
27536	hsa-miR-190	NA	NA	NA	NA	NA	NA	NA	NA	NA	NA	NA	NA	0	#DIV/0!
146138	hsa-miR-1909*	NA	NA	NA	NA	NA	NA	NA	NA	NA	NA	NA	NA	0	#DIV/0!
32731	hsa-miR-190b	NA	NA	NA	NA	NA	NA	NA	NA	NA	NA	NA	NA	0	#DIV/0!
42705	hsa-miR-191*	NA	NA	NA	NA	NA	NA	NA	NA	NA	NA	NA	NA	0	#DIV/0!
146109	hsa-miR-1910	NA	NA	NA	NA	NA	NA	NA	NA	NA	NA	NA	NA	0	#DIV/0!
146000	hsa-miR-1911	NA	NA	NA	NA	NA	NA	NA	NA	NA	NA	NA	NA	0	#DIV/0!
146094	hsa-miR-1911*	NA	NA	NA	NA	NA	NA	NA	NA	NA	NA	NA	NA	0	#DIV/0!
146168	hsa-miR-1912	NA	NA	NA	NA	NA	NA	NA	NA	NA	NA	NA	NA	0	#DIV/0!
146103	hsa-miR-1913	NA	NA	NA	NA	NA	NA	NA	NA	NA	NA	NA	NA	0	#DIV/0!
146091	hsa-miR-1914	NA	NA	NA	NA	NA	NA	NA	NA	NA	NA	NA	NA	0	#DIV/0!
146061	hsa-miR-1914*	NA	NA	NA	NA	NA	NA	NA	NA	NA	NA	NA	NA	0	#DIV/0!
146068	hsa-miR-1915	NA	NA	NA	NA	NA	NA	NA	NA	NA	NA	NA	NA	0	#DIV/0!
146069	hsa-miR-1915*	NA	NA	NA	NA	NA	NA	NA	NA	NA	NA	NA	NA	0	#DIV/0!
17732	hsa-miR-192	NA	NA	NA	NA	NA	NA	NA	NA	NA	NA	NA	NA	0	#DIV/0!
17946	hsa-miR-192*	NA	NA	NA	NA	NA	NA	NA	NA	NA	NA	NA	NA	0	#DIV/0!
42962	hsa-miR-193b*	NA	NA	NA	NA	NA	NA	NA	NA	NA	NA	NA	NA	0	#DIV/0!
10988	hsa-miR-194	NA	NA	NA	NA	NA	NA	NA	NA	NA	NA	NA	NA	0	#DIV/0!
42570	hsa-miR-194*	NA	NA	NA	NA	NA	NA	NA	NA	NA	NA	NA	NA	0	#DIV/0!
42723	hsa-miR-195*	NA	NA	NA	NA	NA	NA	NA	NA	NA	NA	NA	NA	0	#DIV/0!
10990	hsa-miR-196a	NA	NA	NA	NA	NA	NA	NA	NA	NA	NA	NA	NA	0	#DIV/0!
145889	hsa-miR-196b	NA	NA	NA	NA	NA	NA	NA	NA	NA	NA	NA	NA	0	#DIV/0!
145995	hsa-miR-196b*	NA	NA	NA	NA	NA	NA	NA	NA	NA	NA	NA	NA	0	#DIV/0!
146142	hsa-miR-1972	NA	NA	NA	NA	NA	NA	NA	NA	NA	NA	NA	NA	0	#DIV/0!
27540	hsa-miR-198	NA	NA	NA	NA	NA	NA	NA	NA	NA	NA	NA	NA	0	#DIV/0!
10995	hsa-miR-199a-3p/hsa-miR-199b-3p	NA	NA	NA	NA	NA	NA	NA	NA	NA	NA	NA	NA	0	#DIV/0!
19591	hsa-miR-199b-5p	NA	NA	NA	NA	NA	NA	NA	NA	NA	NA	NA	NA	0	#DIV/0!
42549	hsa-miR-19a*	NA	NA	NA	NA	NA	NA	NA	NA	NA	NA	NA	NA	0	#DIV/0!
17883	hsa-miR-19b-1*	NA	NA	NA	NA	NA	NA	NA	NA	NA	NA	NA	NA	0	#DIV/0!
42918	hsa-miR-19b-2*	NA	NA	NA	NA	NA	NA	NA	NA	NA	NA	NA	NA	0	#DIV/0!
11000	hsa-miR-200a	NA	NA	NA	NA	NA	NA	NA	NA	NA	NA	NA	NA	0	#DIV/0!
145827	hsa-miR-200a*	NA	NA	NA	NA	NA	NA	NA	NA	NA	NA	NA	NA	0	#DIV/0!
145953	hsa-miR-200b	NA	NA	NA	NA	NA	NA	NA	NA	NA	NA	NA	NA	0	#DIV/0!
145974	hsa-miR-200b*	NA	NA	NA	NA	NA	NA	NA	NA	NA	NA	NA	NA	0	#DIV/0!
17427	hsa-miR-200c	NA	NA	NA	NA	NA	NA	NA	NA	NA	NA	NA	NA	0	#DIV/0!
17851	hsa-miR-200c*	NA	NA	NA	NA	NA	NA	NA	NA	NA	NA	NA	NA	0	#DIV/0!
42590	hsa-miR-202*	NA	NA	NA	NA	NA	NA	NA	NA	NA	NA	NA	NA	0	#DIV/0!
11005	hsa-miR-204	NA	NA	NA	NA	NA	NA	NA	NA	NA	NA	NA	NA	0	#DIV/0!
46917	hsa-miR-205	NA	NA	NA	NA	NA	NA	NA	NA	NA	NA	NA	NA	0	#DIV/0!
145986	hsa-miR-2052	NA	NA	NA	NA	NA	NA	NA	NA	NA	NA	NA	NA	0	#DIV/0!
146122	hsa-miR-2053	NA	NA	NA	NA	NA	NA	NA	NA	NA	NA	NA	NA	0	#DIV/0!
145987	hsa-miR-2054	NA	NA	NA	NA	NA	NA	NA	NA	NA	NA	NA	NA	0	#DIV/0!
11007	hsa-miR-206	NA	NA	NA	NA	NA	NA	NA	NA	NA	NA	NA	NA	0	#DIV/0!
5730	hsa-miR-208a	NA	NA	NA	NA	NA	NA	NA	NA	NA	NA	NA	NA	0	#DIV/0!
42555	hsa-miR-208b	NA	NA	NA	NA	NA	NA	NA	NA	NA	NA	NA	NA	0	#DIV/0!
42663	hsa-miR-20a*	NA	NA	NA	NA	NA	NA	NA	NA	NA	NA	NA	NA	0	#DIV/0!
145915	hsa-miR-20b	NA	NA	NA	NA	NA	NA	NA	NA	NA	NA	NA	NA	0	#DIV/0!
17882	hsa-miR-20b*	NA	NA	NA	NA	NA	NA	NA	NA	NA	NA	NA	NA	0	#DIV/0!
42524	hsa-miR-21*	NA	NA	NA	NA	NA	NA	NA	NA	NA	NA	NA	NA	0	#DIV/0!
145852	hsa-miR-210	NA	NA	NA	NA	NA	NA	NA	NA	NA	NA	NA	NA	0	#DIV/0!
11011	hsa-miR-211	NA	NA	NA	NA	NA	NA	NA	NA	NA	NA	NA	NA	0	#DIV/0!
42734	hsa-miR-2110	NA	NA	NA	NA	NA	NA	NA	NA	NA	NA	NA	NA	0	#DIV/0!
146179	hsa-miR-2113	NA	NA	NA	NA	NA	NA	NA	NA	NA	NA	NA	NA	0	#DIV/0!
146074	hsa-miR-2114	NA	NA	NA	NA	NA	NA	NA	NA	NA	NA	NA	NA	0	#DIV/0!
146173	hsa-miR-2114*	NA	NA	NA	NA	NA	NA	NA	NA	NA	NA	NA	NA	0	#DIV/0!
146044	hsa-miR-2115	NA	NA	NA	NA	NA	NA	NA	NA	NA	NA	NA	NA	0	#DIV/0!
146161	hsa-miR-2115*	NA	NA	NA	NA	NA	NA	NA	NA	NA	NA	NA	NA	0	#DIV/0!
146116	hsa-miR-2116*	NA	NA	NA	NA	NA	NA	NA	NA	NA	NA	NA	NA	0	#DIV/0!
146131	hsa-miR-2117	NA	NA	NA	NA	NA	NA	NA	NA	NA	NA	NA	NA	0	#DIV/0!
42627	hsa-miR-212	NA	NA	NA	NA	NA	NA	NA	NA	NA	NA	NA	NA	0	#DIV/0!
145822	hsa-miR-214*	NA	NA	NA	NA	NA	NA	NA	NA	NA	NA	NA	NA	0	#DIV/0!
11015	hsa-miR-215	NA	NA	NA	NA	NA	NA	NA	NA	NA	NA	NA	NA	0	#DIV/0!
42553	hsa-miR-216a	NA	NA	NA	NA	NA	NA	NA	NA	NA	NA	NA	NA	0	#DIV/0!
145707	hsa-miR-216b	NA	NA	NA	NA	NA	NA	NA	NA	NA	NA	NA	NA	0	#DIV/0!
19016	hsa-miR-217	NA	NA	NA	NA	NA	NA	NA	NA	NA	NA	NA	NA	0	#DIV/0!
11018	hsa-miR-218	NA	NA	NA	NA	NA	NA	NA	NA	NA	NA	NA	NA	0	#DIV/0!
42941	hsa-miR-218-1*	NA	NA	NA	NA	NA	NA	NA	NA	NA	NA	NA	NA	0	#DIV/0!
145836	hsa-miR-218-2*	NA	NA	NA	NA	NA	NA	NA	NA	NA	NA	NA	NA	0	#DIV/0!
21702	hsa-miR-219-1-3p	NA	NA	NA	NA	NA	NA	NA	NA	NA	NA	NA	NA	0	#DIV/0!
42834	hsa-miR-219-2-3p	NA	NA	NA	NA	NA	NA	NA	NA	NA	NA	NA	NA	0	#DIV/0!
42509	hsa-miR-219-5p	NA	NA	NA	NA	NA	NA	NA	NA	NA	NA	NA	NA	0	#DIV/0!
11021	hsa-miR-220a	NA	NA	NA	NA	NA	NA	NA	NA	NA	NA	NA	NA	0	#DIV/0!
145703	hsa-miR-220b	NA	NA	NA	NA	NA	NA	NA	NA	NA	NA	NA	NA	0	#DIV/0!
42662	hsa-miR-220c	NA	NA	NA	NA	NA	NA	NA	NA	NA	NA	NA	NA	0	#DIV/0!
17918	hsa-miR-222*	NA	NA	NA	NA	NA	NA	NA	NA	NA	NA	NA	NA	0	#DIV/0!
11024	hsa-miR-223	NA	NA	NA	NA	NA	NA	NA	NA	NA	NA	NA	NA	0	#DIV/0!
42460	hsa-miR-223*	NA	NA	NA	NA	NA	NA	NA	NA	NA	NA	NA	NA	0	#DIV/0!
42566	hsa-miR-224	NA	NA	NA	NA	NA	NA	NA	NA	NA	NA	NA	NA	0	#DIV/0!
146163	hsa-miR-224*	NA	NA	NA	NA	NA	NA	NA	NA	NA	NA	NA	NA	0	#DIV/0!
46875	hsa-miR-2276	NA	NA	NA	NA	NA	NA	NA	NA	NA	NA	NA	NA	0	#DIV/0!
146025	hsa-miR-2277	NA	NA	NA	NA	NA	NA	NA	NA	NA	NA	NA	NA	0	#DIV/0!
46751	hsa-miR-2278	NA	NA	NA	NA	NA	NA	NA	NA	NA	NA	NA	NA	0	#DIV/0!
42638	hsa-miR-23a*	NA	NA	NA	NA	NA	NA	NA	NA	NA	NA	NA	NA	0	#DIV/0!
145751	hsa-miR-23b*	NA	NA	NA	NA	NA	NA	NA	NA	NA	NA	NA	NA	0	#DIV/0!
42950	hsa-miR-24-2*	NA	NA	NA	NA	NA	NA	NA	NA	NA	NA	NA	NA	0	#DIV/0!
42682	hsa-miR-25	NA	NA	NA	NA	NA	NA	NA	NA	NA	NA	NA	NA	0	#DIV/0!
42628	hsa-miR-26a-1*	NA	NA	NA	NA	NA	NA	NA	NA	NA	NA	NA	NA	0	#DIV/0!
42666	hsa-miR-26a-2*	NA	NA	NA	NA	NA	NA	NA	NA	NA	NA	NA	NA	0	#DIV/0!
42523	hsa-miR-26b*	NA	NA	NA	NA	NA	NA	NA	NA	NA	NA	NA	NA	0	#DIV/0!
17818	hsa-miR-27a*	NA	NA	NA	NA	NA	NA	NA	NA	NA	NA	NA	NA	0	#DIV/0!
42823	hsa-miR-27b*	NA	NA	NA	NA	NA	NA	NA	NA	NA	NA	NA	NA	0	#DIV/0!
145714	hsa-miR-28-3p	NA	NA	NA	NA	NA	NA	NA	NA	NA	NA	NA	NA	0	#DIV/0!
146049	hsa-miR-28-5p	NA	NA	NA	NA	NA	NA	NA	NA	NA	NA	NA	NA	0	#DIV/0!
42528	hsa-miR-296-3p	NA	NA	NA	NA	NA	NA	NA	NA	NA	NA	NA	NA	0	#DIV/0!
146100	hsa-miR-296-5p	NA	NA	NA	NA	NA	NA	NA	NA	NA	NA	NA	NA	0	#DIV/0!
6880	hsa-miR-297	NA	NA	NA	NA	NA	NA	NA	NA	NA	NA	NA	NA	0	#DIV/0!
46264	hsa-miR-298	NA	NA	NA	NA	NA	NA	NA	NA	NA	NA	NA	NA	0	#DIV/0!
11037	hsa-miR-299-3p	NA	NA	NA	NA	NA	NA	NA	NA	NA	NA	NA	NA	0	#DIV/0!
11038	hsa-miR-299-5p	NA	NA	NA	NA	NA	NA	NA	NA	NA	NA	NA	NA	0	#DIV/0!
145638	hsa-miR-29a*	NA	NA	NA	NA	NA	NA	NA	NA	NA	NA	NA	NA	0	#DIV/0!
17810	hsa-miR-29b-1*	NA	NA	NA	NA	NA	NA	NA	NA	NA	NA	NA	NA	0	#DIV/0!
42792	hsa-miR-29b-2*	NA	NA	NA	NA	NA	NA	NA	NA	NA	NA	NA	NA	0	#DIV/0!
14300	hsa-miR-29c*	NA	NA	NA	NA	NA	NA	NA	NA	NA	NA	NA	NA	0	#DIV/0!
17886	hsa-miR-301b	NA	NA	NA	NA	NA	NA	NA	NA	NA	NA	NA	NA	0	#DIV/0!
145639	hsa-miR-302a	NA	NA	NA	NA	NA	NA	NA	NA	NA	NA	NA	NA	0	#DIV/0!
42541	hsa-miR-302a*	NA	NA	NA	NA	NA	NA	NA	NA	NA	NA	NA	NA	0	#DIV/0!
11043	hsa-miR-302b	NA	NA	NA	NA	NA	NA	NA	NA	NA	NA	NA	NA	0	#DIV/0!
42667	hsa-miR-302b*	NA	NA	NA	NA	NA	NA	NA	NA	NA	NA	NA	NA	0	#DIV/0!
11044	hsa-miR-302c	NA	NA	NA	NA	NA	NA	NA	NA	NA	NA	NA	NA	0	#DIV/0!
11045	hsa-miR-302c*	NA	NA	NA	NA	NA	NA	NA	NA	NA	NA	NA	NA	0	#DIV/0!
27838	hsa-miR-302d	NA	NA	NA	NA	NA	NA	NA	NA	NA	NA	NA	NA	0	#DIV/0!
46729	hsa-miR-302d*	NA	NA	NA	NA	NA	NA	NA	NA	NA	NA	NA	NA	0	#DIV/0!
45764	hsa-miR-302e	NA	NA	NA	NA	NA	NA	NA	NA	NA	NA	NA	NA	0	#DIV/0!
45745	hsa-miR-302f	NA	NA	NA	NA	NA	NA	NA	NA	NA	NA	NA	NA	0	#DIV/0!
19595	hsa-miR-30a*	NA	NA	NA	NA	NA	NA	NA	NA	NA	NA	NA	NA	0	#DIV/0!
46356	hsa-miR-30b*	NA	NA	NA	NA	NA	NA	NA	NA	NA	NA	NA	NA	0	#DIV/0!
46626	hsa-miR-30c-2*	NA	NA	NA	NA	NA	NA	NA	NA	NA	NA	NA	NA	0	#DIV/0!
17853	hsa-miR-30d*	NA	NA	NA	NA	NA	NA	NA	NA	NA	NA	NA	NA	0	#DIV/0!
145676	hsa-miR-30e*	NA	NA	NA	NA	NA	NA	NA	NA	NA	NA	NA	NA	0	#DIV/0!
11053	hsa-miR-32	NA	NA	NA	NA	NA	NA	NA	NA	NA	NA	NA	NA	0	#DIV/0!
42957	hsa-miR-323-3p	NA	NA	NA	NA	NA	NA	NA	NA	NA	NA	NA	NA	0	#DIV/0!
42457	hsa-miR-323-5p	NA	NA	NA	NA	NA	NA	NA	NA	NA	NA	NA	NA	0	#DIV/0!
145708	hsa-miR-324-3p	NA	NA	NA	NA	NA	NA	NA	NA	NA	NA	NA	NA	0	#DIV/0!
42477	hsa-miR-324-5p	NA	NA	NA	NA	NA	NA	NA	NA	NA	NA	NA	NA	0	#DIV/0!
11058	hsa-miR-325	NA	NA	NA	NA	NA	NA	NA	NA	NA	NA	NA	NA	0	#DIV/0!
42693	hsa-miR-326	NA	NA	NA	NA	NA	NA	NA	NA	NA	NA	NA	NA	0	#DIV/0!
145640	hsa-miR-328	NA	NA	NA	NA	NA	NA	NA	NA	NA	NA	NA	NA	0	#DIV/0!
11061	hsa-miR-329	NA	NA	NA	NA	NA	NA	NA	NA	NA	NA	NA	NA	0	#DIV/0!
11063	hsa-miR-330-3p	NA	NA	NA	NA	NA	NA	NA	NA	NA	NA	NA	NA	0	#DIV/0!
145843	hsa-miR-330-5p	NA	NA	NA	NA	NA	NA	NA	NA	NA	NA	NA	NA	0	#DIV/0!
17866	hsa-miR-331-5p	NA	NA	NA	NA	NA	NA	NA	NA	NA	NA	NA	NA	0	#DIV/0!
11065	hsa-miR-335	NA	NA	NA	NA	NA	NA	NA	NA	NA	NA	NA	NA	0	#DIV/0!
42673	hsa-miR-337-3p	NA	NA	NA	NA	NA	NA	NA	NA	NA	NA	NA	NA	0	#DIV/0!
17944	hsa-miR-337-5p	NA	NA	NA	NA	NA	NA	NA	NA	NA	NA	NA	NA	0	#DIV/0!
42592	hsa-miR-338-3p	NA	NA	NA	NA	NA	NA	NA	NA	NA	NA	NA	NA	0	#DIV/0!
17825	hsa-miR-338-5p	NA	NA	NA	NA	NA	NA	NA	NA	NA	NA	NA	NA	0	#DIV/0!
42912	hsa-miR-339-3p	NA	NA	NA	NA	NA	NA	NA	NA	NA	NA	NA	NA	0	#DIV/0!
145859	hsa-miR-33a	NA	NA	NA	NA	NA	NA	NA	NA	NA	NA	NA	NA	0	#DIV/0!
145757	hsa-miR-33a*	NA	NA	NA	NA	NA	NA	NA	NA	NA	NA	NA	NA	0	#DIV/0!
145950	hsa-miR-33b	NA	NA	NA	NA	NA	NA	NA	NA	NA	NA	NA	NA	0	#DIV/0!
145734	hsa-miR-33b*	NA	NA	NA	NA	NA	NA	NA	NA	NA	NA	NA	NA	0	#DIV/0!
42738	hsa-miR-340*	NA	NA	NA	NA	NA	NA	NA	NA	NA	NA	NA	NA	0	#DIV/0!
32884	hsa-miR-342-3p	NA	NA	NA	NA	NA	NA	NA	NA	NA	NA	NA	NA	0	#DIV/0!
42576	hsa-miR-342-5p	NA	NA	NA	NA	NA	NA	NA	NA	NA	NA	NA	NA	0	#DIV/0!
42934	hsa-miR-345	NA	NA	NA	NA	NA	NA	NA	NA	NA	NA	NA	NA	0	#DIV/0!
145732	hsa-miR-346	NA	NA	NA	NA	NA	NA	NA	NA	NA	NA	NA	NA	0	#DIV/0!
11073	hsa-miR-34b*	NA	NA	NA	NA	NA	NA	NA	NA	NA	NA	NA	NA	0	#DIV/0!
42729	hsa-miR-34c-3p	NA	NA	NA	NA	NA	NA	NA	NA	NA	NA	NA	NA	0	#DIV/0!
11074	hsa-miR-34c-5p	NA	NA	NA	NA	NA	NA	NA	NA	NA	NA	NA	NA	0	#DIV/0!
17893	hsa-miR-362-3p	NA	NA	NA	NA	NA	NA	NA	NA	NA	NA	NA	NA	0	#DIV/0!
42503	hsa-miR-362-5p	NA	NA	NA	NA	NA	NA	NA	NA	NA	NA	NA	NA	0	#DIV/0!
11077	hsa-miR-363	NA	NA	NA	NA	NA	NA	NA	NA	NA	NA	NA	NA	0	#DIV/0!
146029	hsa-miR-365*	NA	NA	NA	NA	NA	NA	NA	NA	NA	NA	NA	NA	0	#DIV/0!
14280	hsa-miR-367	NA	NA	NA	NA	NA	NA	NA	NA	NA	NA	NA	NA	0	#DIV/0!
145697	hsa-miR-367*	NA	NA	NA	NA	NA	NA	NA	NA	NA	NA	NA	NA	0	#DIV/0!
29529	hsa-miR-369-3p	NA	NA	NA	NA	NA	NA	NA	NA	NA	NA	NA	NA	0	#DIV/0!
145641	hsa-miR-369-5p	NA	NA	NA	NA	NA	NA	NA	NA	NA	NA	NA	NA	0	#DIV/0!
42967	hsa-miR-370	NA	NA	NA	NA	NA	NA	NA	NA	NA	NA	NA	NA	0	#DIV/0!
11083	hsa-miR-371-3p	NA	NA	NA	NA	NA	NA	NA	NA	NA	NA	NA	NA	0	#DIV/0!
145769	hsa-miR-371-5p	NA	NA	NA	NA	NA	NA	NA	NA	NA	NA	NA	NA	0	#DIV/0!
11084	hsa-miR-372	NA	NA	NA	NA	NA	NA	NA	NA	NA	NA	NA	NA	0	#DIV/0!
11085	hsa-miR-373	NA	NA	NA	NA	NA	NA	NA	NA	NA	NA	NA	NA	0	#DIV/0!
27545	hsa-miR-373*	NA	NA	NA	NA	NA	NA	NA	NA	NA	NA	NA	NA	0	#DIV/0!
29577	hsa-miR-374a*	NA	NA	NA	NA	NA	NA	NA	NA	NA	NA	NA	NA	0	#DIV/0!
14302	hsa-miR-374b	NA	NA	NA	NA	NA	NA	NA	NA	NA	NA	NA	NA	0	#DIV/0!
42476	hsa-miR-374b*	NA	NA	NA	NA	NA	NA	NA	NA	NA	NA	NA	NA	0	#DIV/0!
46918	hsa-miR-375	NA	NA	NA	NA	NA	NA	NA	NA	NA	NA	NA	NA	0	#DIV/0!
146009	hsa-miR-376a	NA	NA	NA	NA	NA	NA	NA	NA	NA	NA	NA	NA	0	#DIV/0!
42885	hsa-miR-376a*	NA	NA	NA	NA	NA	NA	NA	NA	NA	NA	NA	NA	0	#DIV/0!
145642	hsa-miR-376b	NA	NA	NA	NA	NA	NA	NA	NA	NA	NA	NA	NA	0	#DIV/0!
42899	hsa-miR-377*	NA	NA	NA	NA	NA	NA	NA	NA	NA	NA	NA	NA	0	#DIV/0!
11105	hsa-miR-378	NA	NA	NA	NA	NA	NA	NA	NA	NA	NA	NA	NA	0	#DIV/0!
11092	hsa-miR-378*	NA	NA	NA	NA	NA	NA	NA	NA	NA	NA	NA	NA	0	#DIV/0!
11093	hsa-miR-379	NA	NA	NA	NA	NA	NA	NA	NA	NA	NA	NA	NA	0	#DIV/0!
42889	hsa-miR-379*	NA	NA	NA	NA	NA	NA	NA	NA	NA	NA	NA	NA	0	#DIV/0!
27546	hsa-miR-380	NA	NA	NA	NA	NA	NA	NA	NA	NA	NA	NA	NA	0	#DIV/0!
13170	hsa-miR-380*	NA	NA	NA	NA	NA	NA	NA	NA	NA	NA	NA	NA	0	#DIV/0!
145832	hsa-miR-381	NA	NA	NA	NA	NA	NA	NA	NA	NA	NA	NA	NA	0	#DIV/0!
145643	hsa-miR-382	NA	NA	NA	NA	NA	NA	NA	NA	NA	NA	NA	NA	0	#DIV/0!
146024	hsa-miR-383	NA	NA	NA	NA	NA	NA	NA	NA	NA	NA	NA	NA	0	#DIV/0!
145687	hsa-miR-384	NA	NA	NA	NA	NA	NA	NA	NA	NA	NA	NA	NA	0	#DIV/0!
145644	hsa-miR-409-3p	NA	NA	NA	NA	NA	NA	NA	NA	NA	NA	NA	NA	0	#DIV/0!
42925	hsa-miR-409-5p	NA	NA	NA	NA	NA	NA	NA	NA	NA	NA	NA	NA	0	#DIV/0!
11102	hsa-miR-410	NA	NA	NA	NA	NA	NA	NA	NA	NA	NA	NA	NA	0	#DIV/0!
17482	hsa-miR-411	NA	NA	NA	NA	NA	NA	NA	NA	NA	NA	NA	NA	0	#DIV/0!
42784	hsa-miR-411*	NA	NA	NA	NA	NA	NA	NA	NA	NA	NA	NA	NA	0	#DIV/0!
42764	hsa-miR-412	NA	NA	NA	NA	NA	NA	NA	NA	NA	NA	NA	NA	0	#DIV/0!
17474	hsa-miR-421	NA	NA	NA	NA	NA	NA	NA	NA	NA	NA	NA	NA	0	#DIV/0!
11104	hsa-miR-422a	NA	NA	NA	NA	NA	NA	NA	NA	NA	NA	NA	NA	0	#DIV/0!
42603	hsa-miR-424*	NA	NA	NA	NA	NA	NA	NA	NA	NA	NA	NA	NA	0	#DIV/0!
11108	hsa-miR-425*	NA	NA	NA	NA	NA	NA	NA	NA	NA	NA	NA	NA	0	#DIV/0!
13171	hsa-miR-429	NA	NA	NA	NA	NA	NA	NA	NA	NA	NA	NA	NA	0	#DIV/0!
145705	hsa-miR-431	NA	NA	NA	NA	NA	NA	NA	NA	NA	NA	NA	NA	0	#DIV/0!
42674	hsa-miR-431*	NA	NA	NA	NA	NA	NA	NA	NA	NA	NA	NA	NA	0	#DIV/0!
11111	hsa-miR-432	NA	NA	NA	NA	NA	NA	NA	NA	NA	NA	NA	NA	0	#DIV/0!
42584	hsa-miR-432*	NA	NA	NA	NA	NA	NA	NA	NA	NA	NA	NA	NA	0	#DIV/0!
42853	hsa-miR-433	NA	NA	NA	NA	NA	NA	NA	NA	NA	NA	NA	NA	0	#DIV/0!
11113	hsa-miR-448	NA	NA	NA	NA	NA	NA	NA	NA	NA	NA	NA	NA	0	#DIV/0!
145946	hsa-miR-449a	NA	NA	NA	NA	NA	NA	NA	NA	NA	NA	NA	NA	0	#DIV/0!
146127	hsa-miR-449b*	NA	NA	NA	NA	NA	NA	NA	NA	NA	NA	NA	NA	0	#DIV/0!
146151	hsa-miR-449c	NA	NA	NA	NA	NA	NA	NA	NA	NA	NA	NA	NA	0	#DIV/0!
146020	hsa-miR-449c*	NA	NA	NA	NA	NA	NA	NA	NA	NA	NA	NA	NA	0	#DIV/0!
18847	hsa-miR-450a	NA	NA	NA	NA	NA	NA	NA	NA	NA	NA	NA	NA	0	#DIV/0!
42892	hsa-miR-450b-3p	NA	NA	NA	NA	NA	NA	NA	NA	NA	NA	NA	NA	0	#DIV/0!
42896	hsa-miR-450b-5p	NA	NA	NA	NA	NA	NA	NA	NA	NA	NA	NA	NA	0	#DIV/0!
42866	hsa-miR-451	NA	NA	NA	NA	NA	NA	NA	NA	NA	NA	NA	NA	0	#DIV/0!
42598	hsa-miR-452*	NA	NA	NA	NA	NA	NA	NA	NA	NA	NA	NA	NA	0	#DIV/0!
42672	hsa-miR-453	NA	NA	NA	NA	NA	NA	NA	NA	NA	NA	NA	NA	0	#DIV/0!
145720	hsa-miR-454	NA	NA	NA	NA	NA	NA	NA	NA	NA	NA	NA	NA	0	#DIV/0!
28520	hsa-miR-454*	NA	NA	NA	NA	NA	NA	NA	NA	NA	NA	NA	NA	0	#DIV/0!
28950	hsa-miR-455-3p	NA	NA	NA	NA	NA	NA	NA	NA	NA	NA	NA	NA	0	#DIV/0!
13179	hsa-miR-455-5p	NA	NA	NA	NA	NA	NA	NA	NA	NA	NA	NA	NA	0	#DIV/0!
145753	hsa-miR-484	NA	NA	NA	NA	NA	NA	NA	NA	NA	NA	NA	NA	0	#DIV/0!
42480	hsa-miR-485-5p	NA	NA	NA	NA	NA	NA	NA	NA	NA	NA	NA	NA	0	#DIV/0!
42946	hsa-miR-486-3p	NA	NA	NA	NA	NA	NA	NA	NA	NA	NA	NA	NA	0	#DIV/0!
32946	hsa-miR-486-5p	NA	NA	NA	NA	NA	NA	NA	NA	NA	NA	NA	NA	0	#DIV/0!
13183	hsa-miR-487a	NA	NA	NA	NA	NA	NA	NA	NA	NA	NA	NA	NA	0	#DIV/0!
14285	hsa-miR-487b	NA	NA	NA	NA	NA	NA	NA	NA	NA	NA	NA	NA	0	#DIV/0!
42704	hsa-miR-488	NA	NA	NA	NA	NA	NA	NA	NA	NA	NA	NA	NA	0	#DIV/0!
145756	hsa-miR-488*	NA	NA	NA	NA	NA	NA	NA	NA	NA	NA	NA	NA	0	#DIV/0!
11121	hsa-miR-489	NA	NA	NA	NA	NA	NA	NA	NA	NA	NA	NA	NA	0	#DIV/0!
17822	hsa-miR-490-5p	NA	NA	NA	NA	NA	NA	NA	NA	NA	NA	NA	NA	0	#DIV/0!
11123	hsa-miR-491-5p	NA	NA	NA	NA	NA	NA	NA	NA	NA	NA	NA	NA	0	#DIV/0!
42661	hsa-miR-492	NA	NA	NA	NA	NA	NA	NA	NA	NA	NA	NA	NA	0	#DIV/0!
14270	hsa-miR-493	NA	NA	NA	NA	NA	NA	NA	NA	NA	NA	NA	NA	0	#DIV/0!
11125	hsa-miR-493*	NA	NA	NA	NA	NA	NA	NA	NA	NA	NA	NA	NA	0	#DIV/0!
42676	hsa-miR-495	NA	NA	NA	NA	NA	NA	NA	NA	NA	NA	NA	NA	0	#DIV/0!
145698	hsa-miR-496	NA	NA	NA	NA	NA	NA	NA	NA	NA	NA	NA	NA	0	#DIV/0!
42847	hsa-miR-497	NA	NA	NA	NA	NA	NA	NA	NA	NA	NA	NA	NA	0	#DIV/0!
42558	hsa-miR-497*	NA	NA	NA	NA	NA	NA	NA	NA	NA	NA	NA	NA	0	#DIV/0!
145692	hsa-miR-499-3p	NA	NA	NA	NA	NA	NA	NA	NA	NA	NA	NA	NA	0	#DIV/0!
14313	hsa-miR-499-5p	NA	NA	NA	NA	NA	NA	NA	NA	NA	NA	NA	NA	0	#DIV/0!
17875	hsa-miR-500	NA	NA	NA	NA	NA	NA	NA	NA	NA	NA	NA	NA	0	#DIV/0!
46406	hsa-miR-500*	NA	NA	NA	NA	NA	NA	NA	NA	NA	NA	NA	NA	0	#DIV/0!
42578	hsa-miR-501-3p	NA	NA	NA	NA	NA	NA	NA	NA	NA	NA	NA	NA	0	#DIV/0!
145675	hsa-miR-501-5p	NA	NA	NA	NA	NA	NA	NA	NA	NA	NA	NA	NA	0	#DIV/0!
146178	hsa-miR-502-3p	NA	NA	NA	NA	NA	NA	NA	NA	NA	NA	NA	NA	0	#DIV/0!
11134	hsa-miR-502-5p	NA	NA	NA	NA	NA	NA	NA	NA	NA	NA	NA	NA	0	#DIV/0!
46803	hsa-miR-503	NA	NA	NA	NA	NA	NA	NA	NA	NA	NA	NA	NA	0	#DIV/0!
28480	hsa-miR-504	NA	NA	NA	NA	NA	NA	NA	NA	NA	NA	NA	NA	0	#DIV/0!
42669	hsa-miR-505	NA	NA	NA	NA	NA	NA	NA	NA	NA	NA	NA	NA	0	#DIV/0!
11138	hsa-miR-506	NA	NA	NA	NA	NA	NA	NA	NA	NA	NA	NA	NA	0	#DIV/0!
11139	hsa-miR-507	NA	NA	NA	NA	NA	NA	NA	NA	NA	NA	NA	NA	0	#DIV/0!
11140	hsa-miR-508-3p	NA	NA	NA	NA	NA	NA	NA	NA	NA	NA	NA	NA	0	#DIV/0!
42812	hsa-miR-508-5p	NA	NA	NA	NA	NA	NA	NA	NA	NA	NA	NA	NA	0	#DIV/0!
145824	hsa-miR-509-3-5p	NA	NA	NA	NA	NA	NA	NA	NA	NA	NA	NA	NA	0	#DIV/0!
11141	hsa-miR-509-3p	NA	NA	NA	NA	NA	NA	NA	NA	NA	NA	NA	NA	0	#DIV/0!
145835	hsa-miR-509-5p	NA	NA	NA	NA	NA	NA	NA	NA	NA	NA	NA	NA	0	#DIV/0!
11142	hsa-miR-510	NA	NA	NA	NA	NA	NA	NA	NA	NA	NA	NA	NA	0	#DIV/0!
27229	hsa-miR-511	NA	NA	NA	NA	NA	NA	NA	NA	NA	NA	NA	NA	0	#DIV/0!
11144	hsa-miR-512-3p	NA	NA	NA	NA	NA	NA	NA	NA	NA	NA	NA	NA	0	#DIV/0!
145690	hsa-miR-512-5p	NA	NA	NA	NA	NA	NA	NA	NA	NA	NA	NA	NA	0	#DIV/0!
42960	hsa-miR-513a-3p	NA	NA	NA	NA	NA	NA	NA	NA	NA	NA	NA	NA	0	#DIV/0!
46398	hsa-miR-513c	NA	NA	NA	NA	NA	NA	NA	NA	NA	NA	NA	NA	0	#DIV/0!
42959	hsa-miR-514	NA	NA	NA	NA	NA	NA	NA	NA	NA	NA	NA	NA	0	#DIV/0!
11148	hsa-miR-515-3p	NA	NA	NA	NA	NA	NA	NA	NA	NA	NA	NA	NA	0	#DIV/0!
11149	hsa-miR-515-5p	NA	NA	NA	NA	NA	NA	NA	NA	NA	NA	NA	NA	0	#DIV/0!
145717	hsa-miR-516a-3p/hsa-miR-516b*	NA	NA	NA	NA	NA	NA	NA	NA	NA	NA	NA	NA	0	#DIV/0!
13130	hsa-miR-517*	NA	NA	NA	NA	NA	NA	NA	NA	NA	NA	NA	NA	0	#DIV/0!
145999	hsa-miR-517a	NA	NA	NA	NA	NA	NA	NA	NA	NA	NA	NA	NA	0	#DIV/0!
11154	hsa-miR-517c	NA	NA	NA	NA	NA	NA	NA	NA	NA	NA	NA	NA	0	#DIV/0!
11155	hsa-miR-518a-3p	NA	NA	NA	NA	NA	NA	NA	NA	NA	NA	NA	NA	0	#DIV/0!
145905	hsa-miR-518a-5p/hsa-miR-527	NA	NA	NA	NA	NA	NA	NA	NA	NA	NA	NA	NA	0	#DIV/0!
145725	hsa-miR-518b	NA	NA	NA	NA	NA	NA	NA	NA	NA	NA	NA	NA	0	#DIV/0!
105441	hsa-miR-518c	NA	NA	NA	NA	NA	NA	NA	NA	NA	NA	NA	NA	0	#DIV/0!
145821	hsa-miR-518c*	NA	NA	NA	NA	NA	NA	NA	NA	NA	NA	NA	NA	0	#DIV/0!
145965	hsa-miR-518d-3p	NA	NA	NA	NA	NA	NA	NA	NA	NA	NA	NA	NA	0	#DIV/0!
146136	hsa-miR-518d-5p/hsa-miR-520c-5p/hsa-miR-526a	NA	NA	NA	NA	NA	NA	NA	NA	NA	NA	NA	NA	0	#DIV/0!
11159	hsa-miR-518e	NA	NA	NA	NA	NA	NA	NA	NA	NA	NA	NA	NA	0	#DIV/0!
13137	hsa-miR-518e*/hsa-miR-519a*/hsa-miR-519b-5p/hsa-miR-519c-5p/hsa-miR-522*/hsa-miR-523*	NA	NA	NA	NA	NA	NA	NA	NA	NA	NA	NA	NA	0	#DIV/0!
145748	hsa-miR-518f	NA	NA	NA	NA	NA	NA	NA	NA	NA	NA	NA	NA	0	#DIV/0!
46622	hsa-miR-518f*	NA	NA	NA	NA	NA	NA	NA	NA	NA	NA	NA	NA	0	#DIV/0!
46401	hsa-miR-519a	NA	NA	NA	NA	NA	NA	NA	NA	NA	NA	NA	NA	0	#DIV/0!
46231	hsa-miR-519b-3p	NA	NA	NA	NA	NA	NA	NA	NA	NA	NA	NA	NA	0	#DIV/0!
145723	hsa-miR-519c-3p	NA	NA	NA	NA	NA	NA	NA	NA	NA	NA	NA	NA	0	#DIV/0!
46221	hsa-miR-519d	NA	NA	NA	NA	NA	NA	NA	NA	NA	NA	NA	NA	0	#DIV/0!
11164	hsa-miR-519e	NA	NA	NA	NA	NA	NA	NA	NA	NA	NA	NA	NA	0	#DIV/0!
11165	hsa-miR-520a-3p	NA	NA	NA	NA	NA	NA	NA	NA	NA	NA	NA	NA	0	#DIV/0!
13133	hsa-miR-520a-5p	NA	NA	NA	NA	NA	NA	NA	NA	NA	NA	NA	NA	0	#DIV/0!
11166	hsa-miR-520b/hsa-miR-520c-3p	NA	NA	NA	NA	NA	NA	NA	NA	NA	NA	NA	NA	0	#DIV/0!
11168	hsa-miR-520d-3p	NA	NA	NA	NA	NA	NA	NA	NA	NA	NA	NA	NA	0	#DIV/0!
46354	hsa-miR-520d-5p	NA	NA	NA	NA	NA	NA	NA	NA	NA	NA	NA	NA	0	#DIV/0!
145722	hsa-miR-520e	NA	NA	NA	NA	NA	NA	NA	NA	NA	NA	NA	NA	0	#DIV/0!
42455	hsa-miR-520f	NA	NA	NA	NA	NA	NA	NA	NA	NA	NA	NA	NA	0	#DIV/0!
46454	hsa-miR-520g	NA	NA	NA	NA	NA	NA	NA	NA	NA	NA	NA	NA	0	#DIV/0!
46500	hsa-miR-520g/hsa-miR-520h	NA	NA	NA	NA	NA	NA	NA	NA	NA	NA	NA	NA	0	#DIV/0!
11171	hsa-miR-521	NA	NA	NA	NA	NA	NA	NA	NA	NA	NA	NA	NA	0	#DIV/0!
42483	hsa-miR-522	NA	NA	NA	NA	NA	NA	NA	NA	NA	NA	NA	NA	0	#DIV/0!
145754	hsa-miR-523	NA	NA	NA	NA	NA	NA	NA	NA	NA	NA	NA	NA	0	#DIV/0!
31349	hsa-miR-524-3p	NA	NA	NA	NA	NA	NA	NA	NA	NA	NA	NA	NA	0	#DIV/0!
46235	hsa-miR-524-5p	NA	NA	NA	NA	NA	NA	NA	NA	NA	NA	NA	NA	0	#DIV/0!
46495	hsa-miR-525-3p	NA	NA	NA	NA	NA	NA	NA	NA	NA	NA	NA	NA	0	#DIV/0!
46744	hsa-miR-526b	NA	NA	NA	NA	NA	NA	NA	NA	NA	NA	NA	NA	0	#DIV/0!
145785	hsa-miR-526b*	NA	NA	NA	NA	NA	NA	NA	NA	NA	NA	NA	NA	0	#DIV/0!
42732	hsa-miR-532-3p	NA	NA	NA	NA	NA	NA	NA	NA	NA	NA	NA	NA	0	#DIV/0!
17624	hsa-miR-532-5p	NA	NA	NA	NA	NA	NA	NA	NA	NA	NA	NA	NA	0	#DIV/0!
14271	hsa-miR-539	NA	NA	NA	NA	NA	NA	NA	NA	NA	NA	NA	NA	0	#DIV/0!
42635	hsa-miR-541	NA	NA	NA	NA	NA	NA	NA	NA	NA	NA	NA	NA	0	#DIV/0!
42617	hsa-miR-541*	NA	NA	NA	NA	NA	NA	NA	NA	NA	NA	NA	NA	0	#DIV/0!
14272	hsa-miR-542-3p	NA	NA	NA	NA	NA	NA	NA	NA	NA	NA	NA	NA	0	#DIV/0!
42811	hsa-miR-542-5p	NA	NA	NA	NA	NA	NA	NA	NA	NA	NA	NA	NA	0	#DIV/0!
145689	hsa-miR-543	NA	NA	NA	NA	NA	NA	NA	NA	NA	NA	NA	NA	0	#DIV/0!
33043	hsa-miR-544	NA	NA	NA	NA	NA	NA	NA	NA	NA	NA	NA	NA	0	#DIV/0!
145741	hsa-miR-545	NA	NA	NA	NA	NA	NA	NA	NA	NA	NA	NA	NA	0	#DIV/0!
42956	hsa-miR-545*	NA	NA	NA	NA	NA	NA	NA	NA	NA	NA	NA	NA	0	#DIV/0!
17535	hsa-miR-548a-3p	NA	NA	NA	NA	NA	NA	NA	NA	NA	NA	NA	NA	0	#DIV/0!
30493	hsa-miR-548a-5p	NA	NA	NA	NA	NA	NA	NA	NA	NA	NA	NA	NA	0	#DIV/0!
17298	hsa-miR-548b-3p	NA	NA	NA	NA	NA	NA	NA	NA	NA	NA	NA	NA	0	#DIV/0!
42791	hsa-miR-548b-5p	NA	NA	NA	NA	NA	NA	NA	NA	NA	NA	NA	NA	0	#DIV/0!
145686	hsa-miR-548c-3p	NA	NA	NA	NA	NA	NA	NA	NA	NA	NA	NA	NA	0	#DIV/0!
42777	hsa-miR-548c-5p	NA	NA	NA	NA	NA	NA	NA	NA	NA	NA	NA	NA	0	#DIV/0!
27549	hsa-miR-548d-3p	NA	NA	NA	NA	NA	NA	NA	NA	NA	NA	NA	NA	0	#DIV/0!
42756	hsa-miR-548d-5p	NA	NA	NA	NA	NA	NA	NA	NA	NA	NA	NA	NA	0	#DIV/0!
46703	hsa-miR-548e	NA	NA	NA	NA	NA	NA	NA	NA	NA	NA	NA	NA	0	#DIV/0!
45736	hsa-miR-548f	NA	NA	NA	NA	NA	NA	NA	NA	NA	NA	NA	NA	0	#DIV/0!
46940	hsa-miR-548g	NA	NA	NA	NA	NA	NA	NA	NA	NA	NA	NA	NA	0	#DIV/0!
46414	hsa-miR-548h	NA	NA	NA	NA	NA	NA	NA	NA	NA	NA	NA	NA	0	#DIV/0!
46704	hsa-miR-548i	NA	NA	NA	NA	NA	NA	NA	NA	NA	NA	NA	NA	0	#DIV/0!
46592	hsa-miR-548j	NA	NA	NA	NA	NA	NA	NA	NA	NA	NA	NA	NA	0	#DIV/0!
46705	hsa-miR-548k	NA	NA	NA	NA	NA	NA	NA	NA	NA	NA	NA	NA	0	#DIV/0!
46415	hsa-miR-548l	NA	NA	NA	NA	NA	NA	NA	NA	NA	NA	NA	NA	0	#DIV/0!
46335	hsa-miR-548m	NA	NA	NA	NA	NA	NA	NA	NA	NA	NA	NA	NA	0	#DIV/0!
46929	hsa-miR-548n	NA	NA	NA	NA	NA	NA	NA	NA	NA	NA	NA	NA	0	#DIV/0!
46450	hsa-miR-548o	NA	NA	NA	NA	NA	NA	NA	NA	NA	NA	NA	NA	0	#DIV/0!
46355	hsa-miR-548p	NA	NA	NA	NA	NA	NA	NA	NA	NA	NA	NA	NA	0	#DIV/0!
146148	hsa-miR-548q	NA	NA	NA	NA	NA	NA	NA	NA	NA	NA	NA	NA	0	#DIV/0!
145762	hsa-miR-549	NA	NA	NA	NA	NA	NA	NA	NA	NA	NA	NA	NA	0	#DIV/0!
17660	hsa-miR-550*	NA	NA	NA	NA	NA	NA	NA	NA	NA	NA	NA	NA	0	#DIV/0!
42781	hsa-miR-551b*	NA	NA	NA	NA	NA	NA	NA	NA	NA	NA	NA	NA	0	#DIV/0!
17668	hsa-miR-552	NA	NA	NA	NA	NA	NA	NA	NA	NA	NA	NA	NA	0	#DIV/0!
29460	hsa-miR-553	NA	NA	NA	NA	NA	NA	NA	NA	NA	NA	NA	NA	0	#DIV/0!
42766	hsa-miR-554	NA	NA	NA	NA	NA	NA	NA	NA	NA	NA	NA	NA	0	#DIV/0!
17612	hsa-miR-555	NA	NA	NA	NA	NA	NA	NA	NA	NA	NA	NA	NA	0	#DIV/0!
42447	hsa-miR-556-3p	NA	NA	NA	NA	NA	NA	NA	NA	NA	NA	NA	NA	0	#DIV/0!
145758	hsa-miR-556-5p	NA	NA	NA	NA	NA	NA	NA	NA	NA	NA	NA	NA	0	#DIV/0!
42760	hsa-miR-557	NA	NA	NA	NA	NA	NA	NA	NA	NA	NA	NA	NA	0	#DIV/0!
17652	hsa-miR-558	NA	NA	NA	NA	NA	NA	NA	NA	NA	NA	NA	NA	0	#DIV/0!
31076	hsa-miR-559	NA	NA	NA	NA	NA	NA	NA	NA	NA	NA	NA	NA	0	#DIV/0!
31517	hsa-miR-561	NA	NA	NA	NA	NA	NA	NA	NA	NA	NA	NA	NA	0	#DIV/0!
17536	hsa-miR-562	NA	NA	NA	NA	NA	NA	NA	NA	NA	NA	NA	NA	0	#DIV/0!
17569	hsa-miR-563	NA	NA	NA	NA	NA	NA	NA	NA	NA	NA	NA	NA	0	#DIV/0!
42944	hsa-miR-564	NA	NA	NA	NA	NA	NA	NA	NA	NA	NA	NA	NA	0	#DIV/0!
42772	hsa-miR-566	NA	NA	NA	NA	NA	NA	NA	NA	NA	NA	NA	NA	0	#DIV/0!
17634	hsa-miR-567	NA	NA	NA	NA	NA	NA	NA	NA	NA	NA	NA	NA	0	#DIV/0!
145744	hsa-miR-568	NA	NA	NA	NA	NA	NA	NA	NA	NA	NA	NA	NA	0	#DIV/0!
14854	hsa-miR-569	NA	NA	NA	NA	NA	NA	NA	NA	NA	NA	NA	NA	0	#DIV/0!
17814	hsa-miR-570	NA	NA	NA	NA	NA	NA	NA	NA	NA	NA	NA	NA	0	#DIV/0!
17490	hsa-miR-571	NA	NA	NA	NA	NA	NA	NA	NA	NA	NA	NA	NA	0	#DIV/0!
42596	hsa-miR-572	NA	NA	NA	NA	NA	NA	NA	NA	NA	NA	NA	NA	0	#DIV/0!
17641	hsa-miR-573	NA	NA	NA	NA	NA	NA	NA	NA	NA	NA	NA	NA	0	#DIV/0!
17626	hsa-miR-575	NA	NA	NA	NA	NA	NA	NA	NA	NA	NA	NA	NA	0	#DIV/0!
17958	hsa-miR-576-3p	NA	NA	NA	NA	NA	NA	NA	NA	NA	NA	NA	NA	0	#DIV/0!
42446	hsa-miR-576-5p	NA	NA	NA	NA	NA	NA	NA	NA	NA	NA	NA	NA	0	#DIV/0!
42837	hsa-miR-577	NA	NA	NA	NA	NA	NA	NA	NA	NA	NA	NA	NA	0	#DIV/0!
17302	hsa-miR-578	NA	NA	NA	NA	NA	NA	NA	NA	NA	NA	NA	NA	0	#DIV/0!
42622	hsa-miR-579	NA	NA	NA	NA	NA	NA	NA	NA	NA	NA	NA	NA	0	#DIV/0!
17459	hsa-miR-580	NA	NA	NA	NA	NA	NA	NA	NA	NA	NA	NA	NA	0	#DIV/0!
14962	hsa-miR-581	NA	NA	NA	NA	NA	NA	NA	NA	NA	NA	NA	NA	0	#DIV/0!
29328	hsa-miR-582-3p	NA	NA	NA	NA	NA	NA	NA	NA	NA	NA	NA	NA	0	#DIV/0!
42544	hsa-miR-582-5p	NA	NA	NA	NA	NA	NA	NA	NA	NA	NA	NA	NA	0	#DIV/0!
145647	hsa-miR-584	NA	NA	NA	NA	NA	NA	NA	NA	NA	NA	NA	NA	0	#DIV/0!
17546	hsa-miR-585	NA	NA	NA	NA	NA	NA	NA	NA	NA	NA	NA	NA	0	#DIV/0!
42754	hsa-miR-586	NA	NA	NA	NA	NA	NA	NA	NA	NA	NA	NA	NA	0	#DIV/0!
17594	hsa-miR-587	NA	NA	NA	NA	NA	NA	NA	NA	NA	NA	NA	NA	0	#DIV/0!
17630	hsa-miR-588	NA	NA	NA	NA	NA	NA	NA	NA	NA	NA	NA	NA	0	#DIV/0!
42542	hsa-miR-589	NA	NA	NA	NA	NA	NA	NA	NA	NA	NA	NA	NA	0	#DIV/0!
17570	hsa-miR-589*	NA	NA	NA	NA	NA	NA	NA	NA	NA	NA	NA	NA	0	#DIV/0!
42567	hsa-miR-590-3p	NA	NA	NA	NA	NA	NA	NA	NA	NA	NA	NA	NA	0	#DIV/0!
17503	hsa-miR-590-5p	NA	NA	NA	NA	NA	NA	NA	NA	NA	NA	NA	NA	0	#DIV/0!
42482	hsa-miR-591	NA	NA	NA	NA	NA	NA	NA	NA	NA	NA	NA	NA	0	#DIV/0!
17312	hsa-miR-592	NA	NA	NA	NA	NA	NA	NA	NA	NA	NA	NA	NA	0	#DIV/0!
42504	hsa-miR-593	NA	NA	NA	NA	NA	NA	NA	NA	NA	NA	NA	NA	0	#DIV/0!
42478	hsa-miR-593*	NA	NA	NA	NA	NA	NA	NA	NA	NA	NA	NA	NA	0	#DIV/0!
17349	hsa-miR-595	NA	NA	NA	NA	NA	NA	NA	NA	NA	NA	NA	NA	0	#DIV/0!
145833	hsa-miR-596	NA	NA	NA	NA	NA	NA	NA	NA	NA	NA	NA	NA	0	#DIV/0!
42818	hsa-miR-597	NA	NA	NA	NA	NA	NA	NA	NA	NA	NA	NA	NA	0	#DIV/0!
145648	hsa-miR-598	NA	NA	NA	NA	NA	NA	NA	NA	NA	NA	NA	NA	0	#DIV/0!
30592	hsa-miR-599	NA	NA	NA	NA	NA	NA	NA	NA	NA	NA	NA	NA	0	#DIV/0!
17377	hsa-miR-600	NA	NA	NA	NA	NA	NA	NA	NA	NA	NA	NA	NA	0	#DIV/0!
17393	hsa-miR-603	NA	NA	NA	NA	NA	NA	NA	NA	NA	NA	NA	NA	0	#DIV/0!
17592	hsa-miR-604	NA	NA	NA	NA	NA	NA	NA	NA	NA	NA	NA	NA	0	#DIV/0!
145736	hsa-miR-605	NA	NA	NA	NA	NA	NA	NA	NA	NA	NA	NA	NA	0	#DIV/0!
29883	hsa-miR-606	NA	NA	NA	NA	NA	NA	NA	NA	NA	NA	NA	NA	0	#DIV/0!
32190	hsa-miR-607	NA	NA	NA	NA	NA	NA	NA	NA	NA	NA	NA	NA	0	#DIV/0!
42543	hsa-miR-608	NA	NA	NA	NA	NA	NA	NA	NA	NA	NA	NA	NA	0	#DIV/0!
17353	hsa-miR-609	NA	NA	NA	NA	NA	NA	NA	NA	NA	NA	NA	NA	0	#DIV/0!
17445	hsa-miR-610	NA	NA	NA	NA	NA	NA	NA	NA	NA	NA	NA	NA	0	#DIV/0!
145971	hsa-miR-611	NA	NA	NA	NA	NA	NA	NA	NA	NA	NA	NA	NA	0	#DIV/0!
27551	hsa-miR-612	NA	NA	NA	NA	NA	NA	NA	NA	NA	NA	NA	NA	0	#DIV/0!
17577	hsa-miR-613	NA	NA	NA	NA	NA	NA	NA	NA	NA	NA	NA	NA	0	#DIV/0!
145750	hsa-miR-614	NA	NA	NA	NA	NA	NA	NA	NA	NA	NA	NA	NA	0	#DIV/0!
27672	hsa-miR-615-3p	NA	NA	NA	NA	NA	NA	NA	NA	NA	NA	NA	NA	0	#DIV/0!
42690	hsa-miR-615-5p	NA	NA	NA	NA	NA	NA	NA	NA	NA	NA	NA	NA	0	#DIV/0!
42870	hsa-miR-616	NA	NA	NA	NA	NA	NA	NA	NA	NA	NA	NA	NA	0	#DIV/0!
17289	hsa-miR-616*	NA	NA	NA	NA	NA	NA	NA	NA	NA	NA	NA	NA	0	#DIV/0!
17336	hsa-miR-618	NA	NA	NA	NA	NA	NA	NA	NA	NA	NA	NA	NA	0	#DIV/0!
42757	hsa-miR-619	NA	NA	NA	NA	NA	NA	NA	NA	NA	NA	NA	NA	0	#DIV/0!
46301	hsa-miR-621	NA	NA	NA	NA	NA	NA	NA	NA	NA	NA	NA	NA	0	#DIV/0!
17493	hsa-miR-622	NA	NA	NA	NA	NA	NA	NA	NA	NA	NA	NA	NA	0	#DIV/0!
46556	hsa-miR-623	NA	NA	NA	NA	NA	NA	NA	NA	NA	NA	NA	NA	0	#DIV/0!
32095	hsa-miR-624	NA	NA	NA	NA	NA	NA	NA	NA	NA	NA	NA	NA	0	#DIV/0!
42557	hsa-miR-624*	NA	NA	NA	NA	NA	NA	NA	NA	NA	NA	NA	NA	0	#DIV/0!
145831	hsa-miR-625	NA	NA	NA	NA	NA	NA	NA	NA	NA	NA	NA	NA	0	#DIV/0!
33407	hsa-miR-626	NA	NA	NA	NA	NA	NA	NA	NA	NA	NA	NA	NA	0	#DIV/0!
17625	hsa-miR-627	NA	NA	NA	NA	NA	NA	NA	NA	NA	NA	NA	NA	0	#DIV/0!
17870	hsa-miR-628-5p	NA	NA	NA	NA	NA	NA	NA	NA	NA	NA	NA	NA	0	#DIV/0!
17961	hsa-miR-629	NA	NA	NA	NA	NA	NA	NA	NA	NA	NA	NA	NA	0	#DIV/0!
17566	hsa-miR-629*	NA	NA	NA	NA	NA	NA	NA	NA	NA	NA	NA	NA	0	#DIV/0!
42700	hsa-miR-631	NA	NA	NA	NA	NA	NA	NA	NA	NA	NA	NA	NA	0	#DIV/0!
17444	hsa-miR-632	NA	NA	NA	NA	NA	NA	NA	NA	NA	NA	NA	NA	0	#DIV/0!
32711	hsa-miR-633	NA	NA	NA	NA	NA	NA	NA	NA	NA	NA	NA	NA	0	#DIV/0!
17391	hsa-miR-635	NA	NA	NA	NA	NA	NA	NA	NA	NA	NA	NA	NA	0	#DIV/0!
42750	hsa-miR-636	NA	NA	NA	NA	NA	NA	NA	NA	NA	NA	NA	NA	0	#DIV/0!
145962	hsa-miR-639	NA	NA	NA	NA	NA	NA	NA	NA	NA	NA	NA	NA	0	#DIV/0!
42758	hsa-miR-640	NA	NA	NA	NA	NA	NA	NA	NA	NA	NA	NA	NA	0	#DIV/0!
17530	hsa-miR-641	NA	NA	NA	NA	NA	NA	NA	NA	NA	NA	NA	NA	0	#DIV/0!
17325	hsa-miR-643	NA	NA	NA	NA	NA	NA	NA	NA	NA	NA	NA	NA	0	#DIV/0!
17563	hsa-miR-644	NA	NA	NA	NA	NA	NA	NA	NA	NA	NA	NA	NA	0	#DIV/0!
17613	hsa-miR-645	NA	NA	NA	NA	NA	NA	NA	NA	NA	NA	NA	NA	0	#DIV/0!
145963	hsa-miR-646	NA	NA	NA	NA	NA	NA	NA	NA	NA	NA	NA	NA	0	#DIV/0!
42746	hsa-miR-647	NA	NA	NA	NA	NA	NA	NA	NA	NA	NA	NA	NA	0	#DIV/0!
145715	hsa-miR-648	NA	NA	NA	NA	NA	NA	NA	NA	NA	NA	NA	NA	0	#DIV/0!
15619	hsa-miR-649	NA	NA	NA	NA	NA	NA	NA	NA	NA	NA	NA	NA	0	#DIV/0!
17593	hsa-miR-650	NA	NA	NA	NA	NA	NA	NA	NA	NA	NA	NA	NA	0	#DIV/0!
17394	hsa-miR-651	NA	NA	NA	NA	NA	NA	NA	NA	NA	NA	NA	NA	0	#DIV/0!
42827	hsa-miR-652	NA	NA	NA	NA	NA	NA	NA	NA	NA	NA	NA	NA	0	#DIV/0!
42607	hsa-miR-653	NA	NA	NA	NA	NA	NA	NA	NA	NA	NA	NA	NA	0	#DIV/0!
21498	hsa-miR-654-3p	NA	NA	NA	NA	NA	NA	NA	NA	NA	NA	NA	NA	0	#DIV/0!
42843	hsa-miR-654-5p	NA	NA	NA	NA	NA	NA	NA	NA	NA	NA	NA	NA	0	#DIV/0!
145696	hsa-miR-655	NA	NA	NA	NA	NA	NA	NA	NA	NA	NA	NA	NA	0	#DIV/0!
29736	hsa-miR-656	NA	NA	NA	NA	NA	NA	NA	NA	NA	NA	NA	NA	0	#DIV/0!
17460	hsa-miR-657	NA	NA	NA	NA	NA	NA	NA	NA	NA	NA	NA	NA	0	#DIV/0!
145842	hsa-miR-658	NA	NA	NA	NA	NA	NA	NA	NA	NA	NA	NA	NA	0	#DIV/0!
42749	hsa-miR-659	NA	NA	NA	NA	NA	NA	NA	NA	NA	NA	NA	NA	0	#DIV/0!
17338	hsa-miR-660	NA	NA	NA	NA	NA	NA	NA	NA	NA	NA	NA	NA	0	#DIV/0!
42535	hsa-miR-661	NA	NA	NA	NA	NA	NA	NA	NA	NA	NA	NA	NA	0	#DIV/0!
145839	hsa-miR-662	NA	NA	NA	NA	NA	NA	NA	NA	NA	NA	NA	NA	0	#DIV/0!
42807	hsa-miR-663	NA	NA	NA	NA	NA	NA	NA	NA	NA	NA	NA	NA	0	#DIV/0!
145976	hsa-miR-663b	NA	NA	NA	NA	NA	NA	NA	NA	NA	NA	NA	NA	0	#DIV/0!
46829	hsa-miR-664*	NA	NA	NA	NA	NA	NA	NA	NA	NA	NA	NA	NA	0	#DIV/0!
146006	hsa-miR-670	NA	NA	NA	NA	NA	NA	NA	NA	NA	NA	NA	NA	0	#DIV/0!
42525	hsa-miR-671-3p	NA	NA	NA	NA	NA	NA	NA	NA	NA	NA	NA	NA	0	#DIV/0!
145716	hsa-miR-671-5p	NA	NA	NA	NA	NA	NA	NA	NA	NA	NA	NA	NA	0	#DIV/0!
42761	hsa-miR-675	NA	NA	NA	NA	NA	NA	NA	NA	NA	NA	NA	NA	0	#DIV/0!
42859	hsa-miR-675*	NA	NA	NA	NA	NA	NA	NA	NA	NA	NA	NA	NA	0	#DIV/0!
29190	hsa-miR-708	NA	NA	NA	NA	NA	NA	NA	NA	NA	NA	NA	NA	0	#DIV/0!
17347	hsa-miR-708*	NA	NA	NA	NA	NA	NA	NA	NA	NA	NA	NA	NA	0	#DIV/0!
11277	hsa-miR-7-1*	NA	NA	NA	NA	NA	NA	NA	NA	NA	NA	NA	NA	0	#DIV/0!
146196	hsa-miR-711	NA	NA	NA	NA	NA	NA	NA	NA	NA	NA	NA	NA	0	#DIV/0!
42964	hsa-miR-7-2*	NA	NA	NA	NA	NA	NA	NA	NA	NA	NA	NA	NA	0	#DIV/0!
42970	hsa-miR-744*	NA	NA	NA	NA	NA	NA	NA	NA	NA	NA	NA	NA	0	#DIV/0!
28759	hsa-miR-758	NA	NA	NA	NA	NA	NA	NA	NA	NA	NA	NA	NA	0	#DIV/0!
23767	hsa-miR-759	NA	NA	NA	NA	NA	NA	NA	NA	NA	NA	NA	NA	0	#DIV/0!
42852	hsa-miR-760	NA	NA	NA	NA	NA	NA	NA	NA	NA	NA	NA	NA	0	#DIV/0!
32608	hsa-miR-761	NA	NA	NA	NA	NA	NA	NA	NA	NA	NA	NA	NA	0	#DIV/0!
146107	hsa-miR-762	NA	NA	NA	NA	NA	NA	NA	NA	NA	NA	NA	NA	0	#DIV/0!
146096	hsa-miR-764	NA	NA	NA	NA	NA	NA	NA	NA	NA	NA	NA	NA	0	#DIV/0!
28396	hsa-miR-767-3p	NA	NA	NA	NA	NA	NA	NA	NA	NA	NA	NA	NA	0	#DIV/0!
28009	hsa-miR-767-5p	NA	NA	NA	NA	NA	NA	NA	NA	NA	NA	NA	NA	0	#DIV/0!
42828	hsa-miR-769-3p	NA	NA	NA	NA	NA	NA	NA	NA	NA	NA	NA	NA	0	#DIV/0!
32891	hsa-miR-769-5p	NA	NA	NA	NA	NA	NA	NA	NA	NA	NA	NA	NA	0	#DIV/0!
28251	hsa-miR-770-5p	NA	NA	NA	NA	NA	NA	NA	NA	NA	NA	NA	NA	0	#DIV/0!
30442	hsa-miR-802	NA	NA	NA	NA	NA	NA	NA	NA	NA	NA	NA	NA	0	#DIV/0!
17917	hsa-miR-873	NA	NA	NA	NA	NA	NA	NA	NA	NA	NA	NA	NA	0	#DIV/0!
17817	hsa-miR-875-3p	NA	NA	NA	NA	NA	NA	NA	NA	NA	NA	NA	NA	0	#DIV/0!
145721	hsa-miR-875-5p	NA	NA	NA	NA	NA	NA	NA	NA	NA	NA	NA	NA	0	#DIV/0!
28884	hsa-miR-876-3p	NA	NA	NA	NA	NA	NA	NA	NA	NA	NA	NA	NA	0	#DIV/0!
42940	hsa-miR-876-5p	NA	NA	NA	NA	NA	NA	NA	NA	NA	NA	NA	NA	0	#DIV/0!
42771	hsa-miR-877*	NA	NA	NA	NA	NA	NA	NA	NA	NA	NA	NA	NA	0	#DIV/0!
42633	hsa-miR-885-3p	NA	NA	NA	NA	NA	NA	NA	NA	NA	NA	NA	NA	0	#DIV/0!
145724	hsa-miR-887	NA	NA	NA	NA	NA	NA	NA	NA	NA	NA	NA	NA	0	#DIV/0!
28889	hsa-miR-888	NA	NA	NA	NA	NA	NA	NA	NA	NA	NA	NA	NA	0	#DIV/0!
42556	hsa-miR-889	NA	NA	NA	NA	NA	NA	NA	NA	NA	NA	NA	NA	0	#DIV/0!
28047	hsa-miR-890	NA	NA	NA	NA	NA	NA	NA	NA	NA	NA	NA	NA	0	#DIV/0!
21501	hsa-miR-891b	NA	NA	NA	NA	NA	NA	NA	NA	NA	NA	NA	NA	0	#DIV/0!
42858	hsa-miR-892a	NA	NA	NA	NA	NA	NA	NA	NA	NA	NA	NA	NA	0	#DIV/0!
42493	hsa-miR-892b	NA	NA	NA	NA	NA	NA	NA	NA	NA	NA	NA	NA	0	#DIV/0!
145649	hsa-miR-9	NA	NA	NA	NA	NA	NA	NA	NA	NA	NA	NA	NA	0	#DIV/0!
29852	hsa-miR-9*	NA	NA	NA	NA	NA	NA	NA	NA	NA	NA	NA	NA	0	#DIV/0!
46507	hsa-miR-921	NA	NA	NA	NA	NA	NA	NA	NA	NA	NA	NA	NA	0	#DIV/0!
42683	hsa-miR-922	NA	NA	NA	NA	NA	NA	NA	NA	NA	NA	NA	NA	0	#DIV/0!
42788	hsa-miR-924	NA	NA	NA	NA	NA	NA	NA	NA	NA	NA	NA	NA	0	#DIV/0!
42926	hsa-miR-92a-1*	NA	NA	NA	NA	NA	NA	NA	NA	NA	NA	NA	NA	0	#DIV/0!
42801	hsa-miR-92a-2*	NA	NA	NA	NA	NA	NA	NA	NA	NA	NA	NA	NA	0	#DIV/0!
42717	hsa-miR-92b*	NA	NA	NA	NA	NA	NA	NA	NA	NA	NA	NA	NA	0	#DIV/0!
42747	hsa-miR-93*	NA	NA	NA	NA	NA	NA	NA	NA	NA	NA	NA	NA	0	#DIV/0!
145742	hsa-miR-935	NA	NA	NA	NA	NA	NA	NA	NA	NA	NA	NA	NA	0	#DIV/0!
42869	hsa-miR-936	NA	NA	NA	NA	NA	NA	NA	NA	NA	NA	NA	NA	0	#DIV/0!
42514	hsa-miR-937	NA	NA	NA	NA	NA	NA	NA	NA	NA	NA	NA	NA	0	#DIV/0!
42776	hsa-miR-938	NA	NA	NA	NA	NA	NA	NA	NA	NA	NA	NA	NA	0	#DIV/0!
145980	hsa-miR-939	NA	NA	NA	NA	NA	NA	NA	NA	NA	NA	NA	NA	0	#DIV/0!
146115	hsa-miR-940	NA	NA	NA	NA	NA	NA	NA	NA	NA	NA	NA	NA	0	#DIV/0!
42814	hsa-miR-941	NA	NA	NA	NA	NA	NA	NA	NA	NA	NA	NA	NA	0	#DIV/0!
42608	hsa-miR-942	NA	NA	NA	NA	NA	NA	NA	NA	NA	NA	NA	NA	0	#DIV/0!
42696	hsa-miR-943	NA	NA	NA	NA	NA	NA	NA	NA	NA	NA	NA	NA	0	#DIV/0!
42873	hsa-miR-944	NA	NA	NA	NA	NA	NA	NA	NA	NA	NA	NA	NA	0	#DIV/0!
11181	hsa-miR-95	NA	NA	NA	NA	NA	NA	NA	NA	NA	NA	NA	NA	0	#DIV/0!
13147	hsa-miR-96	NA	NA	NA	NA	NA	NA	NA	NA	NA	NA	NA	NA	0	#DIV/0!
42971	hsa-miR-96*	NA	NA	NA	NA	NA	NA	NA	NA	NA	NA	NA	NA	0	#DIV/0!
145651	hsa-miR-99a*	NA	NA	NA	NA	NA	NA	NA	NA	NA	NA	NA	NA	0	#DIV/0!
17898	hsa-miR-99b*	NA	NA	NA	NA	NA	NA	NA	NA	NA	NA	NA	NA	0	#DIV/0!
17824	hsa-miRPlus-A1025	NA	NA	NA	NA	NA	NA	NA	NA	NA	NA	NA	NA	0	#DIV/0!
42492	hsa-miRPlus-A1031	NA	NA	NA	NA	NA	NA	NA	NA	NA	NA	NA	NA	0	#DIV/0!
42780	hsa-miRPlus-A1065	NA	NA	NA	NA	NA	NA	NA	NA	NA	NA	NA	NA	0	#DIV/0!
145956	hsa-miRPlus-A1083	NA	NA	NA	NA	NA	NA	NA	NA	NA	NA	NA	NA	0	#DIV/0!
145934	hsa-miRPlus-B1114	NA	NA	NA	NA	NA	NA	NA	NA	NA	NA	NA	NA	0	#DIV/0!
17653	hsa-miRPlus-C1049	NA	NA	NA	NA	NA	NA	NA	NA	NA	NA	NA	NA	0	#DIV/0!
17880	hsa-miRPlus-C1057	NA	NA	NA	NA	NA	NA	NA	NA	NA	NA	NA	NA	0	#DIV/0!
17820	hsa-miRPlus-C1066	NA	NA	NA	NA	NA	NA	NA	NA	NA	NA	NA	NA	0	#DIV/0!
17957	hsa-miRPlus-C1070	NA	NA	NA	NA	NA	NA	NA	NA	NA	NA	NA	NA	0	#DIV/0!
145947	hsa-miRPlus-C1075	NA	NA	NA	NA	NA	NA	NA	NA	NA	NA	NA	NA	0	#DIV/0!
42838	hsa-miRPlus-C1076	NA	NA	NA	NA	NA	NA	NA	NA	NA	NA	NA	NA	0	#DIV/0!
17892	hsa-miRPlus-C1087	NA	NA	NA	NA	NA	NA	NA	NA	NA	NA	NA	NA	0	#DIV/0!
17932	hsa-miRPlus-C1089	NA	NA	NA	NA	NA	NA	NA	NA	NA	NA	NA	NA	0	#DIV/0!
42721	hsa-miRPlus-C1099	NA	NA	NA	NA	NA	NA	NA	NA	NA	NA	NA	NA	0	#DIV/0!
17841	hsa-miRPlus-C1100	NA	NA	NA	NA	NA	NA	NA	NA	NA	NA	NA	NA	0	#DIV/0!
30317	hsa-miRPlus-C1106	NA	NA	NA	NA	NA	NA	NA	NA	NA	NA	NA	NA	0	#DIV/0!
30209	hsa-miRPlus-C1114	NA	NA	NA	NA	NA	NA	NA	NA	NA	NA	NA	NA	0	#DIV/0!
145933	hsa-miRPlus-C1115	NA	NA	NA	NA	NA	NA	NA	NA	NA	NA	NA	NA	0	#DIV/0!
28534	hsa-miRPlus-D1058	NA	NA	NA	NA	NA	NA	NA	NA	NA	NA	NA	NA	0	#DIV/0!
28250	hsa-miRPlus-D1090	NA	NA	NA	NA	NA	NA	NA	NA	NA	NA	NA	NA	0	#DIV/0!
30768	hsa-miRPlus-D1100	NA	NA	NA	NA	NA	NA	NA	NA	NA	NA	NA	NA	0	#DIV/0!
145825	hsa-miRPlus-D1120	NA	NA	NA	NA	NA	NA	NA	NA	NA	NA	NA	NA	0	#DIV/0!
46509	hsa-miRPlus-E1001	NA	NA	NA	NA	NA	NA	NA	NA	NA	NA	NA	NA	0	#DIV/0!
45923	hsa-miRPlus-E1008	NA	NA	NA	NA	NA	NA	NA	NA	NA	NA	NA	NA	0	#DIV/0!
46769	hsa-miRPlus-E1014	NA	NA	NA	NA	NA	NA	NA	NA	NA	NA	NA	NA	0	#DIV/0!
46638	hsa-miRPlus-E1015	NA	NA	NA	NA	NA	NA	NA	NA	NA	NA	NA	NA	0	#DIV/0!
46676	hsa-miRPlus-E1017	NA	NA	NA	NA	NA	NA	NA	NA	NA	NA	NA	NA	0	#DIV/0!
46375	hsa-miRPlus-E1023	NA	NA	NA	NA	NA	NA	NA	NA	NA	NA	NA	NA	0	#DIV/0!
46609	hsa-miRPlus-E1025	NA	NA	NA	NA	NA	NA	NA	NA	NA	NA	NA	NA	0	#DIV/0!
46755	hsa-miRPlus-E1026	NA	NA	NA	NA	NA	NA	NA	NA	NA	NA	NA	NA	0	#DIV/0!
46804	hsa-miRPlus-E1027	NA	NA	NA	NA	NA	NA	NA	NA	NA	NA	NA	NA	0	#DIV/0!
46770	hsa-miRPlus-E1029	NA	NA	NA	NA	NA	NA	NA	NA	NA	NA	NA	NA	0	#DIV/0!
46775	hsa-miRPlus-E1032	NA	NA	NA	NA	NA	NA	NA	NA	NA	NA	NA	NA	0	#DIV/0!
46587	hsa-miRPlus-E1034	NA	NA	NA	NA	NA	NA	NA	NA	NA	NA	NA	NA	0	#DIV/0!
46465	hsa-miRPlus-E1036	NA	NA	NA	NA	NA	NA	NA	NA	NA	NA	NA	NA	0	#DIV/0!
46597	hsa-miRPlus-E1040	NA	NA	NA	NA	NA	NA	NA	NA	NA	NA	NA	NA	0	#DIV/0!
146224	hsa-miRPlus-E1041	NA	NA	NA	NA	NA	NA	NA	NA	NA	NA	NA	NA	0	#DIV/0!
46877	hsa-miRPlus-E1042	NA	NA	NA	NA	NA	NA	NA	NA	NA	NA	NA	NA	0	#DIV/0!
46857	hsa-miRPlus-E1043	NA	NA	NA	NA	NA	NA	NA	NA	NA	NA	NA	NA	0	#DIV/0!
46477	hsa-miRPlus-E1044	NA	NA	NA	NA	NA	NA	NA	NA	NA	NA	NA	NA	0	#DIV/0!
46426	hsa-miRPlus-E1046	NA	NA	NA	NA	NA	NA	NA	NA	NA	NA	NA	NA	0	#DIV/0!
46234	hsa-miRPlus-E1048	NA	NA	NA	NA	NA	NA	NA	NA	NA	NA	NA	NA	0	#DIV/0!
46318	hsa-miRPlus-E1049	NA	NA	NA	NA	NA	NA	NA	NA	NA	NA	NA	NA	0	#DIV/0!
46981	hsa-miRPlus-E1050	NA	NA	NA	NA	NA	NA	NA	NA	NA	NA	NA	NA	0	#DIV/0!
46229	hsa-miRPlus-E1051	NA	NA	NA	NA	NA	NA	NA	NA	NA	NA	NA	NA	0	#DIV/0!
46280	hsa-miRPlus-E1053	NA	NA	NA	NA	NA	NA	NA	NA	NA	NA	NA	NA	0	#DIV/0!
46748	hsa-miRPlus-E1054	NA	NA	NA	NA	NA	NA	NA	NA	NA	NA	NA	NA	0	#DIV/0!
46727	hsa-miRPlus-E1055	NA	NA	NA	NA	NA	NA	NA	NA	NA	NA	NA	NA	0	#DIV/0!
46864	hsa-miRPlus-E1056	NA	NA	NA	NA	NA	NA	NA	NA	NA	NA	NA	NA	0	#DIV/0!
46444	hsa-miRPlus-E1057	NA	NA	NA	NA	NA	NA	NA	NA	NA	NA	NA	NA	0	#DIV/0!
46865	hsa-miRPlus-E1059	NA	NA	NA	NA	NA	NA	NA	NA	NA	NA	NA	NA	0	#DIV/0!
46546	hsa-miRPlus-E1061	NA	NA	NA	NA	NA	NA	NA	NA	NA	NA	NA	NA	0	#DIV/0!
46490	hsa-miRPlus-E1062	NA	NA	NA	NA	NA	NA	NA	NA	NA	NA	NA	NA	0	#DIV/0!
46492	hsa-miRPlus-E1064	NA	NA	NA	NA	NA	NA	NA	NA	NA	NA	NA	NA	0	#DIV/0!
145931	hsa-miRPlus-E1066	NA	NA	NA	NA	NA	NA	NA	NA	NA	NA	NA	NA	0	#DIV/0!
46504	hsa-miRPlus-E1068	NA	NA	NA	NA	NA	NA	NA	NA	NA	NA	NA	NA	0	#DIV/0!
46830	hsa-miRPlus-E1069	NA	NA	NA	NA	NA	NA	NA	NA	NA	NA	NA	NA	0	#DIV/0!
46459	hsa-miRPlus-E1070	NA	NA	NA	NA	NA	NA	NA	NA	NA	NA	NA	NA	0	#DIV/0!
46874	hsa-miRPlus-E1071	NA	NA	NA	NA	NA	NA	NA	NA	NA	NA	NA	NA	0	#DIV/0!
46578	hsa-miRPlus-E1073	NA	NA	NA	NA	NA	NA	NA	NA	NA	NA	NA	NA	0	#DIV/0!
46575	hsa-miRPlus-E1074	NA	NA	NA	NA	NA	NA	NA	NA	NA	NA	NA	NA	0	#DIV/0!
145939	hsa-miRPlus-E1075	NA	NA	NA	NA	NA	NA	NA	NA	NA	NA	NA	NA	0	#DIV/0!
46225	hsa-miRPlus-E1079	NA	NA	NA	NA	NA	NA	NA	NA	NA	NA	NA	NA	0	#DIV/0!
46637	hsa-miRPlus-E1080	NA	NA	NA	NA	NA	NA	NA	NA	NA	NA	NA	NA	0	#DIV/0!
46886	hsa-miRPlus-E1081	NA	NA	NA	NA	NA	NA	NA	NA	NA	NA	NA	NA	0	#DIV/0!
46216	hsa-miRPlus-E1083	NA	NA	NA	NA	NA	NA	NA	NA	NA	NA	NA	NA	0	#DIV/0!
21576	hsa-miRPlus-E1086	NA	NA	NA	NA	NA	NA	NA	NA	NA	NA	NA	NA	0	#DIV/0!
46665	hsa-miRPlus-E1087	NA	NA	NA	NA	NA	NA	NA	NA	NA	NA	NA	NA	0	#DIV/0!
46838	hsa-miRPlus-E1089	NA	NA	NA	NA	NA	NA	NA	NA	NA	NA	NA	NA	0	#DIV/0!
46502	hsa-miRPlus-E1091	NA	NA	NA	NA	NA	NA	NA	NA	NA	NA	NA	NA	0	#DIV/0!
46497	hsa-miRPlus-E1092	NA	NA	NA	NA	NA	NA	NA	NA	NA	NA	NA	NA	0	#DIV/0!
46224	hsa-miRPlus-E1094	NA	NA	NA	NA	NA	NA	NA	NA	NA	NA	NA	NA	0	#DIV/0!
46532	hsa-miRPlus-E1095	NA	NA	NA	NA	NA	NA	NA	NA	NA	NA	NA	NA	0	#DIV/0!
46364	hsa-miRPlus-E1096	NA	NA	NA	NA	NA	NA	NA	NA	NA	NA	NA	NA	0	#DIV/0!
46337	hsa-miRPlus-E1102	NA	NA	NA	NA	NA	NA	NA	NA	NA	NA	NA	NA	0	#DIV/0!
46312	hsa-miRPlus-E1106	NA	NA	NA	NA	NA	NA	NA	NA	NA	NA	NA	NA	0	#DIV/0!
46238	hsa-miRPlus-E1107	NA	NA	NA	NA	NA	NA	NA	NA	NA	NA	NA	NA	0	#DIV/0!
46858	hsa-miRPlus-E1109	NA	NA	NA	NA	NA	NA	NA	NA	NA	NA	NA	NA	0	#DIV/0!
46862	hsa-miRPlus-E1111	NA	NA	NA	NA	NA	NA	NA	NA	NA	NA	NA	NA	0	#DIV/0!
145983	hsa-miRPlus-E1114	NA	NA	NA	NA	NA	NA	NA	NA	NA	NA	NA	NA	0	#DIV/0!
46605	hsa-miRPlus-E1118	NA	NA	NA	NA	NA	NA	NA	NA	NA	NA	NA	NA	0	#DIV/0!
46499	hsa-miRPlus-E1119	NA	NA	NA	NA	NA	NA	NA	NA	NA	NA	NA	NA	0	#DIV/0!
46372	hsa-miRPlus-E1120	NA	NA	NA	NA	NA	NA	NA	NA	NA	NA	NA	NA	0	#DIV/0!
46760	hsa-miRPlus-E1121	NA	NA	NA	NA	NA	NA	NA	NA	NA	NA	NA	NA	0	#DIV/0!
46663	hsa-miRPlus-E1122	NA	NA	NA	NA	NA	NA	NA	NA	NA	NA	NA	NA	0	#DIV/0!
46480	hsa-miRPlus-E1123	NA	NA	NA	NA	NA	NA	NA	NA	NA	NA	NA	NA	0	#DIV/0!
46257	hsa-miRPlus-E1125	NA	NA	NA	NA	NA	NA	NA	NA	NA	NA	NA	NA	0	#DIV/0!
46333	hsa-miRPlus-E1126	NA	NA	NA	NA	NA	NA	NA	NA	NA	NA	NA	NA	0	#DIV/0!
46447	hsa-miRPlus-E1127	NA	NA	NA	NA	NA	NA	NA	NA	NA	NA	NA	NA	0	#DIV/0!
46672	hsa-miRPlus-E1128	NA	NA	NA	NA	NA	NA	NA	NA	NA	NA	NA	NA	0	#DIV/0!
46767	hsa-miRPlus-E1129	NA	NA	NA	NA	NA	NA	NA	NA	NA	NA	NA	NA	0	#DIV/0!
21617	hsa-miRPlus-E1130	NA	NA	NA	NA	NA	NA	NA	NA	NA	NA	NA	NA	0	#DIV/0!
46254	hsa-miRPlus-E1132	NA	NA	NA	NA	NA	NA	NA	NA	NA	NA	NA	NA	0	#DIV/0!
46383	hsa-miRPlus-E1133	NA	NA	NA	NA	NA	NA	NA	NA	NA	NA	NA	NA	0	#DIV/0!
46975	hsa-miRPlus-E1137	NA	NA	NA	NA	NA	NA	NA	NA	NA	NA	NA	NA	0	#DIV/0!
46232	hsa-miRPlus-E1138	NA	NA	NA	NA	NA	NA	NA	NA	NA	NA	NA	NA	0	#DIV/0!
46651	hsa-miRPlus-E1140	NA	NA	NA	NA	NA	NA	NA	NA	NA	NA	NA	NA	0	#DIV/0!
46464	hsa-miRPlus-E1142	NA	NA	NA	NA	NA	NA	NA	NA	NA	NA	NA	NA	0	#DIV/0!
46867	hsa-miRPlus-E1143	NA	NA	NA	NA	NA	NA	NA	NA	NA	NA	NA	NA	0	#DIV/0!
46745	hsa-miRPlus-E1144	NA	NA	NA	NA	NA	NA	NA	NA	NA	NA	NA	NA	0	#DIV/0!
46714	hsa-miRPlus-E1145	NA	NA	NA	NA	NA	NA	NA	NA	NA	NA	NA	NA	0	#DIV/0!
46399	hsa-miRPlus-E1147	NA	NA	NA	NA	NA	NA	NA	NA	NA	NA	NA	NA	0	#DIV/0!
46212	hsa-miRPlus-E1148	NA	NA	NA	NA	NA	NA	NA	NA	NA	NA	NA	NA	0	#DIV/0!
46370	hsa-miRPlus-E1150	NA	NA	NA	NA	NA	NA	NA	NA	NA	NA	NA	NA	0	#DIV/0!
46471	hsa-miRPlus-E1154	NA	NA	NA	NA	NA	NA	NA	NA	NA	NA	NA	NA	0	#DIV/0!
46718	hsa-miRPlus-E1156	NA	NA	NA	NA	NA	NA	NA	NA	NA	NA	NA	NA	0	#DIV/0!
46785	hsa-miRPlus-E1157	NA	NA	NA	NA	NA	NA	NA	NA	NA	NA	NA	NA	0	#DIV/0!
46431	hsa-miRPlus-E1159	NA	NA	NA	NA	NA	NA	NA	NA	NA	NA	NA	NA	0	#DIV/0!
46644	hsa-miRPlus-E1160	NA	NA	NA	NA	NA	NA	NA	NA	NA	NA	NA	NA	0	#DIV/0!
46530	hsa-miRPlus-E1161	NA	NA	NA	NA	NA	NA	NA	NA	NA	NA	NA	NA	0	#DIV/0!
46706	hsa-miRPlus-E1162	NA	NA	NA	NA	NA	NA	NA	NA	NA	NA	NA	NA	0	#DIV/0!
46809	hsa-miRPlus-E1163	NA	NA	NA	NA	NA	NA	NA	NA	NA	NA	NA	NA	0	#DIV/0!
46782	hsa-miRPlus-E1164	NA	NA	NA	NA	NA	NA	NA	NA	NA	NA	NA	NA	0	#DIV/0!
46522	hsa-miRPlus-E1165	NA	NA	NA	NA	NA	NA	NA	NA	NA	NA	NA	NA	0	#DIV/0!
46931	hsa-miRPlus-E1166	NA	NA	NA	NA	NA	NA	NA	NA	NA	NA	NA	NA	0	#DIV/0!
46456	hsa-miRPlus-E1167	NA	NA	NA	NA	NA	NA	NA	NA	NA	NA	NA	NA	0	#DIV/0!
46561	hsa-miRPlus-E1168	NA	NA	NA	NA	NA	NA	NA	NA	NA	NA	NA	NA	0	#DIV/0!
46524	hsa-miRPlus-E1169	NA	NA	NA	NA	NA	NA	NA	NA	NA	NA	NA	NA	0	#DIV/0!
46881	hsa-miRPlus-E1171	NA	NA	NA	NA	NA	NA	NA	NA	NA	NA	NA	NA	0	#DIV/0!
46740	hsa-miRPlus-E1173	NA	NA	NA	NA	NA	NA	NA	NA	NA	NA	NA	NA	0	#DIV/0!
46854	hsa-miRPlus-E1174	NA	NA	NA	NA	NA	NA	NA	NA	NA	NA	NA	NA	0	#DIV/0!
46357	hsa-miRPlus-E1176	NA	NA	NA	NA	NA	NA	NA	NA	NA	NA	NA	NA	0	#DIV/0!
46282	hsa-miRPlus-E1177	NA	NA	NA	NA	NA	NA	NA	NA	NA	NA	NA	NA	0	#DIV/0!
46560	hsa-miRPlus-E1179	NA	NA	NA	NA	NA	NA	NA	NA	NA	NA	NA	NA	0	#DIV/0!
46230	hsa-miRPlus-E1180	NA	NA	NA	NA	NA	NA	NA	NA	NA	NA	NA	NA	0	#DIV/0!
46226	hsa-miRPlus-E1181	NA	NA	NA	NA	NA	NA	NA	NA	NA	NA	NA	NA	0	#DIV/0!
45877	hsa-miRPlus-E1183	NA	NA	NA	NA	NA	NA	NA	NA	NA	NA	NA	NA	0	#DIV/0!
45883	hsa-miRPlus-E1184	NA	NA	NA	NA	NA	NA	NA	NA	NA	NA	NA	NA	0	#DIV/0!
21670	hsa-miRPlus-E1187	NA	NA	NA	NA	NA	NA	NA	NA	NA	NA	NA	NA	0	#DIV/0!
46542	hsa-miRPlus-E1188	NA	NA	NA	NA	NA	NA	NA	NA	NA	NA	NA	NA	0	#DIV/0!
46805	hsa-miRPlus-E1190	NA	NA	NA	NA	NA	NA	NA	NA	NA	NA	NA	NA	0	#DIV/0!
46494	hsa-miRPlus-E1191	NA	NA	NA	NA	NA	NA	NA	NA	NA	NA	NA	NA	0	#DIV/0!
46516	hsa-miRPlus-E1192	NA	NA	NA	NA	NA	NA	NA	NA	NA	NA	NA	NA	0	#DIV/0!
46842	hsa-miRPlus-E1194	NA	NA	NA	NA	NA	NA	NA	NA	NA	NA	NA	NA	0	#DIV/0!
46245	hsa-miRPlus-E1195	NA	NA	NA	NA	NA	NA	NA	NA	NA	NA	NA	NA	0	#DIV/0!
46523	hsa-miRPlus-E1196	NA	NA	NA	NA	NA	NA	NA	NA	NA	NA	NA	NA	0	#DIV/0!
46591	hsa-miRPlus-E1197	NA	NA	NA	NA	NA	NA	NA	NA	NA	NA	NA	NA	0	#DIV/0!
46664	hsa-miRPlus-E1199	NA	NA	NA	NA	NA	NA	NA	NA	NA	NA	NA	NA	0	#DIV/0!
46397	hsa-miRPlus-E1201	NA	NA	NA	NA	NA	NA	NA	NA	NA	NA	NA	NA	0	#DIV/0!
46643	hsa-miRPlus-E1203	NA	NA	NA	NA	NA	NA	NA	NA	NA	NA	NA	NA	0	#DIV/0!
46722	hsa-miRPlus-E1204	NA	NA	NA	NA	NA	NA	NA	NA	NA	NA	NA	NA	0	#DIV/0!
46768	hsa-miRPlus-E1205	NA	NA	NA	NA	NA	NA	NA	NA	NA	NA	NA	NA	0	#DIV/0!
46486	hsa-miRPlus-E1206	NA	NA	NA	NA	NA	NA	NA	NA	NA	NA	NA	NA	0	#DIV/0!
46942	hsa-miRPlus-E1207	NA	NA	NA	NA	NA	NA	NA	NA	NA	NA	NA	NA	0	#DIV/0!
46566	hsa-miRPlus-E1210	NA	NA	NA	NA	NA	NA	NA	NA	NA	NA	NA	NA	0	#DIV/0!
46657	hsa-miRPlus-E1211	NA	NA	NA	NA	NA	NA	NA	NA	NA	NA	NA	NA	0	#DIV/0!
46780	hsa-miRPlus-E1213	NA	NA	NA	NA	NA	NA	NA	NA	NA	NA	NA	NA	0	#DIV/0!
46887	hsa-miRPlus-E1215	NA	NA	NA	NA	NA	NA	NA	NA	NA	NA	NA	NA	0	#DIV/0!
46432	hsa-miRPlus-E1216	NA	NA	NA	NA	NA	NA	NA	NA	NA	NA	NA	NA	0	#DIV/0!
46557	hsa-miRPlus-E1233	NA	NA	NA	NA	NA	NA	NA	NA	NA	NA	NA	NA	0	#DIV/0!
46247	hsa-miRPlus-E1234	NA	NA	NA	NA	NA	NA	NA	NA	NA	NA	NA	NA	0	#DIV/0!
46263	hsa-miRPlus-E1236	NA	NA	NA	NA	NA	NA	NA	NA	NA	NA	NA	NA	0	#DIV/0!
46520	hsa-miRPlus-E1241	NA	NA	NA	NA	NA	NA	NA	NA	NA	NA	NA	NA	0	#DIV/0!
46668	hsa-miRPlus-E1256	NA	NA	NA	NA	NA	NA	NA	NA	NA	NA	NA	NA	0	#DIV/0!
46550	hsa-miRPlus-E1259	NA	NA	NA	NA	NA	NA	NA	NA	NA	NA	NA	NA	0	#DIV/0!
46653	hsa-miRPlus-E1260	NA	NA	NA	NA	NA	NA	NA	NA	NA	NA	NA	NA	0	#DIV/0!
46619	hsa-miRPlus-E1269	NA	NA	NA	NA	NA	NA	NA	NA	NA	NA	NA	NA	0	#DIV/0!
46242	hsa-miRPlus-E1275	NA	NA	NA	NA	NA	NA	NA	NA	NA	NA	NA	NA	0	#DIV/0!
46274	hsa-miRPlus-E1287	NA	NA	NA	NA	NA	NA	NA	NA	NA	NA	NA	NA	0	#DIV/0!
46756	hsa-miRPlus-F1001	NA	NA	NA	NA	NA	NA	NA	NA	NA	NA	NA	NA	0	#DIV/0!
46847	hsa-miRPlus-F1006	NA	NA	NA	NA	NA	NA	NA	NA	NA	NA	NA	NA	0	#DIV/0!
46549	hsa-miRPlus-F1007	NA	NA	NA	NA	NA	NA	NA	NA	NA	NA	NA	NA	0	#DIV/0!
46460	hsa-miRPlus-F1008	NA	NA	NA	NA	NA	NA	NA	NA	NA	NA	NA	NA	0	#DIV/0!
46387	hsa-miRPlus-F1009	NA	NA	NA	NA	NA	NA	NA	NA	NA	NA	NA	NA	0	#DIV/0!
46763	hsa-miRPlus-F1010	NA	NA	NA	NA	NA	NA	NA	NA	NA	NA	NA	NA	0	#DIV/0!
46472	hsa-miRPlus-F1011	NA	NA	NA	NA	NA	NA	NA	NA	NA	NA	NA	NA	0	#DIV/0!
46682	hsa-miRPlus-F1012	NA	NA	NA	NA	NA	NA	NA	NA	NA	NA	NA	NA	0	#DIV/0!
46569	hsa-miRPlus-F1013	NA	NA	NA	NA	NA	NA	NA	NA	NA	NA	NA	NA	0	#DIV/0!
46659	hsa-miRPlus-F1014	NA	NA	NA	NA	NA	NA	NA	NA	NA	NA	NA	NA	0	#DIV/0!
46736	hsa-miRPlus-F1015	NA	NA	NA	NA	NA	NA	NA	NA	NA	NA	NA	NA	0	#DIV/0!
46392	hsa-miRPlus-F1016	NA	NA	NA	NA	NA	NA	NA	NA	NA	NA	NA	NA	0	#DIV/0!
46528	hsa-miRPlus-F1018	NA	NA	NA	NA	NA	NA	NA	NA	NA	NA	NA	NA	0	#DIV/0!
46673	hsa-miRPlus-F1019	NA	NA	NA	NA	NA	NA	NA	NA	NA	NA	NA	NA	0	#DIV/0!
46526	hsa-miRPlus-F1022	NA	NA	NA	NA	NA	NA	NA	NA	NA	NA	NA	NA	0	#DIV/0!
46410	hsa-miRPlus-F1025	NA	NA	NA	NA	NA	NA	NA	NA	NA	NA	NA	NA	0	#DIV/0!
46365	hsa-miRPlus-F1027	NA	NA	NA	NA	NA	NA	NA	NA	NA	NA	NA	NA	0	#DIV/0!
46250	hsa-miRPlus-F1028	NA	NA	NA	NA	NA	NA	NA	NA	NA	NA	NA	NA	0	#DIV/0!
46089	hsa-miRPlus-F1030	NA	NA	NA	NA	NA	NA	NA	NA	NA	NA	NA	NA	0	#DIV/0!
46433	hsa-miRPlus-F1031	NA	NA	NA	NA	NA	NA	NA	NA	NA	NA	NA	NA	0	#DIV/0!
46772	hsa-miRPlus-F1032	NA	NA	NA	NA	NA	NA	NA	NA	NA	NA	NA	NA	0	#DIV/0!
46585	hsa-miRPlus-F1033	NA	NA	NA	NA	NA	NA	NA	NA	NA	NA	NA	NA	0	#DIV/0!
46407	hsa-miRPlus-F1034	NA	NA	NA	NA	NA	NA	NA	NA	NA	NA	NA	NA	0	#DIV/0!
46244	hsa-miRPlus-F1035	NA	NA	NA	NA	NA	NA	NA	NA	NA	NA	NA	NA	0	#DIV/0!
46296	hsa-miRPlus-F1036	NA	NA	NA	NA	NA	NA	NA	NA	NA	NA	NA	NA	0	#DIV/0!
46388	hsa-miRPlus-F1037	NA	NA	NA	NA	NA	NA	NA	NA	NA	NA	NA	NA	0	#DIV/0!
46505	hsa-miRPlus-F1038	NA	NA	NA	NA	NA	NA	NA	NA	NA	NA	NA	NA	0	#DIV/0!
46841	hsa-miRPlus-F1039	NA	NA	NA	NA	NA	NA	NA	NA	NA	NA	NA	NA	0	#DIV/0!
46311	hsa-miRPlus-F1040	NA	NA	NA	NA	NA	NA	NA	NA	NA	NA	NA	NA	0	#DIV/0!
46519	hsa-miRPlus-F1042	NA	NA	NA	NA	NA	NA	NA	NA	NA	NA	NA	NA	0	#DIV/0!
46252	hsa-miRPlus-F1043	NA	NA	NA	NA	NA	NA	NA	NA	NA	NA	NA	NA	0	#DIV/0!
46573	hsa-miRPlus-F1044	NA	NA	NA	NA	NA	NA	NA	NA	NA	NA	NA	NA	0	#DIV/0!
46607	hsa-miRPlus-F1046	NA	NA	NA	NA	NA	NA	NA	NA	NA	NA	NA	NA	0	#DIV/0!
46701	hsa-miRPlus-F1047	NA	NA	NA	NA	NA	NA	NA	NA	NA	NA	NA	NA	0	#DIV/0!
46455	hsa-miRPlus-F1048	NA	NA	NA	NA	NA	NA	NA	NA	NA	NA	NA	NA	0	#DIV/0!
46253	hsa-miRPlus-F1049	NA	NA	NA	NA	NA	NA	NA	NA	NA	NA	NA	NA	0	#DIV/0!
46757	hsa-miRPlus-F1050	NA	NA	NA	NA	NA	NA	NA	NA	NA	NA	NA	NA	0	#DIV/0!
46884	hsa-miRPlus-F1051	NA	NA	NA	NA	NA	NA	NA	NA	NA	NA	NA	NA	0	#DIV/0!
46612	hsa-miRPlus-F1052	NA	NA	NA	NA	NA	NA	NA	NA	NA	NA	NA	NA	0	#DIV/0!
46848	hsa-miRPlus-F1053	NA	NA	NA	NA	NA	NA	NA	NA	NA	NA	NA	NA	0	#DIV/0!
46533	hsa-miRPlus-F1056	NA	NA	NA	NA	NA	NA	NA	NA	NA	NA	NA	NA	0	#DIV/0!
46452	hsa-miRPlus-F1057	NA	NA	NA	NA	NA	NA	NA	NA	NA	NA	NA	NA	0	#DIV/0!
46680	hsa-miRPlus-F1060	NA	NA	NA	NA	NA	NA	NA	NA	NA	NA	NA	NA	0	#DIV/0!
46568	hsa-miRPlus-F1061	NA	NA	NA	NA	NA	NA	NA	NA	NA	NA	NA	NA	0	#DIV/0!
46582	hsa-miRPlus-F1062	NA	NA	NA	NA	NA	NA	NA	NA	NA	NA	NA	NA	0	#DIV/0!
46694	hsa-miRPlus-F1067	NA	NA	NA	NA	NA	NA	NA	NA	NA	NA	NA	NA	0	#DIV/0!
46405	hsa-miRPlus-F1070	NA	NA	NA	NA	NA	NA	NA	NA	NA	NA	NA	NA	0	#DIV/0!
46833	hsa-miRPlus-F1071	NA	NA	NA	NA	NA	NA	NA	NA	NA	NA	NA	NA	0	#DIV/0!
46423	hsa-miRPlus-F1072	NA	NA	NA	NA	NA	NA	NA	NA	NA	NA	NA	NA	0	#DIV/0!
46765	hsa-miRPlus-F1075	NA	NA	NA	NA	NA	NA	NA	NA	NA	NA	NA	NA	0	#DIV/0!
46678	hsa-miRPlus-F1077	NA	NA	NA	NA	NA	NA	NA	NA	NA	NA	NA	NA	0	#DIV/0!
46836	hsa-miRPlus-F1078	NA	NA	NA	NA	NA	NA	NA	NA	NA	NA	NA	NA	0	#DIV/0!
46670	hsa-miRPlus-F1079	NA	NA	NA	NA	NA	NA	NA	NA	NA	NA	NA	NA	0	#DIV/0!
46608	hsa-miRPlus-F1081	NA	NA	NA	NA	NA	NA	NA	NA	NA	NA	NA	NA	0	#DIV/0!
46525	hsa-miRPlus-F1082	NA	NA	NA	NA	NA	NA	NA	NA	NA	NA	NA	NA	0	#DIV/0!
46604	hsa-miRPlus-F1084	NA	NA	NA	NA	NA	NA	NA	NA	NA	NA	NA	NA	0	#DIV/0!
46795	hsa-miRPlus-F1085	NA	NA	NA	NA	NA	NA	NA	NA	NA	NA	NA	NA	0	#DIV/0!
46260	hsa-miRPlus-F1087	NA	NA	NA	NA	NA	NA	NA	NA	NA	NA	NA	NA	0	#DIV/0!
46294	hsa-miRPlus-F1088	NA	NA	NA	NA	NA	NA	NA	NA	NA	NA	NA	NA	0	#DIV/0!
46551	hsa-miRPlus-F1089	NA	NA	NA	NA	NA	NA	NA	NA	NA	NA	NA	NA	0	#DIV/0!
46395	hsa-miRPlus-F1090	NA	NA	NA	NA	NA	NA	NA	NA	NA	NA	NA	NA	0	#DIV/0!
46700	hsa-miRPlus-F1091	NA	NA	NA	NA	NA	NA	NA	NA	NA	NA	NA	NA	0	#DIV/0!
46559	hsa-miRPlus-F1092	NA	NA	NA	NA	NA	NA	NA	NA	NA	NA	NA	NA	0	#DIV/0!
46846	hsa-miRPlus-F1093	NA	NA	NA	NA	NA	NA	NA	NA	NA	NA	NA	NA	0	#DIV/0!
46618	hsa-miRPlus-F1094	NA	NA	NA	NA	NA	NA	NA	NA	NA	NA	NA	NA	0	#DIV/0!
46574	hsa-miRPlus-F1095	NA	NA	NA	NA	NA	NA	NA	NA	NA	NA	NA	NA	0	#DIV/0!
46543	hsa-miRPlus-F1096	NA	NA	NA	NA	NA	NA	NA	NA	NA	NA	NA	NA	0	#DIV/0!
46535	hsa-miRPlus-F1097	NA	NA	NA	NA	NA	NA	NA	NA	NA	NA	NA	NA	0	#DIV/0!
46498	hsa-miRPlus-F1099	NA	NA	NA	NA	NA	NA	NA	NA	NA	NA	NA	NA	0	#DIV/0!
46503	hsa-miRPlus-F1104	NA	NA	NA	NA	NA	NA	NA	NA	NA	NA	NA	NA	0	#DIV/0!
46553	hsa-miRPlus-F1105	NA	NA	NA	NA	NA	NA	NA	NA	NA	NA	NA	NA	0	#DIV/0!
46660	hsa-miRPlus-F1106	NA	NA	NA	NA	NA	NA	NA	NA	NA	NA	NA	NA	0	#DIV/0!
46403	hsa-miRPlus-F1107	NA	NA	NA	NA	NA	NA	NA	NA	NA	NA	NA	NA	0	#DIV/0!
46409	hsa-miRPlus-F1108	NA	NA	NA	NA	NA	NA	NA	NA	NA	NA	NA	NA	0	#DIV/0!
46790	hsa-miRPlus-F1116	NA	NA	NA	NA	NA	NA	NA	NA	NA	NA	NA	NA	0	#DIV/0!
46496	hsa-miRPlus-F1118	NA	NA	NA	NA	NA	NA	NA	NA	NA	NA	NA	NA	0	#DIV/0!
46814	hsa-miRPlus-F1119	NA	NA	NA	NA	NA	NA	NA	NA	NA	NA	NA	NA	0	#DIV/0!
46262	hsa-miRPlus-F1126	NA	NA	NA	NA	NA	NA	NA	NA	NA	NA	NA	NA	0	#DIV/0!
46815	hsa-miRPlus-F1127	NA	NA	NA	NA	NA	NA	NA	NA	NA	NA	NA	NA	0	#DIV/0!
46567	hsa-miRPlus-F1128	NA	NA	NA	NA	NA	NA	NA	NA	NA	NA	NA	NA	0	#DIV/0!
46708	hsa-miRPlus-F1129	NA	NA	NA	NA	NA	NA	NA	NA	NA	NA	NA	NA	0	#DIV/0!
46586	hsa-miRPlus-F1136	NA	NA	NA	NA	NA	NA	NA	NA	NA	NA	NA	NA	0	#DIV/0!
46686	hsa-miRPlus-F1137	NA	NA	NA	NA	NA	NA	NA	NA	NA	NA	NA	NA	0	#DIV/0!
46851	hsa-miRPlus-F1138	NA	NA	NA	NA	NA	NA	NA	NA	NA	NA	NA	NA	0	#DIV/0!
46685	hsa-miRPlus-F1139	NA	NA	NA	NA	NA	NA	NA	NA	NA	NA	NA	NA	0	#DIV/0!
46677	hsa-miRPlus-F1140	NA	NA	NA	NA	NA	NA	NA	NA	NA	NA	NA	NA	0	#DIV/0!
46831	hsa-miRPlus-F1141	NA	NA	NA	NA	NA	NA	NA	NA	NA	NA	NA	NA	0	#DIV/0!
46837	hsa-miRPlus-F1142	NA	NA	NA	NA	NA	NA	NA	NA	NA	NA	NA	NA	0	#DIV/0!
46579	hsa-miRPlus-F1143	NA	NA	NA	NA	NA	NA	NA	NA	NA	NA	NA	NA	0	#DIV/0!
46687	hsa-miRPlus-F1145	NA	NA	NA	NA	NA	NA	NA	NA	NA	NA	NA	NA	0	#DIV/0!
46681	hsa-miRPlus-F1146	NA	NA	NA	NA	NA	NA	NA	NA	NA	NA	NA	NA	0	#DIV/0!
46339	hsa-miRPlus-F1149	NA	NA	NA	NA	NA	NA	NA	NA	NA	NA	NA	NA	0	#DIV/0!
46360	hsa-miRPlus-F1153	NA	NA	NA	NA	NA	NA	NA	NA	NA	NA	NA	NA	0	#DIV/0!
46590	hsa-miRPlus-F1154	NA	NA	NA	NA	NA	NA	NA	NA	NA	NA	NA	NA	0	#DIV/0!
46474	hsa-miRPlus-F1158	NA	NA	NA	NA	NA	NA	NA	NA	NA	NA	NA	NA	0	#DIV/0!
46710	hsa-miRPlus-F1160	NA	NA	NA	NA	NA	NA	NA	NA	NA	NA	NA	NA	0	#DIV/0!
46308	hsa-miRPlus-F1162	NA	NA	NA	NA	NA	NA	NA	NA	NA	NA	NA	NA	0	#DIV/0!
46601	hsa-miRPlus-F1163	NA	NA	NA	NA	NA	NA	NA	NA	NA	NA	NA	NA	0	#DIV/0!
46743	hsa-miRPlus-F1179	NA	NA	NA	NA	NA	NA	NA	NA	NA	NA	NA	NA	0	#DIV/0!
46329	hsa-miRPlus-F1181	NA	NA	NA	NA	NA	NA	NA	NA	NA	NA	NA	NA	0	#DIV/0!
46219	hsa-miRPlus-F1185	NA	NA	NA	NA	NA	NA	NA	NA	NA	NA	NA	NA	0	#DIV/0!
46716	hsa-miRPlus-F1186	NA	NA	NA	NA	NA	NA	NA	NA	NA	NA	NA	NA	0	#DIV/0!
46702	hsa-miRPlus-F1190	NA	NA	NA	NA	NA	NA	NA	NA	NA	NA	NA	NA	0	#DIV/0!
46845	hsa-miRPlus-F1191	NA	NA	NA	NA	NA	NA	NA	NA	NA	NA	NA	NA	0	#DIV/0!
46631	hsa-miRPlus-F1196	NA	NA	NA	NA	NA	NA	NA	NA	NA	NA	NA	NA	0	#DIV/0!
46827	hsa-miRPlus-F1197	NA	NA	NA	NA	NA	NA	NA	NA	NA	NA	NA	NA	0	#DIV/0!
45804	hsa-miRPlus-F1199	NA	NA	NA	NA	NA	NA	NA	NA	NA	NA	NA	NA	0	#DIV/0!
46302	hsa-miRPlus-F1200	NA	NA	NA	NA	NA	NA	NA	NA	NA	NA	NA	NA	0	#DIV/0!
46428	hsa-miRPlus-F1201	NA	NA	NA	NA	NA	NA	NA	NA	NA	NA	NA	NA	0	#DIV/0!
46977	hsa-miRPlus-F1203	NA	NA	NA	NA	NA	NA	NA	NA	NA	NA	NA	NA	0	#DIV/0!
46723	hsa-miRPlus-F1204	NA	NA	NA	NA	NA	NA	NA	NA	NA	NA	NA	NA	0	#DIV/0!
46611	hsa-miRPlus-F1207	NA	NA	NA	NA	NA	NA	NA	NA	NA	NA	NA	NA	0	#DIV/0!
46576	hsa-miRPlus-F1208	NA	NA	NA	NA	NA	NA	NA	NA	NA	NA	NA	NA	0	#DIV/0!
46220	hsa-miRPlus-F1209	NA	NA	NA	NA	NA	NA	NA	NA	NA	NA	NA	NA	0	#DIV/0!
46278	hsa-miRPlus-F1210	NA	NA	NA	NA	NA	NA	NA	NA	NA	NA	NA	NA	0	#DIV/0!
46754	hsa-miRPlus-F1211	NA	NA	NA	NA	NA	NA	NA	NA	NA	NA	NA	NA	0	#DIV/0!
46652	hsa-miRPlus-F1212	NA	NA	NA	NA	NA	NA	NA	NA	NA	NA	NA	NA	0	#DIV/0!
46267	hsa-miRPlus-F1213	NA	NA	NA	NA	NA	NA	NA	NA	NA	NA	NA	NA	0	#DIV/0!
46554	hsa-miRPlus-F1214	NA	NA	NA	NA	NA	NA	NA	NA	NA	NA	NA	NA	0	#DIV/0!
46843	hsa-miRPlus-F1217	NA	NA	NA	NA	NA	NA	NA	NA	NA	NA	NA	NA	0	#DIV/0!
46547	hsa-miRPlus-F1218	NA	NA	NA	NA	NA	NA	NA	NA	NA	NA	NA	NA	0	#DIV/0!
46819	hsa-miRPlus-F1220	NA	NA	NA	NA	NA	NA	NA	NA	NA	NA	NA	NA	0	#DIV/0!
46825	hsa-miRPlus-F1221	NA	NA	NA	NA	NA	NA	NA	NA	NA	NA	NA	NA	0	#DIV/0!
46632	hsa-miRPlus-F1222	NA	NA	NA	NA	NA	NA	NA	NA	NA	NA	NA	NA	0	#DIV/0!
46834	hsa-miRPlus-F1223	NA	NA	NA	NA	NA	NA	NA	NA	NA	NA	NA	NA	0	#DIV/0!
46692	hsa-miRPlus-F1224	NA	NA	NA	NA	NA	NA	NA	NA	NA	NA	NA	NA	0	#DIV/0!
46581	hsa-miRPlus-F1226	NA	NA	NA	NA	NA	NA	NA	NA	NA	NA	NA	NA	0	#DIV/0!
46669	hsa-miRPlus-F1227	NA	NA	NA	NA	NA	NA	NA	NA	NA	NA	NA	NA	0	#DIV/0!
46304	hsa-miRPlus-F1228	NA	NA	NA	NA	NA	NA	NA	NA	NA	NA	NA	NA	0	#DIV/0!
46277	hsa-miRPlus-F1229	NA	NA	NA	NA	NA	NA	NA	NA	NA	NA	NA	NA	0	#DIV/0!
46771	hsa-miRPlus-F1230	NA	NA	NA	NA	NA	NA	NA	NA	NA	NA	NA	NA	0	#DIV/0!
46588	hsa-miRPlus-F1234	NA	NA	NA	NA	NA	NA	NA	NA	NA	NA	NA	NA	0	#DIV/0!
46688	hsa-miRPlus-F1235	NA	NA	NA	NA	NA	NA	NA	NA	NA	NA	NA	NA	0	#DIV/0!
46693	hsa-miRPlus-F1236	NA	NA	NA	NA	NA	NA	NA	NA	NA	NA	NA	NA	0	#DIV/0!
46799	hsa-miRPlus-F1237	NA	NA	NA	NA	NA	NA	NA	NA	NA	NA	NA	NA	0	#DIV/0!
46446	hsa-miRPlus-F1240	NA	NA	NA	NA	NA	NA	NA	NA	NA	NA	NA	NA	0	#DIV/0!
46548	hsa-miRPlus-F1241	NA	NA	NA	NA	NA	NA	NA	NA	NA	NA	NA	NA	0	#DIV/0!
46645	hsa-miRPlus-F1242	NA	NA	NA	NA	NA	NA	NA	NA	NA	NA	NA	NA	0	#DIV/0!
46290	hsa-miRPlus-F1243	NA	NA	NA	NA	NA	NA	NA	NA	NA	NA	NA	NA	0	#DIV/0!
46863	hsa-miRPlus-F1246	NA	NA	NA	NA	NA	NA	NA	NA	NA	NA	NA	NA	0	#DIV/0!
46728	hsa-miRPlus-F1248	NA	NA	NA	NA	NA	NA	NA	NA	NA	NA	NA	NA	0	#DIV/0!
46762	hsa-miRPlus-F1252	NA	NA	NA	NA	NA	NA	NA	NA	NA	NA	NA	NA	0	#DIV/0!
46265	hsa-miRPlus-F1253	NA	NA	NA	NA	NA	NA	NA	NA	NA	NA	NA	NA	0	#DIV/0!
146066	hsa-miRPlus-G1019-3p	NA	NA	NA	NA	NA	NA	NA	NA	NA	NA	NA	NA	0	#DIV/0!
146166	hsa-miRPlus-G1065-5p	NA	NA	NA	NA	NA	NA	NA	NA	NA	NA	NA	NA	0	#DIV/0!
146093	hsa-miRPlus-G1093-5p	NA	NA	NA	NA	NA	NA	NA	NA	NA	NA	NA	NA	0	#DIV/0!
46202	5S_rRNA	0.589284	-0.577686	-1.42434	-0.838074	-1.07225	-0.336797	0.225623	0.371594	0.202355	0.457149	0.332384	0.362286	12	0.681752
146014	bkv-miR-B1-3p/jcv-miR-J1-3p	NA	NA	NA	NA	NA	NA	NA	NA	NA	NA	NA	NA	0	#DIV/0!
146185	bkv-miR-B1-5p	NA	NA	NA	NA	NA	NA	NA	NA	NA	NA	NA	NA	0	#DIV/0!
17415	ebv-miR-BART10	NA	NA	NA	NA	NA	NA	NA	NA	NA	NA	NA	NA	0	#DIV/0!
42485	ebv-miR-BART10*	NA	NA	NA	NA	NA	NA	NA	NA	NA	NA	NA	NA	0	#DIV/0!
42545	ebv-miR-BART11-3p	NA	NA	NA	NA	NA	NA	NA	NA	NA	NA	NA	NA	0	#DIV/0!
17283	ebv-miR-BART11-5p	NA	NA	NA	NA	NA	NA	NA	NA	NA	NA	NA	NA	0	#DIV/0!
17306	ebv-miR-BART12	NA	NA	NA	NA	NA	NA	NA	NA	NA	NA	NA	NA	0	#DIV/0!
27537	ebv-miR-BART13	NA	NA	NA	NA	NA	NA	NA	NA	NA	NA	NA	NA	0	#DIV/0!
42882	ebv-miR-BART13*	NA	NA	NA	NA	NA	NA	NA	NA	NA	NA	NA	NA	0	#DIV/0!
17519	ebv-miR-BART1-3p	NA	NA	NA	NA	NA	NA	NA	NA	NA	NA	NA	NA	0	#DIV/0!
17623	ebv-miR-BART14	NA	NA	NA	NA	NA	NA	NA	NA	NA	NA	NA	NA	0	#DIV/0!
17655	ebv-miR-BART14*	NA	NA	NA	NA	NA	NA	NA	NA	NA	NA	NA	NA	0	#DIV/0!
42897	ebv-miR-BART15	NA	NA	NA	NA	NA	NA	NA	NA	NA	NA	NA	NA	0	#DIV/0!
17541	ebv-miR-BART1-5p	NA	NA	NA	NA	NA	NA	NA	NA	NA	NA	NA	NA	0	#DIV/0!
17358	ebv-miR-BART16	-0.0342476	0.0906063	0.322605	0.120599	0.221913	0.0384459	-0.0292351	-0.239563	0.262775	0.00599559	0.105399	0.097495	12	0.150582
42773	ebv-miR-BART17-3p	NA	NA	NA	NA	NA	NA	NA	NA	NA	NA	NA	NA	0	#DIV/0!
46818	ebv-miR-BART17-5p	NA	NA	NA	NA	NA	NA	NA	NA	NA	NA	NA	NA	0	#DIV/0!
42466	ebv-miR-BART18-3p	NA	NA	NA	NA	NA	NA	NA	NA	NA	NA	NA	NA	0	#DIV/0!
17657	ebv-miR-BART18-5p	NA	NA	NA	NA	NA	NA	NA	NA	NA	NA	NA	NA	0	#DIV/0!
42522	ebv-miR-BART19-3p	-0.213487	0.412171	0.174163	0.297084	0.371717	0.339706	-0.0735268	0.0264863	-0.0520015	-0.047676	-0.311866	-0.396555	12	0.274715
42613	ebv-miR-BART19-5p	NA	NA	NA	NA	NA	NA	NA	NA	NA	NA	NA	NA	0	#DIV/0!
17585	ebv-miR-BART20-3p	NA	NA	NA	NA	NA	NA	NA	NA	NA	NA	NA	NA	0	#DIV/0!
17636	ebv-miR-BART20-5p	NA	NA	NA	NA	NA	NA	NA	NA	NA	NA	NA	NA	0	#DIV/0!
145990	ebv-miR-BART21-3p	NA	NA	NA	NA	NA	NA	NA	NA	NA	NA	NA	NA	0	#DIV/0!
146132	ebv-miR-BART21-5p	NA	NA	NA	NA	NA	NA	NA	NA	NA	NA	NA	NA	0	#DIV/0!
146153	ebv-miR-BART22	NA	NA	NA	NA	NA	NA	NA	NA	NA	NA	NA	NA	0	#DIV/0!
145984	ebv-miR-BART2-3p	NA	NA	NA	NA	NA	NA	NA	NA	NA	NA	NA	NA	0	#DIV/0!
17402	ebv-miR-BART2-5p	NA	NA	NA	NA	NA	NA	NA	NA	NA	NA	NA	NA	0	#DIV/0!
17589	ebv-miR-BART3	NA	NA	NA	NA	NA	NA	NA	NA	NA	NA	NA	NA	0	#DIV/0!
17539	ebv-miR-BART3*	NA	NA	NA	NA	NA	NA	NA	NA	NA	NA	NA	NA	0	#DIV/0!
17359	ebv-miR-BART4	NA	NA	NA	NA	NA	NA	NA	NA	NA	NA	NA	NA	0	#DIV/0!
146084	ebv-miR-BART4*	NA	NA	NA	NA	NA	NA	NA	NA	NA	NA	NA	NA	0	#DIV/0!
17532	ebv-miR-BART5	NA	NA	NA	NA	NA	NA	NA	NA	NA	NA	NA	NA	0	#DIV/0!
146032	ebv-miR-BART5*	NA	NA	NA	NA	NA	NA	NA	NA	NA	NA	NA	NA	0	#DIV/0!
17561	ebv-miR-BART6-3p	-0.0917461	NA	NA	NA	0.163062	NA	NA	-0.212433	NA	NA	NA	NA	3	0.191698
42855	ebv-miR-BART6-5p	NA	NA	NA	NA	NA	NA	NA	NA	NA	NA	NA	NA	0	#DIV/0!
42616	ebv-miR-BART7	NA	NA	NA	NA	NA	NA	NA	NA	NA	NA	NA	NA	0	#DIV/0!
42954	ebv-miR-BART7*	NA	NA	NA	NA	NA	NA	NA	NA	NA	NA	NA	NA	0	#DIV/0!
17509	ebv-miR-BART8	NA	NA	NA	NA	NA	NA	NA	NA	NA	NA	NA	NA	0	#DIV/0!
17328	ebv-miR-BART8*	NA	NA	NA	NA	NA	NA	NA	NA	NA	NA	NA	NA	0	#DIV/0!
17332	ebv-miR-BART9	NA	NA	NA	NA	NA	NA	NA	NA	NA	NA	NA	NA	0	#DIV/0!
42824	ebv-miR-BART9*	NA	NA	NA	NA	NA	NA	NA	NA	NA	NA	NA	NA	0	#DIV/0!
42906	ebv-miR-BHRF1-1	NA	NA	NA	NA	NA	NA	NA	NA	NA	NA	NA	NA	0	#DIV/0!
42951	ebv-miR-BHRF1-2	-0.0158617	NA	-0.0525273	NA	0.126742	NA	0.163206	NA	NA	NA	0.552222	NA	5	0.240267
17562	ebv-miR-BHRF1-2*	NA	NA	NA	NA	NA	NA	NA	NA	NA	NA	NA	NA	0	#DIV/0!
17646	ebv-miR-BHRF1-3	NA	NA	NA	NA	NA	NA	NA	NA	NA	NA	NA	NA	0	#DIV/0!
17508	hcmv-miR-UL112	NA	NA	NA	NA	NA	NA	NA	NA	NA	NA	NA	NA	0	#DIV/0!
42782	hcmv-miR-UL148D	0.439187	0.831369	0.60867	0.933915	0.712494	0.59389	0.507549	0.587701	0.618543	0.612798	0.563159	0.539739	12	0.137412
17631	hcmv-miR-UL22A	NA	NA	NA	NA	NA	NA	NA	NA	NA	NA	NA	NA	0	#DIV/0!
17299	hcmv-miR-UL22A*	NA	NA	NA	NA	NA	NA	NA	NA	NA	NA	NA	NA	0	#DIV/0!
17439	hcmv-miR-UL36	NA	NA	NA	NA	NA	NA	NA	NA	NA	NA	NA	NA	0	#DIV/0!
42610	hcmv-miR-UL36*	NA	NA	NA	NA	NA	NA	NA	NA	NA	NA	NA	NA	0	#DIV/0!
27541	hcmv-miR-UL70-3p	NA	NA	NA	NA	NA	NA	NA	NA	NA	NA	NA	NA	0	#DIV/0!
42497	hcmv-miR-UL70-5p	NA	NA	NA	NA	NA	NA	NA	NA	NA	NA	NA	NA	0	#DIV/0!
42905	hcmv-miR-US25-1	NA	NA	NA	NA	NA	NA	NA	NA	NA	NA	NA	NA	0	#DIV/0!
42458	hcmv-miR-US25-1*	NA	NA	NA	NA	NA	NA	NA	NA	NA	NA	NA	NA	0	#DIV/0!
17529	hcmv-miR-US25-2-3p	NA	NA	NA	NA	NA	NA	NA	NA	NA	NA	NA	NA	0	#DIV/0!
17619	hcmv-miR-US25-2-5p	NA	NA	NA	NA	NA	NA	NA	NA	NA	NA	NA	NA	0	#DIV/0!
42755	hcmv-miR-US33-3p	NA	NA	NA	NA	NA	NA	NA	NA	NA	NA	NA	NA	0	#DIV/0!
42501	hcmv-miR-US33-5p	NA	NA	NA	NA	NA	NA	NA	NA	NA	NA	NA	NA	0	#DIV/0!
42642	hcmv-miR-US4	NA	NA	NA	NA	NA	NA	NA	NA	NA	NA	NA	NA	0	#DIV/0!
17499	hcmv-miR-US5-1	NA	NA	NA	NA	NA	NA	NA	NA	NA	NA	NA	NA	0	#DIV/0!
17520	hcmv-miR-US5-2	NA	NA	NA	NA	NA	NA	NA	NA	NA	NA	NA	NA	0	#DIV/0!
42533	hiv1-miR-H1	NA	NA	NA	NA	NA	NA	NA	NA	NA	NA	NA	NA	0	#DIV/0!
31038	hiv1-miR-N367	NA	NA	NA	NA	NA	NA	NA	NA	NA	NA	NA	NA	0	#DIV/0!
46300	hiv1-miR-TAR-3p	NA	NA	NA	NA	NA	NA	NA	NA	NA	NA	NA	NA	0	#DIV/0!
46511	hiv1-miR-TAR-5p	NA	NA	NA	NA	NA	NA	NA	NA	NA	NA	NA	NA	0	#DIV/0!
14258	hsa_negative_control_1	NA	NA	NA	NA	NA	NA	NA	NA	NA	NA	NA	NA	0	#DIV/0!
14259	hsa_negative_control_2	NA	NA	NA	NA	NA	NA	NA	NA	NA	NA	NA	NA	0	#DIV/0!
14260	hsa_negative_control_3	NA	NA	NA	NA	NA	NA	NA	NA	NA	NA	NA	NA	0	#DIV/0!
14266	hsa_negative_control_4	NA	NA	NA	NA	NA	NA	NA	NA	NA	NA	NA	NA	0	#DIV/0!
10901	hsa_negative_control_6	NA	NA	NA	NA	NA	NA	NA	NA	NA	NA	NA	NA	0	#DIV/0!
10902	hsa_negative_control_7	NA	NA	NA	NA	NA	NA	NA	NA	NA	NA	NA	NA	0	#DIV/0!
10903	hsa_negative_control_8	NA	NA	NA	NA	NA	NA	NA	NA	NA	NA	NA	NA	0	#DIV/0!
30716	hsv1-miR-H1	-0.390549	-0.282997	-0.422414	0.444554	-0.213971	0.0765441	-0.47373	0.0277104	0.199849	0.603845	0.129246	0.146011	12	0.347206
146123	hsv1-miR-H2-3p	NA	NA	NA	NA	NA	NA	NA	NA	NA	NA	NA	NA	0	#DIV/0!
146035	hsv1-miR-H2-5p	NA	NA	NA	NA	NA	NA	NA	NA	NA	NA	NA	NA	0	#DIV/0!
146058	hsv1-miR-H3	NA	NA	NA	NA	NA	NA	NA	NA	NA	NA	NA	NA	0	#DIV/0!
146159	hsv1-miR-H4-3p	-0.601645	0.212812	-0.421045	0.414722	-0.0193266	0.277416	-0.450343	-0.199928	-0.05889	-0.143489	-0.551822	-0.37439	12	0.335679
146157	hsv1-miR-H4-5p	NA	NA	NA	NA	NA	NA	NA	NA	NA	NA	NA	NA	0	#DIV/0!
146098	hsv1-miR-H5	-0.723412	-0.512953	-0.198611	-0.483544	-0.0363288	-0.377538	-0.297394	-0.192967	-0.288854	-0.330289	-0.69045	-0.696727	12	0.221686
146117	hsv1-miR-H6	-0.0407558	0.177976	0.0598228	0.318842	-0.00507931	-0.0351427	-0.232771	-0.279755	-0.0652142	-0.183401	0.114256	0.0486561	12	0.171713
146202	hsv1-miR-H7	NA	NA	NA	NA	NA	NA	NA	NA	NA	NA	NA	NA	0	#DIV/0!
146090	hsv1-miR-H7*	0.069791	0.220461	0.23097	0.168128	0.116672	0.0271602	0.318749	-0.0227829	0.224779	0.277921	0.426195	0.269393	12	0.128673
146089	hsv1-miR-H8	NA	NA	NA	NA	NA	NA	NA	NA	NA	NA	NA	NA	0	#DIV/0!
146042	hsv1-miR-H8*	0.34414	0.800593	0.51129	0.915733	0.627173	0.754696	0.53583	0.660361	0.827325	0.711091	0.449663	0.662559	12	0.166836
146149	hsv2-miR-H2	NA	NA	NA	NA	NA	NA	NA	NA	NA	NA	NA	NA	0	#DIV/0!
146077	hsv2-miR-H3	NA	NA	NA	NA	NA	NA	NA	NA	NA	NA	NA	NA	0	#DIV/0!
146134	hsv2-miR-H4-3p	NA	NA	NA	NA	NA	NA	NA	NA	NA	NA	NA	NA	0	#DIV/0!
146045	hsv2-miR-H4-5p	NA	NA	NA	NA	NA	NA	NA	NA	NA	NA	NA	NA	0	#DIV/0!
146046	jcv-miR-J1-5p	NA	NA	NA	NA	NA	NA	NA	NA	NA	NA	NA	NA	0	#DIV/0!
17567	kshv-miR-K12-1	NA	NA	NA	NA	NA	NA	NA	NA	NA	NA	NA	NA	0	#DIV/0!
42656	kshv-miR-K12-10a	1.28268	1.59486	1.36442	1.67995	1.57873	1.62303	1.29753	1.42933	1.62384	1.60141	1.33054	1.37532	12	0.147779
42624	kshv-miR-K12-10b	1.20072	1.52049	1.31749	1.57016	1.40014	1.4615	1.28103	1.45564	1.57561	1.56228	1.28157	1.24552	12	0.136732
17571	kshv-miR-K12-11	NA	NA	NA	NA	NA	NA	NA	NA	NA	NA	NA	NA	0	#DIV/0!
42516	kshv-miR-K12-12	NA	NA	NA	NA	NA	NA	NA	NA	NA	NA	NA	NA	0	#DIV/0!
17470	kshv-miR-K12-2	NA	NA	NA	NA	NA	NA	NA	NA	NA	NA	NA	NA	0	#DIV/0!
42795	kshv-miR-K12-3	NA	NA	NA	NA	-0.314703	NA	-0.380872	-0.702885	NA	NA	0.149637	NA	4	0.351497
17315	kshv-miR-K12-3*	NA	NA	NA	NA	NA	NA	NA	NA	NA	NA	NA	NA	0	#DIV/0!
17418	kshv-miR-K12-4-3p	NA	NA	NA	NA	NA	NA	NA	NA	NA	NA	NA	NA	0	#DIV/0!
17606	kshv-miR-K12-4-5p	NA	NA	NA	NA	NA	NA	NA	NA	NA	NA	NA	NA	0	#DIV/0!
17578	kshv-miR-K12-5	NA	NA	NA	NA	NA	NA	NA	NA	NA	NA	NA	NA	0	#DIV/0!
17488	kshv-miR-K12-6-3p	NA	NA	NA	NA	0.381715	0.392978	NA	NA	NA	NA	NA	NA	2	0.00796441
17650	kshv-miR-K12-6-5p	NA	NA	NA	NA	NA	NA	NA	NA	NA	NA	NA	NA	0	#DIV/0!
17437	kshv-miR-K12-7	NA	NA	NA	NA	NA	NA	NA	NA	NA	NA	NA	NA	0	#DIV/0!
17596	kshv-miR-K12-8	-0.415784	NA	NA	NA	-0.516758	NA	-0.400308	-0.582552	-0.385505	-0.478401	-0.127206	-0.383707	8	0.134816
17419	kshv-miR-K12-9	NA	NA	NA	NA	NA	NA	NA	NA	NA	NA	NA	NA	0	#DIV/0!
42774	kshv-miR-K12-9*	NA	NA	NA	NA	NA	NA	NA	NA	NA	NA	NA	NA	0	#DIV/0!
146169	mcv-miR-M1-3p	NA	NA	NA	NA	NA	NA	NA	NA	NA	NA	NA	NA	0	#DIV/0!
146129	mcv-miR-M1-5p	NA	NA	NA	NA	NA	NA	NA	NA	NA	NA	NA	NA	0	#DIV/0!
145657	RNU1-1	-0.00358884	0.0595877	-0.50267	-0.0244872	-0.643943	-0.45769	0.280881	0.0121816	-0.0462175	-0.140076	0.429522	0.381624	12	0.340611
145659	RNU5G	0.505506	-0.902683	-1.31671	-1.01935	-1.24027	-0.975424	0.43041	0.356307	-0.0455867	-0.191641	-0.0121949	-0.21845	12	0.670502
11278	RNU6-1	-0.189265	-0.0685767	-0.608154	0.0443526	-0.667976	-0.611804	0.0353604	-0.0267469	-0.463352	-0.44832	0.0976391	-0.0525234	12	0.29123
11279	RNU6-1/RNU6-2	-0.24528	0.122409	-0.321454	0.492857	-0.296469	-0.125541	-0.0974185	-0.200654	-0.477916	-0.495871	0.140085	-0.123622	12	0.280079
46197	SNORA66	NA	NA	NA	NA	NA	NA	NA	NA	NA	NA	NA	NA	0	#DIV/0!
19011	SNORD10	-0.221784	-1.26885	-1.80929	-1.09626	-2.01766	-1.29527	0.700636	0.626171	0.232566	0.0950463	0.561328	0.474878	12	1.01225
145661	SNORD110	-0.0639549	-0.338349	-0.778505	NA	NA	NA	NA	0.253531	NA	-0.368742	0.231171	0.200989	7	0.389897
19005	SNORD118	0.31405	0.174851	-0.490925	0.0122577	-0.743349	-0.300677	-0.0774775	-0.109287	-0.344744	-0.140191	0.577825	0.672156	12	0.419758
19606	SNORD12	-0.0483089	-0.293046	-0.506746	-0.234795	-0.820387	-0.455263	0.422057	0.487424	-0.204082	-0.130817	0.174806	0.321531	12	0.398939
19603	SNORD13	-0.00746106	0.339745	-0.183225	0.644193	-0.300043	0.0126902	-0.0257496	0.0415948	-0.0915309	-0.0833083	0.151708	0.289601	12	0.25709
19013	SNORD14B	-0.0479737	0.00153208	-0.383379	-0.132212	-0.343016	-0.182979	0.230874	0.310339	0.201185	0.200208	0.393752	0.530436	12	0.291382
19607	SNORD15A	NA	NA	NA	NA	NA	NA	NA	NA	NA	NA	NA	NA	0	#DIV/0!
19008	SNORD2	-0.231613	-0.145997	-0.553915	0.0142878	-0.578346	-0.172707	0.266116	0.228997	-0.0245991	0.16902	0.213597	0.501574	12	0.328597
19007	SNORD3@	-0.173701	-0.116656	-0.479064	0.0646612	-0.428879	-0.180422	-0.0828691	-0.296613	-0.0708909	-0.219042	0.372853	0.506706	12	0.291707
46204	SNORD38B	-0.269605	-1.12128	-1.63895	-1.1448	-1.38936	-0.9179	0.774839	1.02452	0.183355	0.244806	0.272496	0.51796	12	0.913821
46206	SNORD44	0.0387707	-0.786345	-1.19633	-1.07703	-0.940472	-0.757143	0.759469	0.967956	-0.101234	-0.291163	-0.0473011	0.109833	12	0.69888
46205	SNORD48	-0.0345519	-0.674835	-1.0915	-0.518052	-0.816466	-0.618293	0.708912	0.693394	-0.29296	-0.316755	0.024876	-0.0277572	12	0.556291
46203	SNORD49A	0.0436388	-0.9765	-1.40829	-1.05512	-1.34412	-0.903492	1.00694	1.04535	-0.107515	-0.140349	0.0243758	0.0438559	12	0.832863
19604	SNORD4A	-0.105348	-0.565322	-1.31085	-0.65631	-1.06297	-0.5854	0.585739	0.789044	0.00942971	0.264287	0.259924	0.589069	12	0.683302
19605	SNORD6	-0.222343	-0.310401	-0.761978	-0.168941	-0.740473	-0.223209	0.420384	0.366676	0.18396	0.194844	0.348171	0.549621	12	0.44193
145663	SNORD65	-0.54152	-0.342429	-1.0339	-0.259665	-1.07206	-0.554258	0.46321	0.561797	0.250281	0.224516	0.213733	0.183966	12	0.557862
145666	SNORD68	-0.122889	-0.339015	-0.6989	-0.318666	-0.487164	-0.292194	0.383079	0.647744	0.256985	0.189543	0.359106	0.477342	12	0.433548
14261	spike_control_v1_a	NA	NA	NA	NA	NA	NA	NA	NA	NA	NA	NA	NA	0	#DIV/0!
14263	spike_control_v1_b	NA	NA	NA	NA	NA	NA	NA	NA	NA	NA	NA	NA	0	#DIV/0!
14264	spike_control_v1_c	NA	NA	NA	NA	NA	NA	NA	NA	NA	NA	NA	NA	0	#DIV/0!
10904	spike_control_v1_d	NA	NA	NA	NA	NA	NA	NA	NA	NA	NA	NA	NA	0	#DIV/0!
10906	spike_control_v1_e	NA	NA	NA	NA	NA	NA	NA	NA	NA	NA	NA	NA	0	#DIV/0!
14262	spike_control_v1_f	NA	NA	NA	NA	NA	NA	NA	NA	NA	NA	NA	NA	0	#DIV/0!
10905	spike_control_v1_g	NA	NA	NA	NA	NA	NA	NA	NA	NA	NA	NA	NA	0	#DIV/0!
10907	spike_control_v1_h	NA	NA	NA	NA	NA	NA	NA	NA	NA	NA	NA	NA	0	#DIV/0!
14257	spike_control_v1_i	NA	NA	NA	NA	NA	NA	NA	NA	NA	NA	NA	NA	0	#DIV/0!
10899	spike_control_v1_j	NA	NA	NA	NA	NA	NA	NA	NA	NA	NA	NA	NA	0	#DIV/0!
1100	spike_control_v2_1	-0.1233	1.41774	1.17541	1.84927	1.60522	1.7097	-0.0814979	-0.0296371	0.585764	0.176329	-0.0765841	0.128506	12	0.794211
13430	spike_control_v2_10	NA	NA	NA	NA	0.651076	NA	NA	0.434969	NA	NA	NA	NA	2	0.152811
24127	spike_control_v2_11	-0.478451	0.8261	0.359824	1.2031	0.804202	0.918772	-0.475086	-0.387829	0.00494788	-0.286402	-0.562101	-0.401302	12	0.655073
24136	spike_control_v2_12	-0.00221817	1.2529	0.948127	1.48936	1.38506	1.41955	0.0157922	0.0879416	0.477026	0.143736	-0.103272	0.135155	12	0.641472
24163	spike_control_v2_13	-0.338528	0.935737	0.640829	1.42314	1.1383	1.21117	-0.353187	-0.320922	0.209677	-0.175073	-0.359291	-0.256974	12	0.70784
24199	spike_control_v2_14	0.218976	1.35464	1.00163	1.47186	1.43367	1.55889	0.203478	0.327642	0.61708	0.1771	-0.00919588	0.305964	12	0.598532
24217	spike_control_v2_15	-0.443508	0.823878	0.345143	1.12215	0.792139	0.930312	-0.424671	-0.366161	0.0572496	-0.262033	-0.511367	-0.418884	12	0.628477
24226	spike_control_v2_16	-0.0395076	0.558556	0.266986	0.551378	0.672852	0.69719	0.144981	0.3535	0.339815	-0.0439121	-0.258407	-0.0441005	12	0.3172
25557	spike_control_v2_17	-0.296768	1.1217	0.870371	1.63854	1.28109	1.31539	-0.337119	-0.25947	0.305337	-0.100258	-0.36307	-0.233441	12	0.77431
25593	spike_control_v2_18	-0.231114	0.812091	0.348712	0.99208	0.788246	0.853112	-0.296309	-0.100846	0.135965	-0.207368	-0.411427	-0.268785	12	0.529414
25611	spike_control_v2_19	-0.341376	1.30054	1.04319	1.90403	1.49743	1.43604	-0.458475	-0.429542	0.344637	-0.0915512	-0.390605	-0.299589	12	0.907336
13186	spike_control_v2_2	-0.40667	0.43312	-0.103233	0.691841	0.293417	0.498213	-0.299566	-0.0626391	-0.0266531	-0.25567	-0.527388	-0.325712	12	0.395413
25728	spike_control_v2_20	-0.346279	1.25453	1.10455	1.80753	1.46125	1.39054	-0.446181	-0.459513	0.233782	-0.0968248	-0.297088	-0.342125	12	0.885237
26160	spike_control_v2_21	-0.125561	1.27658	1.04518	1.5307	1.37637	1.38727	-0.140729	-0.138214	0.376414	-0.0464121	-0.25836	-0.093751	12	0.736428
27291	spike_control_v2_22	-0.0923229	1.11363	0.8028	1.54046	1.22267	1.20861	-0.24403	-0.103657	0.342726	-0.0708839	-0.316144	-0.181013	12	0.692438
27318	spike_control_v2_23	0.0171015	1.61768	1.53342	2.00435	1.99528	1.75358	-0.245327	-0.281402	0.597754	-0.00901417	-0.255652	-0.16414	12	0.977934
27350	spike_control_v2_24	0.0705002	1.51831	1.3006	1.64742	1.78547	1.80875	0.0745599	0.084206	0.695077	0.120497	-0.0614527	0.258307	12	0.771367
27676	spike_control_v2_25	-0.0498798	0.788241	0.279186	1.04842	0.731348	0.929216	-0.0889964	0.122542	0.299844	0.0224477	-0.290694	-0.195871	12	0.462992
27821	spike_control_v2_26	-0.210634	0.513184	0.0561514	0.634241	0.44551	0.623916	-0.0432151	0.185787	0.202967	-0.00291516	-0.249013	-0.124249	12	0.317938
27833	spike_control_v2_27	-0.0203516	1.19477	0.707685	1.29996	1.14397	1.24152	-0.0817676	0.00137581	0.366872	-0.0416385	-0.236556	-0.0400993	12	0.611669
27953	spike_control_v2_28	1.15328	2.02188	1.61354	1.71765	2.14571	1.93641	1.1309	1.39032	1.13577	0.131425	0.253714	0.724347	12	0.659615
27968	spike_control_v2_29	-0.492268	1.21652	0.997859	1.89717	1.51269	1.42841	-0.550262	-0.63626	0.295491	-0.0676027	-0.358375	-0.341712	12	0.938486
13367	spike_control_v2_3	-0.436348	0.327044	-0.123072	0.652548	0.195469	0.40578	-0.246635	0.0219377	0.157564	-0.104744	-0.381303	-0.203253	12	0.332914
28038	spike_control_v2_30	NA	NA	NA	NA	0.719265	NA	NA	0.581215	NA	NA	NA	NA	2	0.0976159
28098	spike_control_v2_31	-0.308922	0.940045	0.506194	1.34124	0.944117	1.10837	-0.402053	-0.287576	0.127788	-0.126432	-0.379842	-0.258401	12	0.659618
28393	spike_control_v2_32	-0.340264	0.969023	0.596733	1.4535	1.07102	1.15277	-0.29971	-0.207577	0.296563	-0.0351964	-0.34425	-0.178139	12	0.670641
28444	spike_control_v2_33	0.654999	1.7355	1.34809	1.59969	1.84639	1.79519	0.468475	0.642648	0.912517	0.119348	-0.0415873	0.479341	12	0.675735
28488	spike_control_v2_34	0.23828	0.904569	0.595335	0.809009	1.1555	1.11463	0.449564	0.642496	0.693574	0.16778	-0.177895	0.188359	12	0.406839
28568	spike_control_v2_35	-0.394675	1.03867	0.739492	1.69774	1.19286	1.19304	-0.496041	-0.413272	0.199353	-0.168621	-0.481455	-0.358523	12	0.808163
28581	spike_control_v2_36	0.196059	1.6729	1.3401	1.8608	1.8287	1.72739	0.0253946	0.148633	0.566998	0.0148084	-0.188768	0.0703703	12	0.834357
28684	spike_control_v2_37	-0.410157	1.11909	0.852636	1.74721	1.32412	1.44024	-0.35467	-0.379257	0.345532	0.0473904	-0.267328	-0.100747	12	0.803572
28876	spike_control_v2_38	NA	NA	NA	NA	0.745772	NA	NA	0.367181	NA	NA	NA	NA	2	0.267705
28929	spike_control_v2_39	0.473922	1.6745	1.41217	1.62364	2.00992	1.89338	0.405737	0.541428	0.875177	0.197638	0.0814829	0.523192	12	0.700357
13371	spike_control_v2_4	-0.46727	0.889573	0.509247	1.36206	0.930518	0.940636	-0.598893	-0.4469	0.0492014	-0.253743	-0.52264	-0.472223	12	0.719164
29001	spike_control_v2_40	-0.397621	1.10399	0.804853	1.55519	1.17525	1.29725	-0.426705	-0.306537	0.308624	-0.0351876	-0.293883	-0.210113	12	0.75475
29056	spike_control_v2_41	1.32637	2.32839	1.78162	1.95365	2.42997	2.23095	1.16129	1.47046	1.21552	0.271861	0.223173	0.768649	12	0.751489
29138	spike_control_v2_42	-0.151014	1.17927	0.876538	1.47156	1.3052	1.32873	-0.197719	-0.104539	0.376841	-0.0754165	-0.296491	-0.0109123	12	0.700173
29146	spike_control_v2_43	0.798254	1.58268	1.1885	1.37338	1.74885	1.61433	0.791885	1.07145	0.953192	0.27366	0.137418	0.562269	12	0.52279
29544	spike_control_v2_44	-0.343788	0.715205	0.319202	1.16927	0.737918	0.870524	-0.374872	-0.192545	0.0940395	-0.219065	-0.382407	-0.288876	12	0.563764
29564	spike_control_v2_45	-0.103755	0.545081	0.180773	0.676914	0.516273	0.644605	0.0380051	0.302331	0.313562	0.0448208	-0.24041	-0.0186719	12	0.30623
29837	spike_control_v2_46	-0.196731	0.521705	0.120296	0.833178	0.452953	0.610997	-0.00841606	0.267079	0.289458	0.100162	-0.193841	-0.0547267	12	0.327138
30147	spike_control_v2_47	0.374208	1.34017	0.924459	1.26272	1.3677	1.52591	0.402562	0.629476	0.743369	0.216393	0.0857434	0.439227	12	0.496914
30207	spike_control_v2_48	-0.164215	1.26155	0.864679	1.52358	1.33306	1.40404	-0.170603	-0.165637	0.310434	-0.0553679	-0.229048	-0.125548	12	0.730462
30293	spike_control_v2_49	0.956886	1.87652	1.36666	1.63149	1.91737	1.79273	0.701537	1.03444	0.863206	0.0442264	-0.115412	0.365516	12	0.702383
13388	spike_control_v2_5	-0.471026	0.219284	-0.239694	0.495989	0.0879118	0.215346	-0.329366	-0.052845	-0.107987	-0.256681	-0.533768	-0.433518	12	0.31971
30747	spike_control_v2_50	-0.176747	0.987346	0.571733	1.35679	1.04636	1.13458	-0.223432	-0.130777	0.208403	-0.161809	-0.36862	-0.159704	12	0.637039
30756	spike_control_v2_51	-0.585336	1.19073	1.11046	2.03204	1.57051	1.42909	-0.626739	-0.693091	0.186958	-0.100823	-0.413212	-0.436125	12	1.00443
32812	spike_control_v2_52	-0.32069	0.886721	0.438234	1.34935	0.895218	0.979035	-0.471162	-0.274639	0.149657	-0.112746	-0.403677	-0.309347	12	0.646452
13389	spike_control_v2_6	-0.456473	0.103457	-0.262778	0.147485	0.0455887	0.0497584	-0.373156	-0.145147	-0.0794911	-0.301238	-0.531263	-0.422084	12	0.237319
13393	spike_control_v2_7	0.221779	1.32619	1.00717	1.36299	1.5911	1.66091	0.244161	0.301635	0.618986	0.0728066	-0.0145766	0.357203	12	0.622053
13417	spike_control_v2_8	NA	NA	NA	NA	NA	NA	NA	NA	NA	NA	NA	NA	0	#DIV/0!
13421	spike_control_v2_9	0.234906	1.86896	1.71484	2.0322	2.16369	2.06805	0.158138	0.157485	0.753277	0.128462	0.00531283	0.296793	12	0.910552
17614	sv40-miR-S1-3p	NA	NA	NA	NA	NA	NA	NA	NA	NA	NA	NA	NA	0	#DIV/0!
17492	sv40-miR-S1-5p	0.112382	0.0296954	-0.0913019	-0.0904272	-0.0811894	-0.140529	0.0110705	-0.2485	0.184255	0.0873159	0.377918	0.19623	12	0.173497
46572	0	NA	NA	NA	NA	NA	NA	NA	NA	NA	NA	NA	NA	0	#DIV/0!
46271	0	NA	NA	NA	NA	NA	NA	NA	NA	NA	NA	NA	NA	0	#DIV/0!
42511	0	NA	NA	NA	NA	NA	NA	NA	NA	NA	NA	NA	NA	0	#DIV/0!
11217	0	NA	NA	NA	NA	NA	NA	NA	NA	NA	NA	NA	NA	0	#DIV/0!
42770	0	-0.05917	-0.412721	0.256669	-0.535481	-0.0609185	-0.52329	-0.372871	-0.633432	-0.38588	-0.322041	-0.0715841	-0.243547	12	0.255509
11207	0	NA	NA	NA	NA	NA	NA	NA	NA	NA	NA	NA	NA	0	#DIV/0!
11230	0	NA	NA	NA	NA	NA	NA	NA	NA	NA	NA	NA	NA	0	#DIV/0!
17618	0	NA	NA	NA	NA	NA	NA	NA	NA	NA	NA	NA	NA	0	#DIV/0!
14303	0	NA	NA	NA	NA	NA	NA	NA	NA	NA	NA	NA	NA	0	#DIV/0!
46276	0	NA	NA	NA	NA	NA	NA	NA	NA	NA	NA	NA	NA	0	#DIV/0!
11266	0	NA	NA	NA	NA	NA	NA	NA	NA	NA	NA	NA	NA	0	#DIV/0!
17316	0	NA	NA	NA	NA	NA	NA	NA	NA	NA	NA	NA	NA	0	#DIV/0!
11234	0	NA	NA	NA	NA	NA	NA	NA	NA	NA	NA	NA	NA	0	#DIV/0!
19600	0	NA	NA	NA	NA	NA	NA	NA	NA	NA	NA	NA	NA	0	#DIV/0!
42611	0	NA	NA	NA	NA	NA	NA	NA	NA	NA	NA	NA	NA	0	#DIV/0!
11208	0	0.0744402	-0.828505	-0.744918	-0.920606	-0.881571	-0.966163	0.120238	0.302616	-0.313571	-0.169294	-0.288423	-0.249865	12	0.44831
46979	0	-0.313886	-0.436485	0.290684	-0.572303	-0.0278844	-0.743928	-0.572705	-0.900494	-0.320669	-0.527816	-0.259419	-0.527213	12	0.317674
11251	0	NA	NA	NA	NA	NA	NA	NA	NA	NA	NA	NA	NA	0	#DIV/0!
46218	0	NA	NA	NA	NA	NA	NA	NA	NA	NA	NA	NA	NA	0	#DIV/0!
46610	0	NA	NA	NA	NA	NA	NA	NA	NA	NA	NA	NA	NA	0	#DIV/0!
17290	0	NA	NA	NA	NA	NA	NA	NA	NA	0.581896	NA	NA	NA	1	#DIV/0!
42619	0	-0.0807664	-0.127929	0.456185	-0.319473	0.204023	-0.396279	-0.212898	-0.506066	-0.116657	-0.18165	0.134235	-0.109802	12	0.26597
17287	0	NA	NA	NA	NA	NA	NA	NA	NA	NA	NA	NA	NA	0	#DIV/0!
11238	0	NA	NA	NA	NA	NA	NA	NA	NA	NA	NA	NA	NA	0	#DIV/0!
42894	0	-0.126396	-0.260177	0.32708	-0.0899247	0.0884605	-0.362508	-0.36961	-0.343141	-0.109489	-0.100948	-0.0208069	-0.1069	12	0.201184
28944	0	-0.135208	-0.00867807	0.28016	0.161179	0.357853	-0.07869	-0.504068	-0.738035	-0.108871	-0.367261	-0.213766	-0.287304	12	0.317083
32707	0	NA	NA	NA	NA	NA	NA	NA	NA	NA	NA	NA	NA	0	#DIV/0!
46976	0	-0.0882455	-0.115369	0.682322	-0.193179	0.370041	-0.402253	-0.599659	-0.986725	-0.205985	-0.375002	-0.0256966	-0.287443	12	0.42735
42752	0	-0.160614	-0.244387	-0.0144129	-0.319308	-0.11941	-0.403459	-0.157407	-0.217992	-0.0843123	-0.199233	-0.204376	-0.33301	12	0.109976
46518	0	NA	NA	NA	NA	NA	NA	NA	NA	NA	NA	NA	NA	0	#DIV/0!
19599	0	0.297083	-0.0415679	-0.377512	-0.031428	-0.178798	0.41042	-0.238021	-0.157168	-0.521081	-0.362659	-0.137686	0.00355638	12	0.267783
25126	0	NA	NA	NA	NA	NA	NA	NA	NA	NA	NA	NA	NA	0	#DIV/0!
46545	0	-0.102001	-0.33278	-0.761357	-0.266704	-0.854936	-0.379312	0.820805	0.896245	0.235532	0.179492	0.36383	0.370377	12	0.562347
46437	0	-0.152129	-0.182647	-0.0809028	-0.199183	-0.30614	-0.0640218	0.393047	0.798357	-0.979762	0.357873	0.171953	0.0484513	12	0.437882
145867	0	NA	NA	NA	NA	NA	NA	NA	NA	NA	NA	NA	NA	0	#DIV/0!
146192	0	-0.139725	-0.148174	0.371089	-0.183269	0.240562	-0.267022	-0.339598	-0.553824	-0.0489347	-0.261163	-0.130302	-0.227573	12	0.246048
146099	0	NA	NA	NA	NA	NA	NA	NA	NA	NA	NA	NA	NA	0	#DIV/0!
42802	0	-0.0231666	0.276957	0.272943	NA	0.270096	NA	0.221814	0.0822858	0.0634466	0.0731511	0.0176602	0.213131	10	0.115557
145992	0	-0.419386	0.32793	0.273672	0.108944	0.45672	0.308174	0.243549	-0.333067	0.129083	0.157991	-0.324038	-0.769622	12	0.379091
146087	0	-0.140913	0.112762	0.281526	NA	0.404134	0.000966016	0.150467	-0.277136	-0.0765539	0.359114	-0.210966	-0.545837	11	0.291816
146097	0	NA	NA	NA	NA	NA	NA	NA	NA	NA	NA	NA	NA	0	#DIV/0!
46436	0	-0.125534	-0.022593	0.335136	0.0678637	0.238049	-0.00687633	-0.144058	-0.0786859	-0.306555	0.0470458	0.0477826	-0.105922	12	0.17223
146030	0	0.175967	0.312161	0.273918	0.826976	0.2688	0.314414	0.10861	0.213358	0.407474	0.394123	0.340142	0.369953	12	0.178992
146028	0	NA	NA	NA	NA	NA	NA	NA	NA	NA	NA	NA	NA	0	#DIV/0!
146212	0	NA	NA	NA	NA	NA	NA	NA	NA	NA	NA	NA	NA	0	#DIV/0!
146191	0	NA	NA	NA	NA	NA	NA	NA	NA	NA	NA	NA	NA	0	#DIV/0!
146209	0	0.560583	0.342972	-0.163229	0.270767	0.0761332	0.990408	-0.550703	-0.402538	-0.624242	-0.326453	0.187199	0.346568	12	0.485569
146070	0	NA	NA	NA	NA	NA	NA	NA	NA	NA	NA	NA	NA	0	#DIV/0!
146147	0	-0.14799	0.2371	0.743744	0.265033	0.672129	0.179115	-0.592643	-0.95646	-0.0717321	-0.34238	-0.18804	-0.447726	12	0.502213
146067	0	NA	NA	NA	NA	NA	NA	NA	NA	NA	NA	NA	NA	0	#DIV/0!
32809	0	NA	NA	NA	NA	NA	NA	NA	NA	NA	NA	NA	NA	0	#DIV/0!
145988	0	NA	NA	NA	NA	NA	NA	NA	NA	NA	NA	NA	NA	0	#DIV/0!
42888	0	-0.150359	-0.308985	-0.0779363	-0.256193	-0.208731	-0.448752	-0.0211313	-0.11763	-0.0779837	-0.183884	-0.0101407	-0.0176752	12	0.133138
14297	0	NA	NA	NA	NA	NA	NA	NA	NA	NA	NA	NA	NA	0	#DIV/0!
17278	0	NA	NA	NA	NA	NA	NA	NA	NA	NA	NA	NA	NA	0	#DIV/0!
46211	0	NA	NA	NA	NA	NA	NA	NA	NA	NA	NA	NA	NA	0	#DIV/0!
42586	0	-0.166675	-0.0809836	0.327476	-0.109457	0.0810084	-0.186947	-0.181442	-0.362631	0.0624855	-0.0907222	0.0766124	-0.0589609	12	0.176139
42728	0	NA	NA	NA	NA	NA	NA	NA	NA	NA	NA	NA	NA	0	#DIV/0!
31388	0	NA	NA	NA	NA	NA	NA	NA	NA	NA	NA	NA	NA	0	#DIV/0!
45985	0	NA	NA	NA	NA	NA	NA	NA	NA	NA	NA	NA	NA	0	#DIV/0!
46457	0	NA	NA	NA	NA	NA	NA	NA	NA	NA	NA	NA	NA	0	#DIV/0!
42469	0	NA	NA	NA	NA	NA	NA	NA	NA	NA	NA	NA	NA	0	#DIV/0!
46844	0	NA	NA	NA	NA	NA	NA	NA	NA	NA	NA	NA	NA	0	#DIV/0!
27575	0	-0.073886	0.194574	0.249792	0.201095	0.413724	0.237222	0.333576	-0.0295299	0.303722	0.0956506	0.276055	0.191704	12	0.142258
46481	0	NA	NA	NA	NA	NA	NA	NA	NA	NA	NA	NA	NA	0	#DIV/0!
11256	0	NA	NA	NA	NA	0.306812	NA	NA	NA	NA	NA	NA	NA	1	#DIV/0!
46807	0	-0.156221	-0.0617484	0.729249	-0.159079	0.446353	-0.398044	-0.61402	-1.0025	-0.25869	-0.411561	-0.0375662	-0.3507	12	0.45273
11215	0	1.58185	1.77468	1.63709	1.79958	1.64541	1.72228	1.55683	1.65237	1.83253	1.73627	1.49018	1.75622	12	0.105259
11246	0	NA	NA	NA	NA	NA	NA	NA	NA	NA	NA	NA	NA	0	#DIV/0!
42605	0	0.00745614	-0.0675261	0.113311	0.069996	0.0672201	-0.136023	-0.134016	-0.116038	0.156857	0.036374	-0.0902024	-0.160373	12	0.109233
11273	0	NA	NA	NA	NA	NA	NA	NA	NA	NA	NA	NA	NA	0	#DIV/0!
42540	0	-1.10493	0.232269	0.718988	-0.0427479	0.914702	0.20305	-0.263359	-0.951755	-0.31468	-0.645067	-0.823838	-1.29386	12	0.711434
11227	0	-0.128486	-0.127299	0.329575	-0.0785831	0.155154	-0.25326	-0.152536	-0.371769	-0.0124972	-0.0704743	-0.00359179	-0.234965	12	0.186484
17610	0	NA	NA	NA	NA	NA	NA	NA	NA	NA	NA	NA	NA	0	#DIV/0!
42790	0	NA	NA	NA	NA	NA	NA	NA	NA	NA	NA	NA	NA	0	#DIV/0!
42919	0	NA	NA	NA	NA	NA	NA	NA	NA	NA	NA	NA	NA	0	#DIV/0!
25117	0	NA	NA	NA	NA	NA	NA	NA	NA	NA	NA	NA	NA	0	#DIV/0!
42937	0	NA	NA	NA	NA	NA	NA	NA	NA	NA	NA	NA	NA	0	#DIV/0!
11271	0	NA	NA	NA	NA	NA	NA	NA	NA	NA	NA	NA	NA	0	#DIV/0!
30681	0	NA	NA	NA	NA	NA	NA	NA	NA	NA	NA	NA	NA	0	#DIV/0!
30831	0	NA	NA	NA	NA	NA	NA	NA	NA	NA	NA	NA	NA	0	#DIV/0!
46299	0	1.19421	1.48448	1.42576	1.64298	1.49579	1.49128	1.21718	1.52292	1.70744	1.5496	1.42335	1.32083	12	0.154002
42817	0	-0.205261	-0.522216	-0.941496	-0.524615	-0.894965	NA	0.820885	0.983277	0.196888	0.222529	0.0532533	0.129451	11	0.631164
42565	0	NA	NA	NA	NA	NA	NA	NA	NA	NA	NA	NA	NA	0	#DIV/0!
42665	0	NA	NA	NA	NA	NA	NA	NA	NA	NA	NA	NA	NA	0	#DIV/0!
17511	0	NA	NA	NA	NA	NA	NA	NA	NA	NA	NA	NA	NA	0	#DIV/0!
46351	0	0.0579682	0.13707	-0.464869	-0.0203569	-0.349676	-0.0274186	0.14926	-0.0260789	0.0510473	-0.0602352	0.814781	0.688599	12	0.36353
46493	0	0.279954	0.101944	-0.603677	-0.241922	-0.825288	-0.219895	0.298356	0.446916	0.221601	0.288401	0.462061	0.553256	12	0.440397
146183	0	NA	NA	NA	NA	NA	NA	NA	NA	NA	NA	NA	NA	0	#DIV/0!
146190	0	NA	NA	NA	NA	NA	NA	NA	NA	NA	NA	NA	NA	0	#DIV/0!
146013	0	NA	NA	NA	NA	NA	NA	NA	NA	NA	NA	NA	NA	0	#DIV/0!
145872	0	NA	NA	NA	NA	NA	NA	NA	NA	NA	NA	NA	NA	0	#DIV/0!
13141	0	0.652589	0.439299	0.0376188	0.379472	0.191832	0.747908	-0.48188	-0.325312	-0.246351	-0.214094	0.16213	0.283982	12	0.392114
146036	0	NA	NA	NA	NA	NA	NA	NA	NA	NA	NA	NA	NA	0	#DIV/0!
42644	0	0.641522	0.437937	0.0845855	0.388889	0.230381	0.656391	-0.528638	-0.403383	-0.264119	-0.270113	0.178326	0.294371	12	0.40167
146017	0	NA	NA	NA	NA	NA	NA	NA	NA	NA	NA	NA	NA	0	#DIV/0!
145665	0	-0.23552	-0.6681	-0.973642	-0.625762	-0.736759	-0.574007	0.340041	0.567015	0.101754	0.0483708	0.325472	0.445138	12	0.534186
146039	0	-0.158706	-0.131038	0.324815	-0.0447166	0.120695	-0.281859	-0.367249	-0.450694	-0.0219545	-0.142517	0.0240314	-0.0283301	12	0.211572
146176	0	-0.865228	1.03468	0.41265	0.862919	0.931327	1.07783	-0.556528	-0.648235	-0.60934	-0.866801	-0.789015	-0.982582	12	0.859213
145994	0	0.117647	0.246473	0.456077	0.202464	0.194625	-0.117429	0.26597	-0.0886832	0.0492574	-0.0518512	0.282924	-0.00758941	12	0.175526
146050	0	-0.206722	-0.0955984	0.488086	0.0205182	0.208452	-0.219088	-0.417585	-0.573513	-0.0894958	-0.144972	-0.0204472	-0.104807	12	0.272112
146220	0	0.419658	0.227429	-0.28845	0.0905763	-0.14957	0.639307	-0.745435	-0.552935	-0.790347	-0.530244	-0.0235291	0.0533357	12	0.456669
146108	0	NA	NA	NA	NA	NA	NA	NA	NA	NA	NA	NA	NA	0	#DIV/0!
146194	0	NA	NA	NA	NA	NA	NA	NA	NA	NA	NA	NA	NA	0	#DIV/0!
146055	0	-0.217943	-0.467135	0.242164	-0.595274	-0.09358	-0.724274	-0.25372	-0.585233	-0.239397	-0.295918	0.0341606	-0.208201	12	0.276751
146102	0	NA	NA	NA	NA	NA	NA	NA	NA	NA	NA	NA	NA	0	#DIV/0!
145884	0	NA	NA	NA	NA	NA	NA	NA	NA	NA	NA	NA	NA	0	#DIV/0!
29153	0	NA	NA	NA	NA	NA	NA	NA	NA	NA	NA	NA	NA	0	#DIV/0!
42938	0	NA	NA	NA	NA	NA	NA	NA	NA	NA	NA	NA	NA	0	#DIV/0!
46764	0	NA	NA	NA	NA	NA	NA	NA	NA	NA	NA	NA	NA	0	#DIV/0!
11247	0	NA	NA	NA	NA	NA	NA	NA	NA	NA	NA	NA	NA	0	#DIV/0!
17513	0	NA	NA	NA	NA	NA	NA	NA	NA	NA	NA	NA	NA	0	#DIV/0!
42826	0	-0.186423	0.0711034	0.324748	-0.0702922	0.307828	-0.0559234	-0.183852	-0.355262	-0.0443923	-0.197772	-0.238319	-0.340525	12	0.22232
16528	0	-0.15384	-0.453325	0.0893787	-0.606198	-0.174268	NA	-0.165865	-0.590695	-0.190601	-0.256918	0.0897225	-0.241436	11	0.232326
17537	0	-0.0402617	0.00409348	0.389606	NA	0.244736	NA	-0.0703667	-0.131824	0.226736	-0.103042	0.113961	-0.0663531	10	0.177291
42884	0	NA	NA	NA	NA	NA	NA	NA	NA	NA	NA	NA	NA	0	#DIV/0!
28346	0	NA	NA	NA	NA	NA	NA	NA	NA	NA	NA	NA	NA	0	#DIV/0!
46346	0	-0.121488	-0.114945	0.29494	-0.0884112	0.0965941	-0.209349	-0.339945	-0.403856	-0.0171492	-0.108672	0.0363566	-0.0350987	12	0.186858
46510	0	NA	NA	NA	NA	NA	NA	NA	NA	NA	NA	NA	NA	0	#DIV/0!
46978	0	-0.266757	-0.373482	0.295491	-0.560935	-0.00148325	-0.785425	-0.576898	-0.836929	-0.407967	-0.4334	-0.246935	-0.433156	12	0.313466
42821	0	NA	NA	NA	NA	NA	NA	NA	NA	NA	NA	NA	NA	0	#DIV/0!
46279	0	NA	NA	NA	NA	NA	NA	NA	NA	NA	NA	NA	NA	0	#DIV/0!
46734	0	-0.29821	-0.358315	0.127287	-0.27114	-0.0930897	-0.523262	-0.419224	-0.580506	-0.209414	-0.2602	-0.1144	-0.176243	12	0.1947
17896	0	-0.106691	0.255314	-0.113695	0.101039	0.094035	0.1373	-0.037419	-0.227927	-0.480813	-0.45182	-0.451779	-0.528794	12	0.274096
11205	0	NA	NA	NA	NA	NA	NA	NA	NA	NA	NA	NA	NA	0	#DIV/0!
17422	0	NA	NA	NA	NA	NA	NA	NA	NA	NA	NA	NA	NA	0	#DIV/0!
17517	0	NA	NA	NA	NA	NA	NA	NA	NA	NA	NA	NA	NA	0	#DIV/0!
42625	0	NA	NA	NA	NA	NA	NA	NA	NA	NA	NA	NA	NA	0	#DIV/0!
46453	0	-0.0344648	0.0669456	0.367429	0.120929	0.245047	-0.093397	-0.131469	-0.207994	0.200878	0.0826822	0.140325	0.116873	12	0.165565
42444	0	NA	NA	NA	NA	NA	NA	NA	NA	NA	NA	NA	NA	0	#DIV/0!
42686	0	NA	NA	NA	NA	NA	NA	NA	NA	NA	NA	NA	NA	0	#DIV/0!
42685	0	NA	NA	NA	NA	NA	NA	NA	NA	NA	NA	NA	NA	0	#DIV/0!
14279	0	NA	NA	NA	NA	NA	NA	NA	NA	NA	NA	NA	NA	0	#DIV/0!
42927	0	NA	NA	NA	NA	NA	NA	NA	NA	NA	NA	NA	NA	0	#DIV/0!
11240	0	NA	NA	NA	NA	NA	NA	NA	NA	NA	NA	NA	NA	0	#DIV/0!
146193	0	NA	NA	NA	NA	NA	NA	NA	NA	NA	NA	NA	NA	0	#DIV/0!
146051	0	NA	NA	NA	NA	NA	NA	NA	NA	NA	NA	NA	NA	0	#DIV/0!
146060	0	-0.390301	0.389602	0.366583	0.164939	0.488742	0.253289	0.214069	-0.00459235	0.136655	-0.0766783	-0.107423	-0.442436	12	0.296088
145658	0	0.683234	-0.635342	-0.869015	-0.817594	-1.02153	-0.522276	0.497439	0.460936	-0.0218568	-0.164672	0.0579265	-0.026231	12	0.574483
146079	0	NA	NA	NA	NA	NA	NA	NA	NA	NA	NA	NA	NA	0	#DIV/0!
145662	0	NA	NA	NA	NA	NA	NA	NA	NA	NA	NA	NA	NA	0	#DIV/0!
146062	0	NA	NA	NA	NA	NA	NA	NA	NA	NA	NA	NA	NA	0	#DIV/0!
146073	0	NA	NA	NA	NA	NA	NA	NA	NA	NA	NA	NA	NA	0	#DIV/0!
42831	0	-0.0572825	-0.119503	-0.512383	-0.366015	-0.551553	-0.0242663	0.394899	0.707373	-0.0310091	0.230025	-0.283968	0.00664087	12	0.366685
146056	0	NA	NA	NA	NA	NA	NA	NA	NA	NA	NA	NA	NA	0	#DIV/0!
146124	0	NA	NA	NA	NA	NA	NA	NA	NA	NA	NA	NA	NA	0	#DIV/0!
146152	0	NA	NA	NA	NA	NA	NA	NA	NA	NA	NA	NA	NA	0	#DIV/0!
145679	0	NA	NA	NA	NA	NA	NA	NA	NA	NA	NA	-0.503381	NA	1	#DIV/0!
11218	0	NA	NA	NA	NA	NA	NA	NA	NA	NA	NA	NA	NA	0	#DIV/0!
30908	0	NA	NA	NA	NA	NA	NA	NA	NA	NA	NA	NA	NA	0	#DIV/0!
42678	0	NA	NA	NA	NA	NA	NA	NA	NA	NA	NA	NA	NA	0	#DIV/0!
42877	0	NA	NA	NA	NA	NA	NA	NA	NA	NA	NA	NA	NA	0	#DIV/0!
46283	0	NA	NA	NA	NA	NA	NA	NA	NA	NA	NA	NA	NA	0	#DIV/0!
42722	0	NA	NA	NA	NA	NA	NA	NA	NA	NA	NA	NA	NA	0	#DIV/0!
42645	0	NA	NA	NA	NA	NA	NA	NA	NA	NA	NA	NA	NA	0	#DIV/0!
46636	0	NA	NA	NA	NA	NA	NA	NA	NA	NA	NA	NA	NA	0	#DIV/0!
27572	0	NA	NA	NA	NA	NA	NA	NA	NA	NA	NA	NA	NA	0	#DIV/0!
42803	0	-0.107926	-0.293575	0.338371	-0.148538	0.0738805	-0.302929	-0.37617	-0.495604	-0.073047	-0.187191	-0.0316007	-0.113661	12	0.218898
46774	0	NA	NA	NA	NA	NA	NA	NA	NA	NA	NA	NA	NA	0	#DIV/0!
14289	0	NA	NA	NA	NA	NA	NA	NA	NA	NA	NA	NA	NA	0	#DIV/0!
27773	0	NA	NA	NA	NA	NA	NA	NA	NA	NA	NA	NA	NA	0	#DIV/0!
42844	0	NA	NA	NA	NA	NA	NA	NA	NA	NA	NA	NA	NA	0	#DIV/0!
14288	0	-0.0286684	-0.246314	-0.248513	-0.399625	-0.198034	-0.385589	-0.10693	-0.510287	-0.123594	-0.23018	0.465435	0.322121	12	0.284966
23524	0	NA	NA	NA	NA	NA	NA	NA	NA	NA	NA	NA	NA	0	#DIV/0!
42464	0	NA	0.505443	NA	0.625673	NA	0.500776	NA	0.612853	0.541237	NA	0.523495	0.606163	7	0.0538568
17478	0	NA	NA	NA	NA	NA	NA	NA	NA	NA	NA	NA	NA	0	#DIV/0!
42632	0	NA	NA	NA	NA	NA	NA	NA	NA	NA	NA	NA	NA	0	#DIV/0!
42796	0	NA	NA	NA	NA	NA	NA	NA	NA	NA	NA	NA	NA	0	#DIV/0!
42479	0	NA	NA	NA	NA	NA	NA	NA	NA	NA	NA	NA	NA	0	#DIV/0!
42913	0	NA	NA	NA	NA	NA	NA	NA	NA	NA	NA	NA	NA	0	#DIV/0!
27855	0	NA	NA	NA	NA	NA	NA	NA	NA	NA	NA	NA	NA	0	#DIV/0!
28450	0	NA	NA	NA	NA	NA	NA	NA	NA	NA	NA	NA	NA	0	#DIV/0!
46621	0	NA	NA	NA	NA	NA	NA	NA	NA	NA	NA	NA	NA	0	#DIV/0!
14295	0	NA	NA	NA	NA	NA	NA	NA	NA	NA	NA	NA	NA	0	#DIV/0!
17464	0	1.35291	0.197175	-0.0223488	-0.265141	-0.565804	-0.596092	0.0179067	0.137896	-0.323365	-0.183021	-0.678836	-0.413946	12	0.543963
17388	0	0.390195	0.449453	0.550883	0.252149	0.626767	0.375103	0.188697	0.0285773	0.509372	0.364183	0.473029	0.322733	12	0.165238
46390	0	-0.360705	-0.0878983	0.521991	-0.105555	0.345464	-0.0409917	-0.355671	-0.462615	-0.0413945	-0.208844	-0.25003	-0.469487	12	0.304482
42767	0	-0.449729	-0.364041	-0.0482393	-0.632417	-0.146156	NA	-0.584793	-0.72951	-0.461107	-0.615235	-0.568595	-0.657841	11	0.21605
42868	0	NA	NA	NA	NA	NA	NA	NA	NA	NA	NA	NA	NA	0	#DIV/0!
27571	0	NA	NA	NA	NA	NA	NA	NA	NA	NA	NA	NA	NA	0	#DIV/0!
42861	0	-0.19238	-0.317406	0.470245	-0.41527	0.128638	-0.660848	-0.593347	-0.901917	-0.307736	-0.45702	-0.212967	-0.38591	12	0.358707
46338	0	NA	NA	NA	NA	NA	NA	NA	NA	NA	NA	NA	NA	0	#DIV/0!
145656	0	-0.004164	0.0355644	-0.57349	0.0412228	-0.909469	-0.527811	0.536295	0.393045	-0.127001	-0.142047	0.238354	0.153928	12	0.418998
146207	0	NA	NA	NA	NA	NA	NA	NA	NA	NA	NA	NA	NA	0	#DIV/0!
146120	0	0.806907	-0.935221	-1.75242	-0.953256	-1.38226	-0.880399	0.555983	0.715178	0.116327	0.280138	-0.031431	0.0786533	12	0.861178
145866	0	NA	NA	NA	NA	NA	NA	NA	NA	NA	NA	NA	NA	0	#DIV/0!
146041	0	NA	NA	NA	NA	NA	NA	NA	NA	NA	NA	NA	NA	0	#DIV/0!
146038	0	NA	NA	NA	NA	NA	NA	NA	NA	NA	NA	NA	NA	0	#DIV/0!
146106	0	NA	NA	NA	NA	NA	NA	NA	NA	NA	NA	NA	NA	0	#DIV/0!
146146	0	-0.275013	0.551112	1.0636	0.39055	0.987425	0.477196	-0.073334	-0.874443	-0.490323	-0.71302	-0.472843	-0.847796	12	0.695483
146126	0	NA	NA	NA	NA	NA	NA	NA	NA	NA	NA	NA	NA	0	#DIV/0!
146199	0	NA	NA	NA	NA	NA	NA	NA	NA	NA	NA	NA	NA	0	#DIV/0!
146065	0	NA	NA	NA	NA	NA	NA	NA	NA	NA	NA	NA	NA	0	#DIV/0!
146177	0	NA	NA	NA	NA	NA	NA	NA	NA	NA	NA	NA	NA	0	#DIV/0!
5740	0	0.577146	0.477472	-0.0996466	0.20481	0.0642503	1.21783	0.451452	0.612163	0.529978	0.642291	-0.0716085	0.495854	12	0.363563
145660	0	NA	NA	NA	NA	NA	NA	NA	NA	NA	NA	NA	NA	0	#DIV/0!
146003	0	NA	NA	NA	NA	NA	NA	NA	NA	NA	NA	NA	NA	0	#DIV/0!
42863	0	NA	NA	NA	NA	NA	NA	NA	NA	NA	NA	NA	NA	0	#DIV/0!
42953	0	NA	NA	NA	NA	NA	NA	NA	NA	NA	NA	NA	NA	0	#DIV/0!
11274	0	NA	NA	NA	NA	NA	NA	NA	NA	NA	NA	NA	NA	0	#DIV/0!
42640	0	NA	NA	NA	NA	NA	NA	NA	NA	NA	NA	NA	NA	0	#DIV/0!
14189	0	NA	NA	NA	NA	NA	NA	NA	NA	NA	NA	NA	NA	0	#DIV/0!
28054	0	NA	NA	NA	NA	NA	NA	NA	NA	NA	NA	NA	NA	0	#DIV/0!
42659	0	NA	NA	NA	NA	NA	NA	NA	NA	NA	NA	NA	NA	0	#DIV/0!
46974	0	NA	NA	NA	NA	NA	NA	NA	NA	NA	NA	NA	NA	0	#DIV/0!
42453	0	NA	NA	NA	NA	NA	NA	NA	NA	NA	NA	NA	NA	0	#DIV/0!
42536	0	NA	NA	NA	NA	NA	NA	NA	NA	NA	NA	NA	NA	0	#DIV/0!
46835	0	NA	NA	NA	NA	NA	NA	NA	NA	NA	NA	NA	NA	0	#DIV/0!
11210	0	NA	NA	NA	NA	NA	NA	NA	NA	NA	NA	NA	NA	0	#DIV/0!
42765	0	NA	NA	NA	NA	NA	NA	NA	NA	NA	NA	NA	NA	0	#DIV/0!
42585	0	-0.264667	-0.201241	0.506924	-0.294557	0.307806	-0.455204	-0.571403	-0.924598	-0.276459	-0.424713	-0.126861	-0.372002	12	0.375335
42481	0	NA	NA	NA	NA	NA	NA	NA	NA	NA	NA	NA	NA	0	#DIV/0!
17835	0	NA	NA	NA	NA	NA	NA	NA	NA	NA	NA	NA	NA	0	#DIV/0!
17597	0	-0.439454	-0.359062	0.315846	-0.493571	0.0256274	-0.769669	-0.607892	-0.885312	-0.399995	-0.428242	-0.205091	-0.467175	12	0.325251
42702	0	1.33362	1.75427	1.65476	1.94074	1.67038	1.74203	1.42938	1.66744	1.67902	1.75009	1.43469	1.53214	12	0.170765
42499	0	NA	NA	NA	1.1004	1.00334	0.936771	NA	0.932195	0.824823	0.916172	0.799799	NA	7	0.102201
42579	0	NA	NA	NA	NA	NA	NA	NA	NA	NA	NA	NA	NA	0	#DIV/0!
46699	0	NA	NA	NA	NA	NA	NA	NA	NA	NA	NA	NA	NA	0	#DIV/0!
46347	0	NA	NA	NA	NA	NA	NA	NA	NA	NA	NA	NA	NA	0	#DIV/0!
11221	0	NA	NA	NA	NA	NA	NA	NA	NA	NA	NA	NA	NA	0	#DIV/0!
17540	0	NA	NA	NA	NA	NA	NA	NA	NA	NA	NA	NA	NA	0	#DIV/0!
13784	0	NA	NA	NA	NA	NA	NA	NA	NA	NA	NA	NA	NA	0	#DIV/0!
17446	0	NA	NA	NA	NA	NA	NA	NA	NA	NA	NA	NA	NA	0	#DIV/0!
42978	0	-0.35258	-0.4296	0.248696	-0.450428	-0.131021	-0.646934	-0.592826	-0.673145	-0.353799	-0.451667	-0.258059	-0.388048	12	0.250112
145936	0	0.00808635	0.134609	0.173514	-0.228268	0.383349	0.02148	-0.161959	-0.855536	-0.201311	-0.189628	0.999165	0.487193	12	0.456371
46237	0	0.161985	-0.158171	-0.857607	-0.253025	-0.876571	-0.285632	0.334514	0.348418	0.0377267	-0.0208238	0.488408	0.51464	12	0.468321
146219	0	NA	NA	NA	NA	NA	NA	NA	NA	NA	NA	NA	NA	0	#DIV/0!
146063	0	NA	NA	NA	NA	NA	NA	NA	NA	NA	NA	NA	NA	0	#DIV/0!
146005	0	NA	NA	NA	NA	NA	NA	NA	NA	NA	NA	NA	NA	0	#DIV/0!
146128	0	NA	NA	NA	NA	NA	NA	NA	NA	NA	NA	NA	NA	0	#DIV/0!
146007	0	NA	NA	NA	NA	NA	NA	NA	NA	NA	NA	NA	NA	0	#DIV/0!
146004	0	NA	NA	NA	NA	NA	NA	NA	NA	NA	NA	NA	NA	0	#DIV/0!
146174	0	NA	NA	NA	NA	NA	NA	NA	NA	NA	NA	NA	NA	0	#DIV/0!
46207	0	-0.036742	-0.309009	-1.09887	-0.272921	-1.10009	-0.579524	0.0638101	0.175114	-0.436391	-0.284904	0.140222	0.183673	12	0.450362
146141	0	0.61209	0.490396	0.638779	0.398884	0.716481	0.610846	-0.386735	-0.763813	-0.341306	-0.446021	-0.620731	-0.510486	12	0.583862
145727	0	NA	NA	NA	NA	NA	NA	NA	NA	NA	NA	NA	NA	0	#DIV/0!
28161	0	NA	NA	NA	NA	NA	NA	NA	NA	NA	NA	NA	NA	0	#DIV/0!
42452	0	NA	NA	NA	NA	NA	NA	NA	NA	NA	NA	NA	NA	0	#DIV/0!
28456	0	NA	NA	NA	NA	NA	NA	NA	NA	NA	NA	NA	NA	0	#DIV/0!
11229	0	NA	NA	NA	NA	NA	NA	NA	NA	NA	NA	NA	NA	0	#DIV/0!
42697	0	1.08919	1.21626	1.24687	1.54085	1.27174	1.3454	1.1603	1.28841	1.2776	1.27791	1.12603	1.19851	12	0.116826
42445	0	-0.130338	-0.139602	0.132626	-0.150297	0.0979788	-0.254078	-0.215874	-0.619595	-0.0090994	-0.312205	-0.337028	-0.508875	12	0.22415
46239	0	NA	NA	NA	NA	NA	NA	NA	NA	NA	NA	NA	NA	0	#DIV/0!
42867	0	NA	NA	NA	NA	NA	NA	NA	NA	NA	NA	NA	NA	0	#DIV/0!
42712	0	NA	NA	NA	NA	NA	NA	NA	NA	NA	NA	NA	NA	0	#DIV/0!
46249	0	NA	NA	NA	NA	NA	NA	NA	NA	NA	NA	NA	NA	0	#DIV/0!
42748	0	NA	NA	NA	NA	NA	NA	NA	NA	NA	NA	NA	NA	0	#DIV/0!
46306	0	-0.136085	-0.209541	0.389783	-0.119012	0.156483	-0.337866	-0.478518	-0.557125	-0.0953178	-0.242627	0.0355204	-0.100457	12	0.260504
46385	0	NA	NA	NA	NA	NA	NA	NA	NA	NA	NA	NA	NA	0	#DIV/0!
42606	0	NA	NA	NA	NA	NA	NA	NA	NA	NA	NA	NA	NA	0	#DIV/0!
42809	0	NA	NA	NA	NA	NA	NA	NA	NA	NA	NA	NA	NA	0	#DIV/0!
17273	0	NA	NA	NA	NA	NA	NA	NA	NA	NA	NA	NA	NA	0	#DIV/0!
42804	0	NA	NA	NA	NA	NA	NA	NA	NA	NA	NA	NA	NA	0	#DIV/0!
46310	0	-0.182609	-0.158986	0.343408	-0.0779932	0.0829766	-0.350213	-0.355747	-0.387999	-0.0517309	-0.0965422	0.00975009	-0.0347381	12	0.206745
42862	0	NA	NA	NA	NA	NA	NA	NA	NA	NA	NA	NA	NA	0	#DIV/0!
42822	0	NA	NA	NA	NA	NA	NA	NA	NA	NA	NA	NA	NA	0	#DIV/0!
42864	0	-0.289293	-0.411597	0.13798	-0.473589	-0.0760591	-0.498986	-0.34727	-0.647378	-0.33749	-0.414459	-0.351248	-0.57655	12	0.213538
46315	0	NA	NA	NA	NA	NA	NA	NA	NA	NA	NA	NA	NA	0	#DIV/0!
42519	0	NA	NA	NA	NA	NA	NA	NA	NA	NA	NA	NA	NA	0	#DIV/0!
42846	0	NA	NA	NA	NA	NA	NA	NA	NA	NA	NA	NA	NA	0	#DIV/0!
46489	0	NA	NA	NA	NA	NA	NA	NA	NA	NA	NA	NA	NA	0	#DIV/0!
46485	0	-0.0805401	-0.0372081	0.739418	-0.114106	0.427974	-0.329952	-0.580209	-0.963784	-0.28208	-0.362757	-0.0377294	-0.318046	12	0.439587
17620	0	NA	NA	NA	NA	NA	NA	NA	NA	NA	NA	NA	NA	0	#DIV/0!
42651	0	NA	NA	NA	NA	NA	NA	NA	NA	NA	NA	NA	NA	0	#DIV/0!
4390	0	NA	NA	NA	NA	NA	NA	NA	NA	NA	NA	NA	NA	0	#DIV/0!
46331	0	NA	NA	NA	NA	NA	NA	NA	NA	NA	NA	NA	NA	0	#DIV/0!
46461	0	NA	NA	NA	NA	NA	NA	NA	NA	NA	NA	NA	NA	0	#DIV/0!
42966	0	NA	NA	NA	NA	NA	NA	NA	NA	NA	NA	NA	NA	0	#DIV/0!
46293	0	NA	NA	NA	NA	NA	NA	NA	NA	NA	NA	NA	NA	0	#DIV/0!
28547	0	NA	NA	NA	NA	NA	NA	NA	NA	NA	NA	NA	NA	0	#DIV/0!
146101	0	NA	NA	NA	NA	NA	NA	NA	NA	NA	NA	NA	NA	0	#DIV/0!
145998	0	NA	NA	NA	NA	NA	NA	NA	NA	NA	NA	NA	NA	0	#DIV/0!
146118	0	NA	NA	NA	0.824894	NA	NA	NA	NA	0.218452	NA	NA	NA	2	0.428819
146125	0	-0.313993	-0.514055	-0.453455	-0.608345	-0.479445	NA	-0.0217114	0.0490206	-0.384695	-0.42092	-0.0586567	-0.116289	11	0.225798
146053	0	NA	NA	NA	NA	NA	NA	NA	NA	NA	NA	NA	NA	0	#DIV/0!
146198	0	-0.201492	0.181916	-0.0217381	-0.060662	0.115472	-0.0313623	0.10407	-0.175756	-0.148183	0.155063	-0.363421	-0.582082	12	0.226171
146078	0	NA	NA	NA	NA	NA	NA	NA	NA	NA	NA	NA	NA	0	#DIV/0!
145989	0	NA	NA	NA	NA	NA	NA	NA	NA	NA	NA	NA	NA	0	#DIV/0!
146164	0	-0.248547	-0.324119	0.19073	-0.354615	0.017036	-0.582178	-0.414608	-0.615545	-0.248269	-0.320819	-0.212897	-0.312651	12	0.223244
10942	0	NA	NA	NA	NA	NA	NA	NA	NA	NA	NA	NA	NA	0	#DIV/0!
146085	0	NA	NA	NA	NA	NA	NA	NA	NA	NA	NA	NA	NA	0	#DIV/0!
146188	0	0.752886	-0.835001	-1.66009	-0.820957	-1.21474	-0.739744	0.497271	0.670847	0.230721	0.31898	-0.00509276	0.112653	12	0.796454
146170	0	NA	NA	NA	NA	NA	NA	NA	NA	NA	NA	NA	NA	0	#DIV/0!
146133	0	NA	NA	NA	NA	NA	NA	NA	NA	NA	NA	NA	NA	0	#DIV/0!
146197	0	0.181317	0.546628	0.221408	0.253667	0.376873	0.354893	0.0180627	-0.265601	-0.560139	0.106954	-0.0216017	-0.248217	12	0.31532
146037	0	NA	NA	NA	NA	NA	NA	NA	NA	NA	NA	NA	NA	0	#DIV/0!
145870	0	NA	NA	NA	NA	NA	NA	NA	NA	NA	NA	NA	NA	0	#DIV/0!
145917	0	0.146271	-0.25909	-0.884139	-0.240438	-0.840156	0.0751942	0.0802769	0.591482	-0.179958	0.157189	-0.843592	-0.408432	12	0.463753
46839	0	NA	NA	NA	NA	NA	NA	NA	NA	NA	NA	NA	NA	0	#DIV/0!
28769	0	NA	NA	NA	NA	NA	NA	NA	NA	NA	NA	NA	NA	0	#DIV/0!
42664	0	NA	NA	NA	NA	NA	NA	NA	NA	NA	NA	NA	NA	0	#DIV/0!
28624	0	NA	NA	NA	NA	NA	NA	NA	NA	NA	NA	NA	NA	0	#DIV/0!
46340	0	NA	NA	NA	NA	NA	NA	NA	NA	NA	NA	NA	NA	0	#DIV/0!
17665	0	NA	NA	NA	NA	NA	NA	NA	NA	NA	NA	NA	NA	0	#DIV/0!
17433	0	NA	NA	NA	NA	NA	NA	NA	NA	NA	NA	NA	NA	0	#DIV/0!
46761	0	NA	NA	NA	NA	NA	NA	NA	NA	NA	NA	NA	NA	0	#DIV/0!
11202	0	NA	NA	NA	NA	NA	NA	NA	NA	NA	NA	NA	NA	0	#DIV/0!
42939	0	-0.738087	-0.1668	-0.164201	0.35088	0.245745	-0.0364712	-0.240847	0.207478	0.026714	-0.0607421	-0.553394	-0.302007	12	0.318588
42568	0	NA	NA	NA	NA	NA	NA	NA	NA	NA	NA	NA	NA	0	#DIV/0!
27578	0	NA	NA	NA	NA	NA	NA	NA	NA	NA	NA	NA	NA	0	#DIV/0!
42637	0	NA	NA	NA	NA	NA	NA	NA	NA	NA	NA	NA	NA	0	#DIV/0!
11268	0	-0.817159	-1.01267	-1.20869	-1.1014	-1.24613	-1.11635	-0.195421	0.0804779	-0.475698	-0.43529	-0.486221	-0.309087	12	0.445701
17691	0	NA	NA	NA	NA	NA	NA	NA	NA	NA	NA	NA	NA	0	#DIV/0!
17527	0	NA	NA	NA	NA	NA	NA	NA	NA	NA	NA	NA	NA	0	#DIV/0!
42945	0	NA	NA	NA	NA	NA	NA	NA	NA	NA	NA	NA	NA	0	#DIV/0!
42687	0	-0.0180801	0.139774	NA	0.156114	0.155297	0.125372	0.182312	0.131787	0.151288	-0.0404043	0.108656	-0.00145526	11	0.0792874
46243	0	NA	NA	NA	NA	NA	NA	NA	NA	NA	NA	NA	NA	0	#DIV/0!
42707	0	-0.147117	-0.27093	0.00324193	-0.597122	-0.128862	-0.522633	-0.0556466	-0.390919	-0.170901	-0.21357	-0.260817	-0.400563	12	0.183558
46787	0	NA	NA	NA	NA	NA	NA	NA	NA	NA	NA	NA	NA	0	#DIV/0!
46288	0	-0.0334549	-0.0303044	0.271026	-0.0511447	0.149635	-0.26212	-0.274837	-0.52685	0.0681793	-0.210379	-0.0593661	-0.183463	12	0.213098
46289	0	NA	NA	NA	NA	NA	NA	NA	NA	NA	NA	NA	NA	0	#DIV/0!
46422	0	NA	NA	NA	NA	NA	NA	NA	NA	NA	NA	NA	NA	0	#DIV/0!
33163	0	NA	NA	NA	NA	NA	NA	NA	NA	NA	NA	NA	NA	0	#DIV/0!
46658	0	NA	NA	NA	NA	NA	NA	NA	NA	NA	NA	NA	NA	0	#DIV/0!
10943	0	NA	NA	NA	NA	NA	NA	NA	NA	NA	NA	NA	NA	0	#DIV/0!
42706	0	-0.221414	-0.11063	0.0662588	0.0372678	0.126759	-0.177864	-0.35918	-0.598436	-0.18453	-0.240518	-0.272825	-0.373457	12	0.205285
46374	0	-0.140421	-0.205556	0.587954	-0.216379	0.271083	-0.497848	-0.536586	-0.846782	-0.202294	-0.351894	-0.0957022	-0.36055	12	0.37216
11235	0	-0.179873	-0.121978	0.0196993	-0.152308	-0.00740572	-0.229259	-0.12863	-0.315694	-0.14498	-0.00214491	-0.16115	-0.239725	12	0.101585
42462	0	-0.10656	0.0319482	0.419064	0.00116667	0.269094	-0.0782721	-0.250712	-0.532561	-0.0332308	-0.199605	-0.0293694	-0.134776	12	0.240915
11254	0	-0.18325	-0.255183	0.197392	-0.143027	-0.0429584	-0.375081	-0.312529	-0.490903	-0.0318464	-0.17733	-0.0730729	-0.138875	12	0.179422
17528	0	NA	NA	NA	NA	NA	NA	NA	NA	NA	NA	NA	NA	0	#DIV/0!
46726	0	NA	NA	NA	NA	NA	NA	NA	NA	NA	NA	NA	NA	0	#DIV/0!
13176	0	NA	NA	NA	NA	NA	NA	NA	NA	NA	NA	NA	NA	0	#DIV/0!
46616	0	NA	NA	NA	NA	NA	NA	NA	NA	NA	NA	NA	NA	0	#DIV/0!
146075	0	NA	NA	NA	NA	NA	NA	NA	NA	NA	NA	NA	NA	0	#DIV/0!
146181	0	NA	NA	NA	NA	NA	NA	NA	NA	NA	NA	NA	NA	0	#DIV/0!
146145	0	-0.150107	-0.0368929	0.16408	-0.129361	0.276657	-0.131549	-0.294246	-0.62128	-0.1809	-0.430841	-0.360876	-0.473847	12	0.259253
145871	0	NA	NA	NA	NA	NA	NA	NA	NA	NA	NA	NA	NA	0	#DIV/0!
13146	0	NA	NA	NA	NA	NA	NA	NA	NA	NA	NA	NA	NA	0	#DIV/0!
146048	0	NA	NA	NA	NA	NA	NA	NA	NA	NA	NA	NA	NA	0	#DIV/0!
146111	0	-0.443952	0.435618	-0.267683	0.547229	0.156704	0.491955	-0.100607	0.00749563	0.0241305	0.0122888	-0.362404	-0.185662	12	0.329323
145993	0	NA	NA	NA	NA	NA	NA	NA	NA	NA	NA	NA	NA	0	#DIV/0!
17748	0	-0.165136	-0.0856077	0.017267	-0.154861	-0.268653	0.003105	0.439547	0.761851	-1.04716	0.405175	0.17736	0.0737911	12	0.44724
46227	0	NA	NA	NA	NA	NA	NA	NA	NA	NA	NA	NA	NA	0	#DIV/0!
146144	0	NA	NA	NA	NA	NA	NA	NA	NA	NA	NA	NA	NA	0	#DIV/0!
146082	0	NA	NA	NA	NA	NA	NA	NA	NA	NA	NA	NA	NA	0	#DIV/0!
146080	0	NA	NA	NA	NA	NA	NA	NA	NA	NA	NA	NA	NA	0	#DIV/0!
46435	0	-0.187627	0.0241778	0.0837191	0.0408298	-0.176597	0.260418	0.374036	0.697661	-0.962285	0.421567	0.139048	0.0788413	12	0.409751
146040	0	-0.427518	0.661678	0.606003	0.603292	0.78876	0.66644	-0.0115335	-0.201969	-0.00832323	-0.168198	-0.644395	-0.839375	12	0.565655
146218	0	NA	NA	NA	NA	NA	NA	NA	NA	NA	NA	NA	NA	0	#DIV/0!
17438	0	NA	NA	NA	NA	NA	NA	NA	NA	NA	NA	NA	NA	0	#DIV/0!
42911	0	NA	NA	NA	NA	NA	NA	NA	NA	NA	NA	NA	NA	0	#DIV/0!
29779	0	NA	NA	NA	NA	NA	NA	NA	NA	NA	NA	NA	NA	0	#DIV/0!
46217	0	NA	NA	NA	NA	NA	NA	NA	NA	NA	NA	NA	NA	0	#DIV/0!
42871	0	NA	NA	NA	NA	NA	NA	NA	NA	NA	NA	NA	NA	0	#DIV/0!
42488	0	NA	NA	NA	NA	NA	NA	NA	NA	NA	NA	NA	NA	0	#DIV/0!
46683	0	NA	NA	NA	NA	NA	NA	NA	NA	NA	NA	NA	NA	0	#DIV/0!
46615	0	NA	NA	NA	NA	NA	NA	NA	NA	NA	NA	NA	NA	0	#DIV/0!
42947	0	NA	NA	NA	NA	NA	NA	NA	NA	NA	NA	NA	NA	0	#DIV/0!
42500	0	0.637894	0.775856	0.508962	1.08412	0.819225	0.785926	0.585983	0.914936	0.6856	0.863176	0.608515	0.565716	12	0.168375
46879	0	NA	NA	NA	NA	NA	NA	NA	NA	NA	NA	NA	NA	0	#DIV/0!
17729	0	NA	NA	NA	NA	NA	NA	NA	NA	NA	NA	NA	NA	0	#DIV/0!
42849	0	NA	NA	NA	NA	NA	NA	NA	NA	NA	NA	NA	NA	0	#DIV/0!
46982	0	NA	NA	NA	NA	NA	NA	NA	NA	NA	NA	NA	NA	0	#DIV/0!
46538	0	0.501242	-0.661893	-1.22004	-0.290451	-0.704721	-0.381468	-0.132102	0.293474	0.283907	0.406511	-0.108794	0.212371	12	0.525715
46724	0	NA	NA	NA	NA	NA	NA	NA	NA	NA	NA	NA	NA	0	#DIV/0!
42805	0	NA	NA	NA	NA	NA	NA	NA	NA	NA	NA	NA	NA	0	#DIV/0!
14304	0	NA	NA	NA	NA	NA	NA	NA	NA	NA	NA	NA	NA	0	#DIV/0!
42684	0	NA	NA	NA	NA	NA	NA	NA	NA	NA	NA	NA	NA	0	#DIV/0!
17489	0	-0.244401	0.103228	0.114989	-0.118486	0.177217	-0.0471512	0.121707	-0.181033	0.104221	0.0157801	-0.0516543	-0.201054	12	0.144445
42799	0	NA	NA	NA	NA	NA	NA	NA	NA	NA	NA	NA	NA	0	#DIV/0!
42502	0	0.1243	0.340476	0.150866	0.285641	0.1618	0.22123	-0.0387883	-0.143712	-0.103495	-0.0569717	0.0062377	-0.0900358	12	0.163436
42569	0	NA	NA	NA	NA	NA	NA	NA	NA	NA	NA	NA	NA	0	#DIV/0!
46639	0	-0.152663	-0.162528	0.642658	-0.142013	0.341712	-0.381234	-0.533113	-0.932718	-0.204245	-0.403279	-0.121909	-0.313812	12	0.399032
46285	0	NA	NA	NA	NA	NA	NA	NA	NA	NA	NA	NA	NA	0	#DIV/0!
42507	0	NA	NA	NA	NA	NA	NA	NA	NA	NA	NA	NA	NA	0	#DIV/0!
46316	0	-0.0762569	0.317411	0.151317	0.0870865	0.225623	0.129223	0.117671	-0.290089	-0.0729834	-0.354025	-0.00583809	-0.261001	12	0.213495
46394	0	-0.0743282	-0.122957	-0.561082	-0.0390872	-0.636322	-0.225491	-0.108099	-0.0843206	0.177383	0.077628	0.467855	0.815732	12	0.396021
46325	0	NA	-0.575301	-0.801472	NA	-0.854346	NA	NA	NA	NA	-0.246606	-0.284649	-0.384587	6	0.261695
146057	0	NA	NA	NA	NA	NA	NA	NA	NA	NA	NA	NA	NA	0	#DIV/0!
145869	0	NA	NA	NA	NA	NA	NA	NA	NA	NA	NA	NA	NA	0	#DIV/0!
145997	0	-0.568876	0.502509	0.6421	0.524271	0.848893	0.484673	-0.0664782	-0.545294	-0.0406069	-0.279417	-0.462615	-0.956903	12	0.58227
146150	0	NA	NA	NA	NA	NA	NA	NA	NA	NA	NA	NA	NA	0	#DIV/0!
42650	0	0.566902	0.349175	-0.0766442	0.13645	0.0899962	0.764203	-0.380143	-0.234675	-0.368277	-0.233432	0.281583	0.424976	12	0.377102
10991	0	NA	NA	NA	NA	NA	NA	NA	NA	NA	NA	NA	NA	0	#DIV/0!
146095	0	NA	NA	NA	NA	NA	NA	NA	NA	NA	NA	NA	NA	0	#DIV/0!
146110	0	NA	NA	NA	NA	NA	NA	NA	NA	NA	NA	NA	NA	0	#DIV/0!
146206	0	NA	NA	NA	NA	NA	NA	NA	NA	NA	NA	NA	NA	0	#DIV/0!
146034	0	NA	NA	-0.307664	NA	-0.0240823	NA	NA	-0.242286	NA	-0.353215	NA	-0.437201	5	0.156126
146026	0	NA	NA	NA	NA	NA	NA	NA	NA	NA	NA	NA	NA	0	#DIV/0!
146154	0	NA	NA	NA	NA	NA	NA	NA	NA	NA	NA	NA	NA	0	#DIV/0!
146023	0	NA	NA	NA	NA	NA	NA	NA	NA	NA	NA	NA	NA	0	#DIV/0!
146071	0	NA	NA	NA	NA	NA	NA	NA	NA	NA	NA	NA	NA	0	#DIV/0!
42922	0	NA	NA	NA	NA	NA	NA	NA	NA	NA	NA	NA	NA	0	#DIV/0!
11250	0	NA	NA	NA	NA	NA	NA	NA	NA	NA	NA	NA	NA	0	#DIV/0!
42574	0	-0.317852	-0.252517	0.0198093	-0.331839	-0.212837	-0.532836	-0.297475	-0.611638	-0.197625	-0.499303	-0.0258022	-0.166771	12	0.191983
31053	0	NA	NA	NA	NA	NA	NA	NA	NA	NA	NA	NA	NA	0	#DIV/0!
17638	0	NA	NA	NA	NA	NA	NA	NA	NA	NA	NA	NA	NA	0	#DIV/0!
46434	0	NA	NA	NA	NA	NA	NA	NA	NA	NA	NA	NA	NA	0	#DIV/0!
42876	0	NA	NA	NA	NA	NA	NA	NA	NA	NA	NA	NA	NA	0	#DIV/0!
11255	0	NA	1.47552	NA	NA	NA	1.19763	NA	1.33637	1.23581	1.40378	NA	NA	5	0.115164
42903	0	NA	NA	NA	NA	NA	NA	NA	NA	NA	NA	NA	NA	0	#DIV/0!
42626	0	-0.10464	-0.055126	0.366423	0.0538124	0.369161	-0.0334722	-0.0291035	-0.324828	0.294875	-0.0339769	0.0212996	-0.101086	12	0.208622
42879	0	NA	NA	NA	NA	NA	NA	NA	NA	NA	NA	NA	NA	0	#DIV/0!
42677	0	NA	NA	NA	NA	NA	NA	NA	NA	NA	NA	NA	NA	0	#DIV/0!
42883	0	NA	NA	NA	NA	NA	NA	NA	NA	NA	NA	NA	NA	0	#DIV/0!
29650	0	NA	NA	NA	NA	NA	NA	NA	NA	NA	NA	NA	NA	0	#DIV/0!
42841	0	-0.151495	-0.220342	0.271479	-0.181142	0.111619	-0.403635	-0.416284	-0.5667	-0.0950555	-0.21503	-0.0550626	-0.120821	12	0.228254
46491	0	NA	NA	NA	NA	NA	NA	NA	NA	NA	NA	NA	NA	0	#DIV/0!
42449	0	NA	NA	NA	NA	NA	NA	NA	NA	NA	NA	NA	NA	0	#DIV/0!
42741	0	NA	NA	NA	NA	NA	NA	NA	NA	NA	NA	NA	NA	0	#DIV/0!
46674	0	NA	NA	NA	NA	NA	NA	NA	NA	NA	NA	NA	NA	0	#DIV/0!
42733	0	NA	NA	NA	NA	NA	NA	NA	NA	NA	NA	NA	NA	0	#DIV/0!
42670	0	NA	NA	NA	NA	NA	NA	NA	NA	NA	NA	NA	NA	0	#DIV/0!
42800	0	NA	NA	NA	NA	NA	NA	NA	NA	NA	NA	NA	NA	0	#DIV/0!
27558	0	NA	1.21043	NA	0.848926	NA	1.4274	NA	0.822987	NA	0.57459	NA	0.558472	6	0.347932
11253	0	-0.385569	-0.380023	0.356401	-0.556582	0.0111929	-0.672453	-0.63319	-0.854376	-0.411925	-0.467808	-0.274159	-0.461559	12	0.319854
42595	0	NA	NA	NA	NA	NA	NA	NA	NA	NA	NA	NA	NA	0	#DIV/0!
42474	0	NA	NA	NA	NA	NA	NA	NA	NA	NA	NA	NA	NA	0	#DIV/0!
42763	0	NA	NA	NA	NA	NA	NA	NA	NA	NA	NA	NA	NA	0	#DIV/0!
14312	0	NA	NA	NA	NA	NA	NA	NA	NA	NA	NA	NA	NA	0	#DIV/0!
42813	0	NA	NA	NA	NA	NA	NA	NA	NA	NA	NA	NA	NA	0	#DIV/0!
17425	0	NA	NA	NA	NA	NA	NA	NA	NA	NA	NA	NA	NA	0	#DIV/0!
146195	0	NA	NA	NA	NA	NA	NA	NA	NA	NA	NA	NA	NA	0	#DIV/0!
146059	0	NA	NA	NA	NA	NA	NA	NA	NA	NA	NA	NA	NA	0	#DIV/0!
146139	0	NA	NA	NA	NA	NA	NA	NA	NA	NA	NA	NA	NA	0	#DIV/0!
146222	0	NA	NA	NA	NA	NA	NA	NA	NA	NA	NA	NA	NA	0	#DIV/0!
146104	0	NA	NA	NA	NA	NA	NA	NA	NA	NA	NA	NA	NA	0	#DIV/0!
10944	0	NA	NA	NA	NA	NA	NA	NA	NA	NA	NA	NA	NA	0	#DIV/0!
146182	0	0.542276	-0.615647	-0.677353	-0.6068	-0.681346	-0.73077	0.406636	0.5714	-0.116555	-0.0600557	-0.229417	-0.209417	12	0.488137
145868	0	NA	NA	NA	NA	NA	NA	NA	NA	NA	NA	NA	NA	0	#DIV/0!
146201	0	-0.471102	NA	NA	NA	-0.185709	NA	-0.162913	-0.334101	-0.163902	-0.398048	-0.277934	-0.250904	8	0.113584
146189	0	0.648845	-0.649934	-1.17274	-0.687282	-0.984996	-0.656282	0.723704	1.10056	0.180171	0.284783	-0.0520248	0.162183	12	0.730391
146022	0	NA	NA	NA	NA	NA	NA	NA	NA	NA	NA	NA	NA	0	#DIV/0!
146083	0	NA	NA	NA	NA	NA	NA	NA	NA	NA	NA	NA	NA	0	#DIV/0!
145895	0	NA	NA	NA	NA	NA	NA	-0.561476	NA	NA	NA	NA	NA	1	#DIV/0!
46980	0	NA	NA	NA	NA	NA	NA	NA	NA	NA	NA	NA	NA	0	#DIV/0!
17431	0	-0.0261256	-0.0131172	0.200874	0.310006	0.196198	0.139573	-0.140165	-0.19142	0.249882	0.0366876	0.175862	0.250532	12	0.162728
17743	0	NA	NA	NA	NA	NA	NA	NA	NA	NA	NA	NA	NA	0	#DIV/0!
42895	0	NA	NA	NA	NA	NA	NA	NA	NA	NA	NA	NA	NA	0	#DIV/0!
27574	0	-0.00829967	0.269092	0.348741	0.566752	0.470728	0.339362	0.0876539	0.0334614	0.314839	0.126124	-0.0049748	0.0805105	12	0.192737
42658	0	NA	NA	NA	NA	NA	NA	NA	NA	NA	NA	NA	NA	0	#DIV/0!
14290	0	NA	NA	NA	NA	NA	NA	NA	NA	NA	NA	NA	NA	0	#DIV/0!
42907	0	NA	NA	NA	NA	NA	NA	NA	NA	NA	NA	NA	NA	0	#DIV/0!
42779	0	NA	NA	NA	NA	NA	NA	NA	NA	NA	NA	NA	NA	0	#DIV/0!
42835	0	NA	NA	NA	NA	NA	NA	NA	NA	NA	NA	NA	NA	0	#DIV/0!
11262	0	NA	NA	NA	NA	NA	NA	NA	NA	NA	NA	NA	NA	0	#DIV/0!
19601	0	NA	NA	NA	NA	NA	NA	NA	NA	NA	NA	NA	NA	0	#DIV/0!
33114	0	NA	NA	NA	NA	NA	NA	NA	NA	NA	NA	NA	NA	0	#DIV/0!
17291	0	0.0426923	0.0905325	0.137183	0.0526425	0.229611	0.0819325	0.0630961	-0.234795	0.00605153	-0.16396	0.00330645	-0.075453	12	0.1273
33116	0	-0.324859	-0.0287704	0.132538	-0.207605	0.147547	-0.147701	0.0692254	-0.292174	-0.0321178	-0.376248	-0.359642	-0.649413	12	0.240764
30973	0	NA	NA	NA	NA	NA	NA	NA	NA	NA	NA	NA	NA	0	#DIV/0!
17621	0	NA	NA	NA	NA	NA	NA	NA	NA	NA	NA	NA	NA	0	#DIV/0!
46859	0	NA	NA	NA	NA	NA	NA	NA	NA	NA	NA	NA	NA	0	#DIV/0!
42714	0	NA	NA	NA	NA	NA	NA	NA	NA	NA	NA	NA	NA	0	#DIV/0!
42647	0	NA	NA	NA	NA	NA	NA	NA	NA	NA	NA	NA	NA	0	#DIV/0!
28505	0	NA	NA	NA	NA	NA	NA	NA	NA	NA	NA	NA	NA	0	#DIV/0!
16681	0	NA	NA	NA	NA	NA	NA	NA	NA	NA	NA	NA	NA	0	#DIV/0!
42816	0	NA	NA	NA	NA	NA	NA	NA	NA	NA	NA	NA	NA	0	#DIV/0!
46322	0	NA	NA	NA	NA	NA	NA	NA	NA	NA	NA	NA	NA	0	#DIV/0!
42472	0	NA	NA	NA	NA	NA	NA	NA	NA	NA	NA	NA	NA	0	#DIV/0!
28979	0	NA	NA	NA	NA	NA	NA	NA	NA	NA	NA	NA	NA	0	#DIV/0!
42878	0	-0.0694467	-0.00813331	0.188691	-0.19448	0.119682	-0.234462	-0.207063	-0.445991	-0.0386087	-0.234488	-0.0651421	-0.270164	12	0.177243
11066	0	NA	NA	NA	NA	NA	NA	NA	NA	NA	NA	NA	NA	0	#DIV/0!
42639	0	NA	NA	NA	NA	NA	NA	NA	NA	NA	NA	NA	NA	0	#DIV/0!
42587	0	NA	NA	NA	NA	-0.0415119	NA	NA	-0.334123	-0.211253	-0.199103	NA	-0.323851	5	0.118491
11226	0	NA	NA	NA	NA	NA	NA	NA	NA	NA	NA	NA	NA	0	#DIV/0!
11249	0	NA	NA	NA	NA	NA	NA	NA	NA	NA	NA	NA	NA	0	#DIV/0!
11245	0	0.154472	NA	NA	NA	0.044992	NA	0.147616	0.0974274	0.159415	0.223798	0.129881	NA	7	0.0555819
42836	0	NA	NA	NA	NA	NA	NA	NA	NA	NA	NA	NA	NA	0	#DIV/0!
46475	0	0.515997	0.17755	-0.473968	0.22044	-0.310964	0.0532262	-0.812808	-0.46477	0.0201907	0.0385839	0.646529	0.822454	12	0.488779
45852	0	0.224032	-0.14486	-0.719878	0.195423	-0.0382528	0.0882551	0.112636	0.143216	0.125463	0.0932016	-0.277097	-0.151818	12	0.266988
146081	0	-0.19332	-0.181441	0.211701	-0.138181	0.251527	-0.221203	-0.193143	-0.493879	-0.00970192	-0.231135	-0.190857	-0.380394	12	0.213453
42450	0	NA	NA	NA	NA	NA	NA	NA	NA	NA	NA	NA	NA	0	#DIV/0!
146130	0	NA	NA	NA	NA	NA	NA	NA	NA	NA	NA	NA	NA	0	#DIV/0!
17927	0	NA	NA	NA	NA	NA	NA	NA	NA	NA	NA	NA	NA	0	#DIV/0!
146171	0	-0.0685299	-0.0176894	0.205429	-0.0476082	0.294213	-0.159732	-0.0980013	-0.424127	-0.0233593	-0.342666	-0.266635	-0.51334	12	0.238458
146187	0	-0.196203	-0.20264	0.128849	-0.199551	-0.132012	-0.421009	-0.163884	-0.299815	-0.0790923	-0.248265	-0.227185	-0.210963	12	0.131036
146002	0	-0.0448018	-0.198124	0.3524	-0.167263	0.115319	-0.344536	-0.32586	-0.444021	-0.0751037	-0.17347	0.0228177	-0.0315646	12	0.217859
146031	0	NA	NA	NA	NA	NA	NA	NA	NA	NA	NA	NA	NA	0	#DIV/0!
17718	0	NA	NA	NA	NA	NA	NA	NA	NA	NA	NA	NA	NA	0	#DIV/0!
146015	0	NA	NA	NA	NA	NA	NA	NA	NA	NA	NA	NA	NA	0	#DIV/0!
145991	0	0.573492	-0.448435	-1.26692	-0.689877	-0.931579	-0.390394	0.109047	0.211583	0.227645	0.397401	0.256851	0.281866	12	0.588594
146018	0	NA	NA	NA	NA	NA	NA	NA	NA	NA	NA	NA	NA	0	#DIV/0!
146155	0	0.342308	0.0927404	-0.00945083	-0.174045	-0.0277364	-0.350171	-0.060782	-0.632285	-0.125587	-0.154187	0.29074	-0.0103587	12	0.261349
146047	0	NA	NA	NA	NA	NA	NA	NA	NA	NA	NA	NA	NA	0	#DIV/0!
17313	0	NA	NA	NA	NA	NA	NA	NA	NA	NA	NA	NA	NA	0	#DIV/0!
42725	0	NA	NA	NA	NA	NA	NA	NA	NA	NA	NA	NA	NA	0	#DIV/0!
46429	0	NA	NA	NA	NA	NA	NA	NA	NA	NA	NA	NA	NA	0	#DIV/0!
11231	0	NA	NA	NA	NA	NA	NA	NA	NA	NA	NA	NA	NA	0	#DIV/0!
14316	0	0.138884	0.305234	0.237687	0.244862	0.223048	0.147424	0.0831796	0.0439424	0.29486	0.141132	0.198249	0.115764	12	0.0824923
42719	0	NA	NA	NA	NA	NA	NA	NA	NA	NA	NA	NA	NA	0	#DIV/0!
13150	0	0.258695	NA	0.342303	NA	0.347022	NA	NA	NA	NA	NA	NA	NA	3	0.0496893
42470	0	NA	NA	NA	NA	NA	NA	NA	NA	NA	NA	NA	NA	0	#DIV/0!
14307	0	NA	NA	NA	NA	NA	NA	NA	NA	NA	NA	NA	NA	0	#DIV/0!
42601	0	NA	NA	NA	NA	NA	NA	NA	NA	NA	NA	NA	NA	0	#DIV/0!
42916	0	NA	NA	NA	NA	NA	NA	NA	NA	NA	NA	NA	NA	0	#DIV/0!
33177	0	NA	NA	NA	NA	NA	NA	NA	NA	NA	NA	NA	NA	0	#DIV/0!
42646	0	NA	NA	NA	NA	NA	NA	NA	NA	NA	NA	NA	NA	0	#DIV/0!
46213	0	0.463018	-0.556587	-1.30551	-0.765577	-0.86383	-0.286618	0.068887	0.0734365	0.1271	0.373264	0.282202	0.194194	12	0.566014
17378	0	NA	NA	NA	NA	NA	NA	NA	NA	NA	NA	NA	NA	0	#DIV/0!
42621	0	NA	NA	NA	NA	NA	NA	NA	NA	NA	NA	NA	NA	0	#DIV/0!
42709	0	NA	NA	NA	NA	NA	NA	NA	NA	NA	NA	NA	NA	0	#DIV/0!
42881	0	NA	NA	NA	NA	NA	NA	NA	NA	NA	NA	NA	NA	0	#DIV/0!
14305	0	NA	NA	NA	NA	NA	NA	NA	NA	NA	NA	NA	NA	0	#DIV/0!
17548	0	NA	NA	NA	NA	NA	NA	NA	NA	NA	NA	NA	NA	0	#DIV/0!
28213	0	NA	NA	NA	NA	NA	NA	NA	NA	NA	NA	NA	NA	0	#DIV/0!
46284	0	NA	NA	NA	NA	NA	NA	NA	NA	NA	NA	NA	NA	0	#DIV/0!
42830	0	NA	NA	NA	NA	NA	NA	NA	NA	NA	NA	NA	NA	0	#DIV/0!
42631	0	NA	NA	NA	NA	NA	NA	NA	NA	NA	NA	NA	NA	0	#DIV/0!
42886	0	NA	NA	NA	NA	NA	NA	NA	NA	NA	NA	NA	NA	0	#DIV/0!
17525	0	NA	NA	NA	NA	NA	NA	NA	NA	NA	NA	NA	NA	0	#DIV/0!
42931	0	NA	NA	NA	NA	NA	NA	NA	NA	NA	NA	NA	NA	0	#DIV/0!
17304	0	NA	NA	NA	NA	NA	NA	NA	NA	NA	NA	NA	NA	0	#DIV/0!
13149	0	NA	NA	NA	NA	NA	NA	NA	NA	NA	NA	NA	NA	0	#DIV/0!
42471	0	-0.101189	-0.247709	-0.232382	-0.171866	-0.360664	-0.372637	-0.1334	-0.264509	-0.0523559	-0.124533	0.361285	0.198845	12	0.215822
17632	0	-0.287848	-0.0283852	0.280327	-0.173317	0.24454	-0.211422	-0.284164	-0.533603	-0.152611	-0.345815	-0.296567	-0.459173	12	0.249143
42489	0	NA	NA	NA	NA	NA	NA	NA	NA	NA	NA	NA	NA	0	#DIV/0!
145932	0	-1.2306	0.722064	0.734535	1.5514	0.950755	1.10422	-1.07949	-1.04042	-0.109366	-0.25901	-0.966091	-0.781492	12	0.998303
146027	0	NA	NA	NA	NA	NA	NA	NA	NA	NA	NA	NA	NA	0	#DIV/0!
146175	0	NA	NA	NA	NA	NA	NA	NA	NA	NA	NA	NA	NA	0	#DIV/0!
19004	0	-0.407024	-0.0583324	0.0600953	0.0245845	0.0968985	-0.0279191	0.202337	0.3478	-0.343503	0.260848	0.0613809	-0.117749	12	0.223242
146221	0	-0.167412	0.0127402	0.519335	0.0491799	0.355576	-0.176617	-0.571835	-0.759221	-0.0796023	-0.258781	0.0143457	-0.18313	12	0.348914
146021	0	-0.289948	0.11312	-0.047556	-0.109314	0.136171	-0.0296283	-0.20575	-0.387598	-0.23215	-0.0136991	-0.0635058	-0.113074	12	0.155278
146119	0	NA	NA	NA	NA	NA	NA	NA	NA	NA	NA	NA	NA	0	#DIV/0!
146012	0	NA	NA	NA	NA	NA	NA	NA	NA	NA	NA	NA	NA	0	#DIV/0!
146204	0	NA	NA	NA	NA	NA	NA	NA	NA	NA	NA	NA	NA	0	#DIV/0!
146184	0	NA	NA	NA	NA	NA	NA	NA	NA	NA	NA	NA	NA	0	#DIV/0!
146088	0	0.44919	-0.571972	-0.884416	-0.567954	-0.703826	-0.597946	0.367367	0.608907	-0.123447	-0.0582519	0.263025	0.541965	12	0.542544
145664	0	NA	NA	NA	NA	NA	NA	NA	NA	NA	NA	NA	NA	0	#DIV/0!
42839	0	NA	NA	NA	NA	NA	NA	NA	NA	NA	NA	NA	NA	0	#DIV/0!
42860	0	NA	NA	NA	NA	NA	NA	NA	NA	NA	NA	NA	NA	0	#DIV/0!
145819	0	NA	NA	NA	NA	NA	NA	NA	NA	NA	NA	NA	NA	0	#DIV/0!
42494	0	NA	NA	NA	NA	NA	NA	NA	NA	NA	NA	NA	NA	0	#DIV/0!
42604	0	NA	NA	NA	NA	NA	NA	NA	NA	NA	NA	NA	NA	0	#DIV/0!
42891	0	-0.243791	0.196024	0.824286	0.545082	0.715967	0.345429	-0.617037	-1.01819	0.0531639	-0.236941	-0.108783	-0.209444	12	0.54217
17669	0	NA	NA	NA	NA	NA	NA	NA	NA	NA	NA	NA	NA	0	#DIV/0!
46816	0	NA	NA	NA	NA	NA	NA	NA	NA	NA	NA	NA	NA	0	#DIV/0!
42933	0	-0.047816	-0.071486	0.312038	0.039068	0.125927	-0.251555	-0.253825	-0.363533	0.0698703	-0.114269	0.0615557	-0.04777	12	0.186245
46773	0	NA	NA	NA	NA	NA	NA	NA	NA	NA	NA	NA	NA	0	#DIV/0!
17495	0	NA	NA	NA	NA	NA	NA	NA	NA	NA	NA	NA	NA	0	#DIV/0!
[truncated: 39 more rows]

## Sheet: DeltaLogMedianRatios
Project_Summary Report version 4.1 - dual color analysis		0.188784	0.174566	0.180095	0.165877	0.196682	0.179305	0.187204	0.201422	0.184044	0.191943	0.193523	0.183254
		LogMedianRatios
		HUVEC	HUVEC	HUVEC	HUVEC	HUVEC	HUVEC	HPMEC	HPMEC	HPMEC	HPMEC	HPMEC	HPMEC				deltaLogMedianRatios					deltaLogMedianRatios
		Control	LPS	Control	LPS	Control	LPS	Control	LPS	Control	LPS	Control	LPS				HUVEC					HPMEC
		Exp. 1	Exp.1	Exp. 2	Exp. 2	Exp.3	Exp.3	Exp. 1	Exp.1	Exp. 2	Exp. 2	Exp.3	Exp.3
Probe Id	Annotation	Slide 1	Slide 2	Slide 3	Slide 4	Slide 5	Slide 6	Slide 7	Slide 8	Slide 9	Slide 10	Slide 11	Slide 12	Count	Std. Dev.		Exp. 1	Exp. 2	Exp.3	Avg.	Std. Dev.	Exp. 1	Exp. 2	Exp.3	Avg.	Std. Dev.		Max
10964	hsa-miR-155	-0.208913	1.41387	-0.366211	0.97346	-0.155855	1.73244	-0.573638	0.768875	-0.39222	0.476181	-0.417882	0.455276	12	0.779779		-1.62279	-1.33967	-1.88829	-1.61692	0.274359	-1.34251	-0.8684	-0.873158	-1.02802	0.272366		1.61692
10306	hsa-miR-146b-5p	-0.510701	0.470972	-0.965347	0.432712	-0.763917	0.799693	-1.21721	0.176325	-0.997324	0.058764	-0.151925	1.02589	12	0.749938		-0.981673	-1.39806	-1.56361	-1.31445	0.299843	-1.39353	-1.05609	-1.17781	-1.20915	0.170891		1.31445
46802	hsa-miR-1826	-1.02374	0.883043	0.852765	1.62973	1.18431	1.21627	-0.905144	-0.9849	-0.0442206	-0.180656	-0.770156	-0.711365	12	0.995744		-1.90678	-0.776961	-0.0319592	-0.905234	0.943971	0.0797554	0.136436	-0.0587916	0.0524665	0.100434		0.905234
11040	hsa-miR-29b	-1.00798	-0.660136	-1.4886	-0.454852	-1.13772	0.169295	0.341962	0.811396	0.640908	1.02341	-0.249599	0.36798	12	0.8204		-0.347846	-1.03375	-1.30701	-0.896201	0.494154	-0.469434	-0.382507	-0.617579	-0.48984	0.118857		0.896201
17904	hsa-miR-185*	-0.893016	1.00949	0.26428	0.738393	0.792715	1.10309	-0.794084	-0.79235	-0.829498	-0.8538	-0.976876	-1.07751	12	0.885396		-1.9025	-0.474114	-0.310373	-0.895663	0.875784	-0.00173426	0.0243017	0.100632	0.0410666	0.0532027		0.895663
46749	hsa-miRPlus-E1033	-0.804982	0.587582	0.0360673	0.52987	0.264127	0.601675	0.325327	0.69545	0.238218	0.301455	-0.808973	-0.733789	12	0.564929		-1.39256	-0.493803	-0.337549	-0.741305	0.569392	-0.370123	-0.063237	-0.0751834	-0.169514	0.173835		0.741305
17506	hsa-miR-24	-0.0333757	0.358642	-0.251292	0.715634	0.00983911	0.808378	0.109833	0.230738	0.0215121	0.212055	-0.124092	0.0894673	12	0.317443		-0.392017	-0.966926	-0.798539	-0.71916	0.29556	-0.120905	-0.190543	-0.213559	-0.175002	0.0482425		0.71916
17955	hsa-miRPlus-C1110	-0.313451	0.600484	0.0989474	1.11977	0.56205	0.750036	-0.367934	-0.181328	0.127184	-0.16533	-0.419153	-0.241621	12	0.508247		-0.913935	-1.02082	-0.187985	-0.707579	0.453144	-0.186606	0.292514	-0.177531	-0.0238746	0.274038		0.707579
11039	hsa-miR-29a	-0.733749	-0.590866	-1.25292	-0.54362	-1.09032	0.0360043	0.571973	0.942017	0.516063	0.937772	-0.568296	-0.0508007	12	0.759825		-0.142883	-0.709299	-1.12632	-0.659502	0.493607	-0.370044	-0.421709	-0.517496	-0.436416	0.074818		0.659502
46921	hsa-miR-1290	0.690295	0.00850243	0.15723	-0.466489	-0.217159	-0.783304	0.170325	0.382469	-0.910529	0.47227	-0.122917	-0.307653	12	0.490379		0.681793	0.623719	0.566144	0.623886	0.0578243	-0.212145	-1.3828	0.184736	-0.470069	0.814976		0.623886
11020	hsa-miR-22	-0.269185	-0.152223	-0.791902	0.127823	-0.669325	0.152317	0.548938	0.740566	0.617911	0.614486	-0.213421	-0.00545515	12	0.506695		-0.116962	-0.919726	-0.821643	-0.619444	0.437916	-0.191628	0.00342584	-0.207966	-0.132056	0.117615		0.619444
145901	hsa-miR-494	-1.15112	0.58865	1.18433	0.376766	1.30095	0.585566	-0.259383	-1.09438	-0.232833	-0.627642	-0.818537	-1.40127	12	0.924331		-1.73977	0.807567	0.71538	-0.0722738	1.44483	0.834999	0.394809	0.582737	0.604182	0.220877		0.604182
46711	hsa-miRPlus-E1245	-0.255968	-0.217488	-0.255897	0.175025	-0.102461	0.141284	-0.330137	0.268631	-0.0471821	0.842136	-0.059692	0.180681	12	0.324543		-0.0384794	-0.430922	-0.243744	-0.237715	0.196291	-0.598768	-0.889319	-0.240373	-0.576153	0.325063		0.576153
146112	hsa-miR-30b	0.107603	0.130782	-0.524994	0.307799	-0.487504	0.36448	0.0538003	0.420788	-0.345121	-0.126467	-0.100807	0.342	12	0.331669		-0.0231788	-0.832793	-0.851984	-0.569319	0.473068	-0.366988	-0.218654	-0.442808	-0.342817	0.114015		0.569319
145768	hsa-miR-665	-0.0844987	-0.486032	-0.0336992	-0.605022	-0.0545543	-0.747234	-0.460715	-0.822278	-0.572165	-0.539737	-0.326738	-0.564455	12	0.263895		0.401533	0.571323	0.692679	0.555179	0.146243	0.361562	-0.0324276	0.237718	0.188951	0.201471		0.555179
146180	hsa-miR-1909	-0.306174	0.323865	-0.0833428	0.723904	0.304469	0.526081	-0.0647065	0.119397	0.193577	-0.0199759	-0.298857	-0.136911	12	0.320033		-0.630038	-0.807247	-0.221612	-0.552966	0.300329	-0.184103	0.213553	-0.161945	-0.0441652	0.223465		0.552966
146011	hsa-let-7a	-0.1315	-0.169859	-0.0702604	-0.254576	-0.334324	-0.0133459	0.488076	0.813598	-0.985175	0.424261	0.129196	0.0376903	12	0.456898		0.0383582	0.184315	-0.320978	-0.0327682	0.260047	-0.325522	-1.40944	0.0915061	-0.547817	0.77477		0.547817
10986	hsa-miR-193a-3p	0.216256	0.0882642	-0.271043	0.716349	-0.0922698	0.68372	-0.428128	0.0940854	0.167657	0.271494	-0.84667	-0.323129	12	0.44985		0.127991	-0.987392	-0.77599	-0.54513	0.592446	-0.522214	-0.103836	-0.523541	-0.383197	0.241934		0.54513
146167	hsa-miR-1979	0.0114836	0.452632	-0.427168	0.223698	0.0284197	0.487433	0.423953	0.812848	0.479515	0.212943	-1.12285	-1.02005	12	0.608019		-0.441148	-0.650866	-0.459014	-0.517009	0.116267	-0.388895	0.266572	-0.102807	-0.0750432	0.328614		0.517009
145981	hsa-miR-1285	-0.377234	-0.710317	-0.120565	-0.901366	-0.445729	-0.84318	-0.340286	-0.412179	-0.225564	-0.317039	0.0547502	-0.0449935	12	0.301133		0.333083	0.780801	0.397451	0.503778	0.242058	0.0718931	0.0914747	0.0997436	0.0877038	0.0143031		0.503778
46620	hsa-miR-1275	-0.0985084	0.326326	0.4816	-0.350152	0.670912	0.0715028	-0.825575	-1.17103	-0.682295	1.18785	-0.394158	-0.434637	12	0.679304		-0.424834	0.831752	0.599409	0.335442	0.668589	0.345453	-1.87015	0.0404788	-0.494739	1.20086		0.494739
145841	hsa-miR-23b	0.151194	0.325932	-0.149408	0.4319	0.00512369	0.720486	0.116333	0.239605	0.21999	0.351379	-0.15233	0.0182539	12	0.250601		-0.174738	-0.581307	-0.715362	-0.490469	0.281527	-0.123272	-0.131389	-0.170584	-0.141749	0.0252997		0.490469
42806	hsa-miR-886-3p	0.963924	-0.0864681	-1.6964	-0.776951	-0.538065	0.295716	-0.951628	-0.43359	-0.98817	-0.534263	0.184699	0.679126	12	0.762174		1.05039	-0.919454	-0.833781	-0.234281	1.11338	-0.518038	-0.453907	-0.494427	-0.488791	0.0324349		0.488791
42467	hsa-miR-129-5p	-0.717519	0.293928	-0.255548	0.0283576	0.165738	0.296223	-0.47952	-0.682533	-0.377156	-0.521688	0.734963	0.290386	12	0.466351		-1.01145	-0.283906	-0.130485	-0.47528	0.470629	0.203012	0.144533	0.444577	0.264041	0.159059		0.47528
11052	hsa-miR-31	-0.0443108	-0.243909	-0.96808	-0.168205	-0.62178	0.165031	0.446704	0.752507	0.560705	0.813293	-0.604459	-0.153149	12	0.56976		0.199598	-0.799875	-0.786811	-0.462363	0.573312	-0.305804	-0.252587	-0.45131	-0.336567	0.102871		0.462363
46483	hsa-miR-27a	0.125986	-0.11837	-0.718185	0.00178859	-0.553269	0.311699	-0.0608301	0.206204	0.415888	0.322371	-0.60203	-0.256569	12	0.384821		0.244355	-0.719974	-0.864968	-0.446862	0.602986	-0.267034	0.0935166	-0.345461	-0.172993	0.234111		0.446862
10998	hsa-miR-19b	0.47064	0.0677008	-0.661544	0.259814	-0.33449	0.47846	-0.312506	0.056354	-0.266025	-0.135291	-0.0956395	-0.0155102	12	0.3373		0.402939	-0.921359	-0.812949	-0.44379	0.735289	-0.36886	-0.130734	-0.0801293	-0.193241	0.154181		0.44379
11023	hsa-miR-222	-0.162103	-0.114383	-0.502684	0.122068	-0.452026	0.204172	0.155371	0.292708	0.435694	0.493145	0.294449	0.40486	12	0.334677		-0.0477194	-0.624752	-0.656198	-0.44289	0.342589	-0.137336	-0.0574516	-0.110411	-0.101733	0.0406432		0.44289
145940	hsa-miRPlus-E1110	0.0105827	-0.107697	0.327203	-0.367285	0.206458	-0.261784	-0.128322	-0.587559	-0.142314	-0.39232	-0.0857819	-0.406945	12	0.263091		0.118279	0.694489	0.468242	0.427003	0.29031	0.459237	0.250006	0.321163	0.343469	0.106384		0.427003
42539	hsa-miR-933	0.282293	-0.474164	-0.422331	-0.707155	-0.450622	-0.684328	0.115823	0.226836	0.00471195	0.148473	0.078456	0.0509651	12	0.365639		0.756457	0.284825	0.233706	0.424996	0.288189	-0.111013	-0.143761	0.0274909	-0.0757609	0.0909056		0.424996
145968	hsa-let-7d	-0.219864	-0.243192	-0.115241	-0.163759	-0.299769	-0.191842	0.164783	0.523347	-0.799288	0.156576	-0.0587104	-0.105321	12	0.316346		0.0233286	0.048518	-0.107926	-0.0120265	0.0840012	-0.358564	-0.955864	0.0466109	-0.422606	0.504297		0.422606
145944	hsa-miR-27b	0.189811	-0.155519	-0.805098	-0.121919	-0.662942	0.230868	0.0260522	0.309665	0.343977	0.27425	-0.618912	-0.288553	12	0.408578		0.345329	-0.683179	-0.89381	-0.410553	0.663031	-0.283613	0.0697269	-0.330359	-0.181415	0.218748		0.410553
145978	hsa-miRPlus-E1258	0.497179	-0.420534	-0.950259	-0.0883462	-0.639505	-0.230613	0.0330724	0.673692	0.363312	0.568431	-0.128221	0.253304	12	0.503376		0.917713	-0.861913	-0.408892	-0.117697	0.924858	-0.640619	-0.205119	-0.381525	-0.409088	0.219055		0.409088
145865	hsa-miR-361-3p	0.40386	0.94746	0.576167	1.15156	0.864698	0.951473	0.64951	0.917093	0.962319	0.928677	0.664537	0.798153	12	0.207418		-0.5436	-0.575395	-0.0867747	-0.401923	0.273389	-0.267583	0.0336419	-0.133616	-0.122519	0.150919		0.401923
42744	hsa-miR-23a	0.241521	0.294033	-0.16579	0.243492	0.034208	0.776858	0.209941	0.180644	0.310108	0.362981	-0.0636469	0.133438	12	0.236938		-0.0525119	-0.409282	-0.74265	-0.401481	0.345135	0.0292977	-0.0528729	-0.197085	-0.0735533	0.114599		0.401481
9938	hsa-let-7i	0.123577	0.114816	-0.40918	-0.0178209	-0.270969	0.430482	0.0613025	0.314463	-0.463875	0.297174	0.270559	0.457335	12	0.312577		0.00876054	-0.391359	-0.701451	-0.36135	0.356055	-0.253161	-0.761049	-0.186776	-0.400329	0.314151		0.400329
46602	hsa-miRPlus-F1194	1.05647	1.63514	1.31616	1.81272	1.51551	1.63034	1.26568	1.47002	1.59676	1.49528	1.22265	1.24204	12	0.218812		-0.578667	-0.496557	-0.114824	-0.396683	0.247525	-0.204342	0.101472	-0.0193899	-0.0407535	0.154022		0.396683
46479	hsa-miR-1304	-0.0628996	-0.138724	0.386123	-0.237801	0.0814676	-0.39484	-0.0443453	-0.331838	-0.0533892	-0.0516803	0.113747	-0.0728788	12	0.207354		0.0758245	0.623924	0.476308	0.392019	0.283605	0.287492	-0.00170888	0.186626	0.15747	0.146789		0.392019
46810	hsa-miR-1827	-0.105286	-0.0259101	0.53421	-0.125519	0.345293	-0.247612	-0.322556	-0.654262	-0.108262	-0.244589	0.0586711	-0.218487	12	0.308189		-0.0793763	0.659729	0.592906	0.391086	0.4088	0.331706	0.136328	0.277158	0.248397	0.100815		0.391086
11182	hsa-miR-98	-0.160852	-0.225939	-0.0892788	-0.184527	-0.291504	0.00129783	0.189317	0.484817	-0.830265	0.0929149	-0.0495727	-0.107127	12	0.31225		0.0650872	0.0952477	-0.292802	-0.0441556	0.215861	-0.2955	-0.92318	0.0575545	-0.387042	0.496734		0.387042
146076	hsa-miR-483-3p	0.0942021	0.256458	0.33874	-0.0684846	0.337312	-0.1374	-0.0206604	-0.490604	-0.11898	-0.385162	0.00408353	-0.382463	12	0.277865		-0.162256	0.407224	0.474712	0.239893	0.349902	0.469944	0.266182	0.386546	0.374224	0.102439		0.374224
46228	hsa-miR-320c	0.138076	-0.0774959	-0.309297	-0.135372	-0.402253	0.0457022	0.0474368	0.485557	-0.238417	0.227851	0.112597	0.327647	12	0.263827		0.215572	-0.173925	-0.447955	-0.135436	0.333434	-0.43812	-0.466268	-0.21505	-0.373146	0.137636		0.373146
46438	hsa-let-7g	0.0589051	-0.0116298	-0.233554	-0.0721579	-0.358583	0.274707	0.473954	0.71715	-0.535895	0.362354	0.317874	0.293493	12	0.366067		0.0705349	-0.161396	-0.633291	-0.241384	0.358666	-0.243197	-0.898249	0.0243811	-0.372355	0.474682		0.372355
42581	hsa-miR-513a-5p	-0.48115	0.261952	0.451963	0.156461	0.479864	0.322035	0.0437195	-0.366618	0.0694972	-0.165117	-0.300499	-0.76673	12	0.393378		-0.743102	0.295501	0.15783	-0.0965904	0.564111	0.410337	0.234614	0.466231	0.370394	0.120864		0.370394
46352	hsa-miRPlus-E1082	0.0542959	0.508101	0.128811	0.611296	0.450985	0.623747	0.161574	0.104077	0.607688	0.353114	-0.212776	0.132904	12	0.27017		-0.453805	-0.482485	-0.172762	-0.369684	0.171141	0.057497	0.254574	-0.34568	-0.0112032	0.305967		0.369684
46292	hsa-miR-1274a	-0.152026	-1.16626	-1.11445	-0.753036	-1.04157	-0.690725	-0.228791	0.335121	-0.174334	-0.123198	0.233476	0.717281	12	0.609949		1.01423	-0.361416	-0.350841	0.100657	0.791194	-0.563911	-0.0511359	-0.483805	-0.366284	0.27585		0.366284
17885	hsa-miR-886-5p	0.675387	-0.381639	-1.4906	-0.796616	-0.697728	-0.226498	-0.776424	-0.35844	-0.604877	-0.402374	0.0284804	0.499163	12	0.587271		1.05703	-0.69398	-0.47123	-0.0360614	0.953171	-0.417984	-0.202503	-0.470683	-0.363723	0.142085		0.363723
46801	hsa-miR-106a	0.482067	0.208615	-0.384034	0.119964	-0.130501	0.711807	-0.74532	-0.532518	-0.817701	-0.546413	-0.0178648	0.145913	12	0.486207		0.273452	-0.503998	-0.842307	-0.357618	0.572101	-0.212802	-0.271288	-0.163778	-0.215956	0.0538242		0.357618
146165	hsa-miR-1973	0.0391879	-0.25122	-0.161824	-0.455879	-0.0441424	-0.52058	0.237485	-0.171592	0.480822	0.241865	0.0308994	-0.386495	12	0.304577		0.290408	0.294055	0.476437	0.353633	0.106367	0.409077	0.238957	0.417394	0.355143	0.100706		0.355143
30787	hsa-miR-125b	0.391604	0.175293	-0.187541	0.318759	-0.167189	0.587862	0.192547	0.482218	0.164362	0.322294	-0.763636	-0.511059	12	0.410649		0.216311	-0.5063	-0.75505	-0.348347	0.504576	-0.289671	-0.157932	-0.252577	-0.233393	0.0679323		0.348347
11041	hsa-miR-29c	-0.819422	-0.963403	-1.15244	-0.898834	-1.20882	-0.633721	0.527648	1.01422	0.255175	0.576265	-0.229224	0.0073793	12	0.757972		0.143981	-0.25361	-0.5751	-0.228243	0.360211	-0.486569	-0.32109	-0.236603	-0.348087	0.127151		0.348087
11078	hsa-miR-365	0.0582206	0.0207503	-0.22501	0.359856	-0.0965954	0.388476	-0.0963628	0.243121	0.101966	0.104937	-0.212684	-0.0314124	12	0.20196		0.0374704	-0.584865	-0.485071	-0.344155	0.334243	-0.339484	-0.00297096	-0.181272	-0.174576	0.168356		0.344155
10928	hsa-miR-125a-5p	0.169418	0.0187562	-0.399966	0.148325	-0.34897	0.270009	0.223996	0.4652	-0.00174492	0.161679	-0.208338	-0.12893	12	0.26061		0.150662	-0.548291	-0.61898	-0.33887	0.425417	-0.241203	-0.163424	-0.0794083	-0.161345	0.0809176		0.33887
10997	hsa-miR-19a	0.637895	0.184753	-0.395217	0.308719	-0.108736	0.655132	-0.319639	0.0301803	-0.0913014	-0.0870644	0.10136	0.209166	12	0.330437		0.453142	-0.703936	-0.763868	-0.338221	0.685995	-0.349819	-0.00423695	-0.107806	-0.153954	0.177353		0.338221
42513	hsa-miR-300	-0.206357	-0.240124	0.0533855	-0.488062	-0.109794	-0.537183	-0.247155	-0.381219	-0.152951	-0.233518	-0.0443001	-0.168921	12	0.171544		0.033767	0.541448	0.427389	0.334201	0.266361	0.134063	0.080567	0.124621	0.113084	0.0285534		0.334201
11022	hsa-miR-221	-0.0916834	-0.238857	-0.631841	-0.165634	-0.486035	0.196214	0.623466	0.864623	0.711865	0.709314	0.254719	0.499106	12	0.505146		0.147174	-0.466207	-0.682249	-0.333761	0.430281	-0.241158	0.0025506	-0.244387	-0.160998	0.141646		0.333761
27217	hsa-miR-34a	-0.201187	-0.415669	-0.429541	0.172499	-0.500232	0.109611	0.406571	0.455293	-0.0796773	-0.122953	0.239855	0.329151	12	0.337044		0.214482	-0.60204	-0.609843	-0.332467	0.473688	-0.0487223	0.0432761	-0.0892961	-0.0315807	0.0679281		0.332467
46324	hsa-miR-320b	0.0977206	0.0366925	-0.333048	-0.0201681	-0.33777	0.197831	0.158832	0.572046	-0.172182	0.27715	0.139616	0.27387	12	0.263331		0.0610281	-0.31288	-0.535601	-0.262484	0.30149	-0.413214	-0.449332	-0.134255	-0.332267	0.172432		0.332267
42958	hsa-miR-628-3p	-0.109347	0.106591	0.0469081	-0.0477179	0.0950489	-0.0641908	0.329824	-0.0439575	0.000339123	-0.18491	0.157212	-0.263513	12	0.159537		-0.215938	0.0946261	0.15924	0.0126426	0.200576	0.373782	0.185249	0.420725	0.326585	0.124631		0.326585
42923	hsa-miR-30c	0.207112	0.0724015	-0.214005	0.331157	-0.206917	0.361207	0.174526	0.473141	-0.210474	0.0111246	-0.0605721	0.221565	12	0.236683		0.134711	-0.545162	-0.568123	-0.326191	0.399318	-0.298614	-0.221599	-0.282137	-0.26745	0.0405539		0.326191
146158	hsa-miRPlus-G1316-5p	-0.0840792	-0.155029	0.261754	-0.216162	0.119901	-0.297738	-0.386174	-0.609695	-0.171241	-0.28816	-0.30067	-0.440506	12	0.236944		0.0709498	0.477916	0.417639	0.322168	0.219639	0.223521	0.116919	0.139836	0.160092	0.0561131		0.322168
146043	hsa-miR-24-1*	-0.252111	0.0201653	-0.342321	0.0421472	-0.169131	0.135101	-0.161535	0.043235	-0.0153987	-0.0673605	-0.243091	-0.196182	12	0.147341		-0.272276	-0.384468	-0.304231	-0.320325	0.0578017	-0.20477	0.0519618	-0.0469093	-0.0665726	0.129491		0.320325
28431	hsa-miR-1908	0.0197953	0.0842395	-0.118872	-0.159325	0.0118914	-0.0992692	-0.0151674	-0.562809	-0.198085	-0.244631	0.593213	0.228833	12	0.279559		-0.0644442	0.0404532	0.111161	0.0290566	0.0883554	0.547642	0.0465466	0.36438	0.319523	0.253541		0.319523
46273	hsa-miRPlus-F1166	-0.260893	-0.320661	-0.0226988	-0.497249	-0.102149	-0.498754	-0.334271	-0.522025	-0.308133	-0.418757	-0.281865	-0.487746	12	0.159361		0.0597675	0.47455	0.396605	0.310308	0.220446	0.187754	0.110624	0.205881	0.168087	0.0505827		0.310308
19582	hsa-miR-106b	0.474024	0.193755	-0.204359	0.298652	-0.0870808	0.610542	0.0028092	0.0864342	-0.250932	-0.140332	0.00532802	0.128022	12	0.265629		0.280269	-0.503011	-0.697623	-0.306788	0.517635	-0.083625	-0.110599	-0.122694	-0.105639	0.0200011		0.306788
17749	hsa-let-7b	-0.35675	-0.39037	-0.188913	-0.235696	-0.322276	-0.401052	0.512308	0.823943	-0.168373	0.537483	0.299521	0.197842	12	0.428013		0.0336207	0.0467829	0.0787764	0.05306	0.0232231	-0.311635	-0.705856	0.101679	-0.305271	0.403805		0.305271
4610	hsa-miR-126	0.412159	0.495887	0.319697	0.488785	0.352114	1.01059	0.269678	0.0450181	-0.598568	-0.390003	0.392106	0.416649	12	0.421445		-0.0837288	-0.169088	-0.658471	-0.303763	0.310137	0.22466	-0.208565	-0.0245429	-0.00281582	0.217428		0.303763
145847	hsa-miR-766	-0.351765	-0.393737	-0.131343	-0.624394	-0.287608	-0.596883	-0.300334	-0.632383	-0.265	-0.606375	-0.483767	-0.716314	12	0.185647		0.0419727	0.493051	0.309275	0.281433	0.226824	0.332049	0.341375	0.232547	0.30199	0.0603201		0.30199
46514	hsa-miR-1246	0.411182	0.152957	-0.0236359	-0.216848	-0.291687	-0.459725	0.121509	0.200526	-0.641602	0.238372	0.155233	0.0959217	12	0.314453		0.258225	0.193212	0.168039	0.206492	0.0465368	-0.0790174	-0.879973	0.0593117	-0.299893	0.507103		0.299893
146001	hsa-miR-1977	0.0480134	0.146993	-0.365443	0.207377	0.165046	0.240192	-0.864424	-0.409637	-0.0937297	-0.00832147	0.617385	0.968123	12	0.476		-0.0989801	-0.57282	-0.0751466	-0.248982	0.280705	-0.454786	-0.0854082	-0.350738	-0.296977	0.190467		0.296977
27533	hsa-miR-320a	0.12986	0.0871384	-0.228724	-0.0765301	-0.266762	0.227451	0.157887	0.624796	-0.0237473	0.313029	0.195024	0.279485	12	0.246382		0.0427219	-0.152194	-0.494213	-0.201228	0.271805	-0.466909	-0.336776	-0.0844606	-0.296049	0.19445		0.296049
11030	hsa-miR-26a	-0.035486	-0.407097	-0.690167	-0.656758	-0.884778	-0.0877411	0.822441	1.00437	-0.26536	0.316845	-0.214647	-0.0940413	12	0.576635		0.371611	-0.0334095	-0.797037	-0.152945	0.593423	-0.181931	-0.582205	-0.120606	-0.294914	0.250683		0.294914
46580	hsa-miRPlus-E1077	-0.0774063	0.0896458	0.167893	-0.0787415	0.146722	-0.0876711	0.30578	-0.13994	0.0516048	-0.0570432	-0.104893	-0.423783	12	0.186749		-0.167052	0.246634	0.234393	0.104658	0.235388	0.44572	0.108648	0.31889	0.291086	0.170247		0.291086
46512	hsa-miRPlus-E1088	0.0493218	0.10939	-0.473405	0.120122	-0.0411396	0.154142	-0.646012	0.0361431	0.23309	0.283573	0.437531	0.570529	12	0.342564		-0.0600686	-0.593527	-0.195282	-0.282959	0.277327	-0.682155	-0.0504835	-0.132997	-0.288545	0.343364		0.288545
46382	hsa-miRPlus-E1104	0.0521256	-0.108156	0.231723	-0.123935	0.108598	-0.233467	-0.0487182	-0.121578	-0.013841	-0.136754	0.0370114	-0.141134	12	0.130185		0.160281	0.355657	0.342065	0.286001	0.109088	0.0728594	0.122913	0.178146	0.124639	0.0526645		0.286001
146008	hsa-miR-26b	-0.177435	-0.302205	-0.468773	-0.517126	-0.635775	-0.0960592	0.618483	0.86355	-0.235887	0.313527	-0.102797	-0.0461591	12	0.453945		0.12477	0.0483521	-0.539715	-0.122198	0.363594	-0.245067	-0.549413	-0.0566383	-0.283706	0.24865		0.283706
46537	hsa-miRPlus-E1038	0.431086	-1.10669	-1.21972	-0.752308	-1.1669	-0.735747	0.153755	0.460188	0.32283	0.472613	0.596566	0.987908	12	0.80115		1.53778	-0.467414	-0.431157	0.21307	1.14738	-0.306433	-0.149782	-0.391342	-0.282519	0.122543		0.282519
42929	hsa-miR-25*	0.0412747	-0.113418	0.0996327	-0.224672	-0.0152765	-0.383267	-0.154038	-0.355011	-0.247341	-0.336335	-0.131521	-0.391928	12	0.1677		0.154693	0.324305	0.367991	0.28233	0.112674	0.200974	0.0889944	0.260407	0.183458	0.0870382		0.28233
42486	hsa-miR-149*	-0.0545348	0.124881	0.0456449	-0.0699704	0.119086	-0.114279	0.182454	-0.242613	0.0598269	-0.0742991	0.104111	-0.182587	12	0.133942		-0.179416	0.115615	0.233366	0.0565217	0.212641	0.425068	0.134126	0.286698	0.281964	0.145529		0.281964
146200	hsa-miR-1974	0.0187093	0.154495	-0.170202	0.25402	0.0606428	0.341755	-0.760975	-0.133128	0.335256	0.351392	0.549664	0.58166	12	0.369573		-0.135786	-0.424222	-0.281112	-0.280373	0.144219	-0.627846	-0.0161362	-0.0319952	-0.225326	0.348683		0.280373
17863	hsa-miR-934	0.000769638	-0.0401878	0.270445	-0.155378	0.193385	-0.16697	-0.345477	-0.550846	-0.410333	-0.479545	-0.298461	-0.52341	12	0.27386		0.0409575	0.425823	0.360354	0.275712	0.205921	0.205369	0.0692123	0.224949	0.16651	0.0848292		0.275712
145805	hsa-miR-765	-0.158938	0.0923434	0.538546	0.267343	0.501273	0.1239	-0.481151	-0.861514	-0.0270627	-0.331521	-0.303186	-0.445425	12	0.419786		-0.251281	0.271203	0.377373	0.132431	0.336518	0.380364	0.304458	0.142239	0.275687	0.121642		0.275687
46343	hsa-miRPlus-E1212	-0.163482	-0.0228276	0.484923	0.0414882	0.32122	-0.199532	-0.463758	-0.649154	-0.0637429	-0.144703	-0.0017342	-0.0982363	12	0.30174		-0.140654	0.443434	0.520752	0.274511	0.361616	0.185396	0.0809602	0.0965021	0.120953	0.0563477		0.274511
46923	hsa-miR-1259	0.065115	-0.301575	-0.986901	-0.280058	-0.897353	-0.416812	0.241829	0.346665	0.0181121	-0.0457548	0.35133	0.524028	12	0.48116		0.36669	-0.706843	-0.480541	-0.273564	0.565904	-0.104836	0.0638669	-0.172698	-0.0712225	0.121812		0.273564
29575	hsa-miR-32*	-0.144311	-0.0548055	0.426907	-0.0280908	0.254521	-0.195272	-0.460315	-0.650864	-0.0369986	-0.230655	0.0210556	-0.142822	12	0.284802		-0.0895055	0.454997	0.449793	0.271762	0.312877	0.190549	0.193657	0.163877	0.182694	0.0163698		0.271762
11260	hsa-miR-151-5p	-0.299128	-0.464812	-0.770702	-0.69671	-0.871304	-0.279717	0.353398	0.63116	-0.338423	0.0404929	-0.439533	-0.284307	12	0.443263		0.165684	-0.0739926	-0.591587	-0.166632	0.387042	-0.277761	-0.378915	-0.155225	-0.270634	0.112015		0.270634
45587	hsa-miRPlus-E1200	-0.197478	-0.261713	0.24991	-0.0763414	0.0349949	-0.380149	-0.376471	-0.331465	-0.0519502	-0.170285	-0.0325761	-0.0965669	12	0.185168		0.0642348	0.326251	0.415144	0.268543	0.182433	-0.0450053	0.118335	0.0639908	0.0457733	0.0831798		0.268543
10138	hsa-miR-130a	0.213742	0.12	-0.241264	0.0218319	-0.240037	0.328696	-0.0671408	0.204548	-0.0822988	0.117045	0.156837	0.488757	12	0.21907		0.0937421	-0.263096	-0.568733	-0.246029	0.331567	-0.271689	-0.199344	-0.33192	-0.267651	0.0663802		0.267651
145801	hsa-miR-184	-0.33365	-0.45959	-0.23337	-0.593599	-0.29311	-0.609878	-0.183061	-0.527962	-0.448657	-0.535333	-0.289567	-0.504404	12	0.14527		0.12594	0.360229	0.316767	0.267645	0.12463	0.344901	0.0866763	0.214837	0.215471	0.129114		0.267645
46885	hsa-miRPlus-E1225	-0.938013	0.350002	0.520704	0.157024	0.702881	0.309281	-0.104314	-0.409797	-0.256051	-0.558203	-0.619113	-0.80369	12	0.543253		-1.28802	0.36368	0.3936	-0.176912	0.96236	0.305484	0.302152	0.184577	0.264071	0.0688637		0.264071
27740	hsa-miR-574-5p	-0.104398	-0.133044	0.295733	-0.0453062	0.201353	-0.216786	-0.440784	-0.492944	-0.109648	-0.226	0.019344	-0.00882741	12	0.228415		0.0286463	0.341039	0.418139	0.262608	0.206252	0.0521603	0.116352	0.0281714	0.0655612	0.045592		0.262608
145693	hsa-miR-92a	0.426436	0.291951	-0.1677	0.222755	0.126939	0.649571	-0.475744	-0.298235	-0.384726	-0.282312	-0.0692406	-0.0298516	12	0.347923		0.134485	-0.390455	-0.522633	-0.259534	0.347572	-0.177509	-0.102415	-0.039389	-0.106438	0.0691478		0.259534
46662	hsa-miRPlus-E1146	-0.123082	0.187018	0.42742	0.281468	0.45598	0.0085037	-0.248808	-0.636822	0.0107797	-0.293864	-0.286928	-0.368984	12	0.338939		-0.3101	0.145953	0.447477	0.0944433	0.381406	0.388014	0.304643	0.0820558	0.258238	0.15817		0.258238
46788	hsa-miR-1299	-0.184378	-0.228876	0.148028	-0.167008	0.0224497	-0.388654	-0.308991	-0.43613	-0.0744734	-0.265094	-0.0156458	-0.113341	12	0.171875		0.0444981	0.315036	0.411104	0.256879	0.190096	0.127139	0.190621	0.0976948	0.138485	0.0474906		0.256879
17354	hsa-miR-637	-0.20991	0.45605	0.00182726	0.0358578	0.232811	0.300114	0.0609344	-0.362029	-0.573607	-0.554804	-0.515743	-0.693634	12	0.386082		-0.66596	-0.0340305	-0.0673031	-0.255764	0.355629	0.422964	-0.0188033	0.177891	0.194017	0.221325		0.255764
42591	hsa-miR-634	-0.187892	0.0337816	0.127693	0.0269862	0.244871	0.00345358	-0.213387	-0.537631	0.111381	-0.209601	-0.086197	-0.200732	12	0.210301		-0.221673	0.100707	0.241418	0.0401506	0.23741	0.324244	0.320982	0.114535	0.253254	0.120145		0.253254
145846	hsa-let-7e	-0.0632096	-0.149778	0.19904	-0.0778549	0.123268	-0.264338	-0.124486	-0.0037499	-0.252097	-0.0463081	0.0178215	-0.147651	12	0.137702		0.0865688	0.276895	0.387606	0.250356	0.152263	-0.120736	-0.205789	0.165472	-0.0536842	0.194501		0.250356
29490	hsa-miR-7	0.13365	0.244987	0.145315	0.298503	0.159939	0.250059	-0.0821987	0.179992	0.111913	0.367649	0.436432	0.655433	12	0.186225		-0.111337	-0.153188	-0.0901194	-0.118215	0.032092	-0.262191	-0.255736	-0.219001	-0.245643	0.0232971		0.245643
46715	hsa-miRPlus-E1090	-0.333775	-0.150897	0.154037	-0.163191	0.249407	-0.187536	-0.318257	-0.585574	-0.170205	-0.399851	-0.252247	-0.477029	12	0.238837		-0.182878	0.317228	0.436943	0.190431	0.328789	0.267317	0.229647	0.224783	0.240582	0.0232805		0.240582
42932	hsa-miR-920	-0.368596	-0.196022	-0.131291	0.373389	-0.134206	-0.0995936	-0.149454	-0.0531825	-0.050197	0.148978	0.00622896	-0.208036	12	0.188331		-0.172574	-0.50468	-0.034612	-0.237289	0.241624	-0.0962719	-0.199175	0.214264	-0.0270607	0.215234		0.237289
32825	hsa-miR-620	-0.195722	-0.108894	0.33186	-0.00255566	0.268298	-0.188807	-0.377746	-0.441891	-0.0582258	-0.0621533	-0.111189	-0.137394	12	0.222872		-0.0868279	0.334416	0.457105	0.234898	0.285296	0.064145	0.0039275	0.0262043	0.0314256	0.0304464		0.234898
42532	hsa-miR-22*	-0.250307	-0.293234	-0.480359	-0.334634	-0.505238	-0.298644	0.407565	0.630722	0.145349	0.484073	-0.199968	-0.0575412	12	0.387455		0.042927	-0.145725	-0.206593	-0.103131	0.130099	-0.223157	-0.338724	-0.142427	-0.234769	0.0986625		0.234769
46739	hsa-miR-1308	0.382456	-1.10465	-1.75286	-0.959308	-1.08888	-0.8626	-0.27407	0.0863779	0.335172	0.354395	0.549617	0.873414	12	0.835371		1.4871	-0.793548	-0.226277	0.155759	1.18735	-0.360448	-0.0192225	-0.323798	-0.234489	0.187325		0.234489
46320	hsa-miR-31*	-0.175781	-0.478488	-0.8945	-0.542812	-0.768889	-0.343258	0.140133	0.489207	0.418445	0.463554	-0.729235	-0.431984	12	0.500217		0.302707	-0.351689	-0.425631	-0.158204	0.400869	-0.349074	-0.0451092	-0.297252	-0.230478	0.162612		0.230478
46817	hsa-miRPlus-E1172	-0.323265	-0.717371	-0.679021	-0.738495	-0.673067	-0.854286	-0.294723	0.194057	-0.101463	-0.012931	0.0561153	0.169816	12	0.388339		0.394106	0.059474	0.181219	0.2116	0.169372	-0.48878	-0.0885325	-0.1137	-0.230338	0.224171		0.230338
46630	hsa-miRPlus-F1064	-0.0170956	0.187193	0.260292	0.0464088	0.275992	0.0309822	0.0517397	-0.167515	0.314465	0.0622249	0.0213225	-0.193611	12	0.162477		-0.204289	0.213883	0.245009	0.0848678	0.2509	0.219254	0.25224	0.214934	0.228809	0.0204064		0.228809
17858	hsa-miRPlus-A1073	0.782025	0.959182	0.972006	1.22432	1.08556	0.834798	0.753821	0.935622	0.62148	0.897157	0.775327	1.00314	12	0.163125		-0.177157	-0.25231	0.250762	-0.0595683	0.271368	-0.181801	-0.275677	-0.227814	-0.22843	0.0469414		0.22843
42679	hsa-miR-642	-0.0972103	0.0881729	0.282435	0.147488	0.352961	0.0210831	0.0714657	-0.207648	0.258069	0.0413885	0.0559425	-0.131166	12	0.169404		-0.185383	0.134947	0.331878	0.0938141	0.261072	0.279114	0.216681	0.187109	0.227634	0.0469707		0.227634
145845	hsa-miR-20a	0.472501	0.271893	-0.0646183	0.0345307	-0.0228688	0.759305	-0.368657	-0.269489	-0.33968	-0.139642	0.209041	0.38752	12	0.349656		0.200608	-0.099149	-0.782174	-0.226905	0.503692	-0.099167	-0.200039	-0.178479	-0.159228	0.0531199		0.226905
46870	hsa-miR-320d	0.18934	0.160232	-0.153983	0.0989291	-0.161685	0.160875	0.177872	0.488713	0.00830914	0.235361	0.154667	0.286868	12	0.179282		0.0291085	-0.252912	-0.32256	-0.182121	0.186216	-0.310841	-0.227051	-0.132201	-0.223364	0.0893775		0.223364
46599	hsa-miRPlus-F1225	-0.0686267	0.191756	0.426606	0.194249	0.510119	0.15217	-0.34763	-0.649104	-0.0266434	-0.292339	-0.250201	-0.353094	12	0.348804		-0.260383	0.232356	0.357948	0.109974	0.326828	0.301474	0.265696	0.102893	0.223354	0.105845		0.223354
145943	hsa-miR-100	0.238539	-0.0526295	-0.27233	-0.31394	-0.231815	0.335916	0.0338077	0.244216	-0.334048	-0.110177	-0.65744	-0.426201	12	0.301233		0.291168	0.04161	-0.567731	-0.0783177	0.44183	-0.210409	-0.223872	-0.231238	-0.22184	0.0105626		0.22184
42751	hsa-miR-720	0.594566	-0.773643	-1.5148	-0.678668	-0.960396	-0.498721	0.364417	0.558593	0.116669	0.250813	-0.0980912	0.238729	12	0.673261		1.36821	-0.836137	-0.461675	0.0234657	1.17954	-0.194177	-0.134144	-0.33682	-0.221714	0.104106		0.221714
10967	hsa-miR-16	0.409437	0.039825	-0.344312	-0.326669	-0.195765	0.524319	0.337395	0.402178	-0.151876	0.340664	0.013122	0.111292	12	0.304948		0.369612	-0.0176429	-0.720084	-0.122705	0.552393	-0.0647825	-0.492539	-0.0981704	-0.218497	0.237914		0.218497
145935	hsa-miRPlus-E1232	-0.181658	0.086694	0.432932	0.0809254	0.486197	0.0355184	-0.428603	-0.682649	-0.0339692	-0.340337	-0.228281	-0.322942	12	0.343128		-0.268351	0.352007	0.450679	0.178111	0.389783	0.254046	0.306367	0.0946611	0.218358	0.110273		0.218358
145844	hsa-miR-374a	0.215285	-0.12881	-0.347262	-0.450021	-0.516738	0.169416	0.100872	0.331916	-0.277849	-0.147886	-0.264673	0.0248125	12	0.275182		0.344095	0.102759	-0.686154	-0.0797668	0.538832	-0.231043	-0.129963	-0.289485	-0.21683	0.0807055		0.21683
46698	hsa-miR-1280	0.50299	-0.863842	-1.72148	-0.83946	-1.41848	-0.906347	0.35952	0.634583	-0.0824278	0.173381	-0.114855	-0.00177159	12	0.772112		1.36683	-0.882021	-0.512134	-0.00910795	1.20587	-0.275063	-0.255809	-0.113083	-0.214652	0.0884864		0.214652
13140	hsa-miR-138	-1.40034	-1.28566	-1.7905	-1.45368	-1.64306	-1.45547	1.17779	1.39836	0.903827	0.905358	-1.15155	-0.99745	12	1.25069		-0.114678	-0.336822	-0.187596	-0.213032	0.113235	-0.220566	-0.00153153	-0.154098	-0.125399	0.112302		0.213032
10985	hsa-miR-191	0.0283911	-0.242228	-0.613383	-0.187733	-0.40577	-0.029427	0.148186	0.392752	-0.323609	-0.138737	-0.495774	-0.288645	12	0.282588		0.270619	-0.42565	-0.376343	-0.177125	0.388541	-0.244566	-0.184872	-0.207129	-0.212189	0.030167		0.212189
46866	hsa-miR-1321	-0.100999	-0.0422289	0.193876	-0.0917628	0.179799	-0.207765	-0.194084	-0.484821	-0.0479129	-0.263475	-0.034156	-0.160501	12	0.184341		-0.0587701	0.285638	0.387564	0.204811	0.233887	0.290738	0.215562	0.126345	0.210882	0.0822962		0.210882
17295	hsa-miR-583	-0.0947737	0.0122906	0.270746	-0.0480194	0.292225	-0.12617	-0.375811	-0.578373	-0.0566695	-0.229591	-0.128615	-0.270586	12	0.244826		-0.107064	0.318766	0.418395	0.210032	0.279095	0.202562	0.172921	0.141971	0.172485	0.0302979		0.210032
46733	hsa-miRPlus-E1117	-0.563486	0.302033	0.394902	0.350136	0.571676	0.367312	0.0580301	0.126827	0.380285	0.260389	-0.473113	-0.573788	12	0.406058		-0.865519	0.0447667	0.204363	-0.205463	0.577168	-0.0687965	0.119896	0.100675	0.0505912	0.103839		0.205463
42730	hsa-miR-423-3p	0.175532	-0.0460495	-0.370646	0.0974667	-0.268755	0.0991827	0.0150254	0.100491	-0.0886831	-0.232872	0.122907	0.143697	12	0.182091		0.221581	-0.468113	-0.367938	-0.204823	0.372658	-0.0854655	0.144189	-0.0207895	0.0126447	0.118422		0.204823
46380	hsa-miR-1255a	-0.112611	0.106371	0.413117	0.133559	0.442427	0.0347699	-0.338013	-0.644342	-0.0171521	-0.252165	-0.203487	-0.273839	12	0.312902		-0.218981	0.279558	0.407657	0.156078	0.331066	0.306329	0.235013	0.0703517	0.203898	0.121026		0.203898
42872	hsa-miR-138-1*	-0.109195	-0.0460691	0.285539	0.00642212	0.353623	-0.0364231	-0.292353	-0.570055	-0.00577868	-0.20998	-0.232729	-0.270533	12	0.251895		-0.0631259	0.279117	0.390046	0.202012	0.23622	0.277702	0.204201	0.0378042	0.173236	0.12291		0.202012
46330	hsa-miRPlus-E1097	-0.161535	-0.0400855	0.314749	0.034007	0.355123	-0.0913667	-0.27257	-0.561881	-0.0416802	-0.251606	-0.121582	-0.164369	12	0.247796		-0.121449	0.280742	0.44649	0.201927	0.292057	0.289311	0.209926	0.0427868	0.180675	0.125838		0.201927
46210	hsa-miR-1249	1.1411	1.41691	1.36733	1.58843	1.3576	1.34316	1.06309	1.39815	1.34021	1.44946	1.18723	1.34771	12	0.142437		-0.275815	-0.221098	0.0144394	-0.160825	0.154229	-0.335054	-0.10925	-0.16048	-0.201595	0.118384		0.201595
19596	hsa-miR-30d	0.27605	0.151376	-0.0789862	0.339626	-0.0275634	0.275788	0.414921	0.65804	0.100542	0.161658	0.143318	0.246004	12	0.197719		0.124674	-0.418612	-0.303351	-0.199096	0.286255	-0.243119	-0.0611156	-0.102686	-0.13564	0.0953718		0.199096
13485	hsa-miR-10a	0.950767	0.457154	0.183462	0.340288	0.0685759	0.490968	-0.671261	-0.344209	-0.62451	-0.502571	0.0365051	0.174587	12	0.497769		0.493613	-0.156826	-0.422392	-0.0285349	0.471285	-0.327053	-0.121939	-0.138082	-0.195691	0.114048		0.195691
46634	hsa-miR-1281	0.799604	1.31663	0.992722	1.32437	1.12892	0.865838	1.00359	1.18889	0.967182	1.11933	0.979335	1.1031	12	0.162488		-0.517023	-0.331652	0.263083	-0.195197	0.407561	-0.185303	-0.152146	-0.123762	-0.153737	0.0308013		0.195197
10919	hsa-miR-103	0.434242	0.15682	-0.164842	0.0508539	-0.140227	0.476319	0.145124	0.342674	-0.124399	0.10792	0.173948	0.327217	12	0.218816		0.277421	-0.215696	-0.616546	-0.18494	0.447776	-0.197549	-0.232319	-0.153269	-0.194379	0.0396203		0.194379
46871	hsa-miRPlus-F1066	-0.0319108	0.244492	0.468049	0.271614	0.517689	0.170231	-0.421726	-0.610725	0.0587205	-0.258374	-0.176294	-0.252907	12	0.35248		-0.276402	0.196435	0.347458	0.0891635	0.32547	0.188999	0.317094	0.076613	0.194235	0.120326		0.194235
146010	hsa-miR-2116	-0.1334	-0.0117065	0.317388	0.0395421	0.326043	-0.0984337	-0.300705	-0.52253	0.0545613	-0.192969	-0.134919	-0.19013	12	0.240157		-0.121694	0.277846	0.424476	0.193543	0.282676	0.221825	0.24753	0.0552112	0.174855	0.104409		0.193543
27568	hsa-miR-744	0.0484749	0.173509	-0.0178016	0.259112	0.0961672	0.273534	-0.119569	-0.0626433	-0.108655	-0.077341	0.152115	0.166476	12	0.141326		-0.125035	-0.276914	-0.177367	-0.193105	0.0771531	-0.0569254	-0.0313143	-0.0143606	-0.0342001	0.0214286		0.193105
17280	hsa-miR-15b	0.336997	0.118748	-0.118877	0.0474138	0.0449172	0.614664	-0.253961	-0.112463	-0.0831307	0.168149	0.0951278	0.281428	12	0.236709		0.218249	-0.166291	-0.569747	-0.172596	0.394036	-0.141498	-0.25128	-0.186301	-0.193026	0.0551989		0.193026
146086	hsa-miR-30a	-0.140021	-0.407795	-0.684698	-0.307802	-0.608655	-0.14631	0.589947	0.934373	-0.245169	-0.126981	-0.676932	-0.562021	12	0.499081		0.267774	-0.376896	-0.462345	-0.190489	0.39916	-0.344426	-0.118188	-0.114911	-0.192508	0.131574		0.192508
46655	hsa-miRPlus-F1215	0.716472	0.884554	0.880332	1.15362	0.925321	0.835174	0.701022	0.946286	0.805636	0.930198	0.791201	0.996249	12	0.124887		-0.168083	-0.273286	0.0901468	-0.117074	0.187009	-0.245264	-0.124562	-0.205048	-0.191624	0.0614604		0.191624
28191	hsa-miR-30e	0.176939	-0.0217255	-0.309275	0.0185302	-0.369664	0.0660591	0.594981	0.766649	0.360906	0.411598	0.0837959	0.249409	12	0.335293		0.198665	-0.327806	-0.435723	-0.188288	0.339427	-0.171668	-0.0506922	-0.165613	-0.129324	0.0681648		0.188288
42588	hsa-miR-18a	0.570019	0.311445	-0.143745	0.162445	0.212623	0.727402	-0.460574	-0.514376	-0.35327	-0.405485	0.157401	0.349086	12	0.418281		0.258574	-0.30619	-0.514779	-0.187465	0.400113	0.0538027	0.0522146	-0.191685	-0.0285559	0.141276		0.187465
30033	hsa-miR-877	-0.176497	-0.108018	0.0571774	-0.162968	0.170012	-0.240043	-0.357329	-0.594431	-0.301995	-0.407507	-0.282518	-0.313768	12	0.20453		-0.0684787	0.220146	0.410055	0.187241	0.240958	0.237102	0.105512	0.0312504	0.124622	0.104248		0.187241
145678	hsa-miR-150	-0.176975	0.0147323	0.244397	-0.112606	0.127924	-0.10941	-0.0137666	-0.191257	0.0227123	-0.181028	-0.166816	-0.345298	12	0.160617		-0.191707	0.357003	0.237334	0.13421	0.288525	0.177491	0.203741	0.178482	0.186571	0.0148774		0.186571
46933	hsa-miRPlus-F1026	-0.222417	0.210764	0.189742	-0.0289345	0.245668	-0.0338659	0.247908	0.0112051	0.0471156	-0.128175	-0.231732	-0.376971	12	0.206236		-0.433182	0.218676	0.279534	0.0216762	0.395092	0.236703	0.175291	0.145239	0.185744	0.0466191		0.185744
46445	hsa-miRPlus-E1247	0.565755	-0.138579	-0.914048	-0.299538	-0.963539	-0.316689	0.677621	0.764985	0.0741108	-0.0561026	0.302087	0.148212	12	0.560633		0.704334	-0.61451	-0.64685	-0.185676	0.77094	-0.0873636	0.130213	0.153876	0.0655751	0.132976		0.185676
42865	hsa-miR-181a	0.641093	0.215147	-0.323778	0.0567806	-0.147909	0.452998	0.341017	0.348398	-0.483778	-0.308368	0.0751321	0.0500002	12	0.343425		0.425946	-0.380558	-0.600908	-0.185173	0.540591	-0.00738133	-0.17541	0.0251319	-0.0525531	0.107632		0.185173
11184	hsa-miR-99b	0.283045	-0.0912008	-0.595788	-0.164513	-0.453485	-0.0223613	-0.223441	-0.0142267	-0.569001	-0.330488	-0.506437	-0.407123	12	0.266916		0.374246	-0.431275	-0.431123	-0.162717	0.465024	-0.209215	-0.238513	-0.0993145	-0.182348	0.0733857		0.182348
45614	hsa-miRPlus-F1155	-0.101866	0.155845	0.177082	0.208236	0.244809	0.0937559	-0.0518041	-0.283725	0.0356673	-0.162845	-0.126768	-0.243172	12	0.181917		-0.257711	-0.0311545	0.151053	-0.0459377	0.204783	0.231921	0.198512	0.116405	0.182279	0.0594445		0.182279
42694	hsa-miR-485-3p	-0.251035	-0.197325	-0.0451626	0.331263	-0.0823779	-0.371203	-0.466788	-0.66214	-0.444034	-0.455091	-0.172531	-0.503475	12	0.266915		-0.0537095	-0.376426	0.288825	-0.0471032	0.332675	0.195352	0.0110564	0.330944	0.179118	0.16056		0.179118
42887	hsa-miR-331-3p	0.329366	0.0970593	-0.275039	0.127911	-0.315906	0.030042	-0.222935	0.0088948	-0.251686	-0.205592	-0.119599	-0.0126113	12	0.196741		0.232307	-0.40295	-0.345948	-0.172197	0.351468	-0.23183	-0.0460931	-0.106988	-0.128304	0.0946855		0.172197
42550	hsa-miR-516a-5p	-0.329052	-0.246928	-0.107881	-0.458101	-0.0764582	-0.324104	-0.606345	-0.806944	-0.551814	-0.262645	-0.661052	-0.713087	12	0.240075		-0.0821237	0.35022	0.247646	0.171914	0.225902	0.200599	-0.289168	0.052035	-0.0121781	0.251118		0.171914
45891	hsa-miRPlus-E1285	-0.151316	0.207345	0.023679	0.165885	0.159269	0.1735	0.278745	0.209827	0.11961	0.102066	-0.116587	-0.256466	12	0.166624		-0.358661	-0.142205	-0.0142313	-0.171699	0.174099	0.0689178	0.0175441	0.139878	0.0754468	0.061428		0.171699
145975	hsa-miR-1260	0.476876	-0.665771	-1.59846	-0.809249	-1.09483	-0.558019	0.099387	0.283176	-0.0490641	0.0952005	-0.201508	-0.0237314	12	0.615643		1.14265	-0.789206	-0.536812	-0.0611238	1.05011	-0.183789	-0.144265	-0.177777	-0.16861	0.021297		0.16861
46345	hsa-miR-1207-3p	1.29556	1.24418	1.15306	1.48541	1.27931	1.50096	1.31672	1.24342	1.48399	1.43321	1.30865	1.15238	12	0.12414		0.0513744	-0.332351	-0.221654	-0.167544	0.197503	0.0733045	0.0507746	0.156275	0.0934512	0.0555606		0.167544
145938	hsa-miRPlus-E1151	-0.149383	0.16177	0.516884	0.187161	0.591735	0.110465	-0.532534	-0.777141	-0.113086	-0.284178	-0.301667	-0.385587	12	0.410597		-0.311153	0.329723	0.481269	0.166613	0.420639	0.244608	0.171091	0.0839205	0.16654	0.0804403		0.166613
28966	hsa-miR-574-3p	-0.186177	-0.111042	0.218222	-0.0679231	0.0588915	-0.227822	-0.151141	-0.208511	-0.00435707	-0.131525	-0.165755	-0.155965	12	0.128997		-0.0751356	0.286145	0.286713	0.165908	0.20875	0.0573696	0.127168	-0.00979066	0.0582488	0.0684833		0.165908
46256	hsa-miRPlus-E1238	-0.194339	0.142033	-0.116069	0.0188075	0.00521602	-0.0331884	0.187628	0.0073913	-0.102522	-0.108736	-0.281216	-0.590708	12	0.205352		-0.336372	-0.134877	0.0384044	-0.144281	0.187565	0.180237	0.00621441	0.309493	0.165315	0.152189		0.165315
46861	hsa-miRPlus-E1098	-0.185057	0.0296518	0.338505	0.0434461	0.358452	-0.0563729	-0.222382	-0.430709	-0.0480598	-0.169142	-0.189116	-0.300499	12	0.236955		-0.214709	0.295059	0.414825	0.165058	0.334295	0.208327	0.121082	0.111382	0.14693	0.0533918		0.165058
145996	hsa-miR-205*	-0.0656532	0.12814	0.388464	0.204805	0.425684	0.0768376	-0.125714	-0.402184	0.0270822	-0.13342	-0.106945	-0.163541	12	0.239242		-0.193793	0.183659	0.348847	0.112904	0.278153	0.27647	0.160502	0.0565965	0.164523	0.109992		0.164523
146064	hsa-miR-718	0.655428	0.86468	0.733354	1.09578	0.858653	0.774628	0.698759	0.911708	0.80114	0.898561	0.594054	0.754224	12	0.134133		-0.209252	-0.362423	0.0840257	-0.16255	0.226859	-0.21295	-0.0974215	-0.16017	-0.156847	0.0578358		0.16255
46712	hsa-miR-1201	0.090494	-0.683591	-0.998768	-0.858326	-1.08248	-0.932264	0.234841	0.476584	-0.183799	-0.211436	0.0622096	0.143432	12	0.551046		0.774085	-0.140443	-0.150221	0.161141	0.530848	-0.241743	0.0276376	-0.0812226	-0.0984425	0.135513		0.161141
46379	hsa-miRPlus-E1093	-0.214811	0.422044	0.399296	0.461794	0.581052	0.34421	0.138319	-0.082097	0.289728	0.15517	-0.0527071	-0.0231691	12	0.252749		-0.636855	-0.0624974	0.236843	-0.15417	0.444004	0.220416	0.134558	-0.0295379	0.108479	0.127001		0.15417
42724	hsa-miR-34b	-0.146353	-0.275267	-0.297251	-0.266771	-0.220213	-0.273884	-0.0777797	0.138945	0.0712301	0.132493	-0.262009	-0.079971	12	0.165494		0.128913	-0.0304798	0.053671	0.0507015	0.079738	-0.216724	-0.0612628	-0.182037	-0.153342	0.0816068		0.153342
42654	hsa-miR-483-5p	0.00196735	0.0322047	0.167568	-0.142811	0.0267396	-0.144366	-0.232325	-0.28053	-0.02395	-0.0618099	-0.0435917	-0.122524	12	0.123784		-0.0302374	0.310379	0.171106	0.150416	0.171248	0.048205	0.0378598	0.0789318	0.0549989	0.0213622		0.150416
13148	hsa-miR-195	0.26994	0.232971	-0.22564	-0.262859	-0.177071	0.345816	-0.258178	-0.216513	-0.611653	-0.462741	-0.366478	-0.216511	12	0.296117		0.0369691	0.037219	-0.522887	-0.149566	0.323305	-0.0416648	-0.148912	-0.149968	-0.113515	0.0622261		0.149566
146162	hsa-miR-1975	-0.234699	-1.81509	-2.76189	-2.06755	-2.64544	-2.20253	1.21787	1.42904	-0.411052	-0.471109	-0.710365	-0.801718	12	1.38805		1.58039	-0.694337	-0.442907	0.147714	1.24708	-0.211173	0.0600569	0.091353	-0.0199212	0.166367		0.147714
145941	hsa-miRPlus-F1086	-0.141618	-0.0793231	0.102662	-0.13529	-0.0309857	-0.283385	-0.29154	-0.443373	0.0254649	-0.133766	-0.0829535	-0.211103	12	0.149456		-0.062295	0.237952	0.252399	0.142686	0.177665	0.151833	0.159231	0.128149	0.146405	0.0162365		0.146405
46555	hsa-miRPlus-E1153	-0.11362	0.0733441	-0.10552	0.134928	0.0352841	0.0328446	-0.0753219	0.0128692	0.459613	0.238616	0.151667	-0.0535631	12	0.164506		-0.186964	-0.240448	0.00243947	-0.141657	0.127625	-0.0881911	0.220997	0.20523	0.112679	0.174137		0.141657
145636	hsa-miR-181d	0.641605	0.324289	-0.0612726	0.0346197	-0.0830754	0.563212	-0.285253	-0.253032	-1.00204	-0.830945	-0.0473714	-0.0215805	12	0.486331		0.317316	-0.0958923	-0.646287	-0.141621	0.483427	-0.0322215	-0.171093	-0.0257908	-0.0763684	0.0820968		0.141621
146016	hsa-miR-1978	-0.469384	-0.125769	-0.129294	0.00600677	0.0394989	-0.0656354	-0.187097	-0.230401	0.341025	0.209231	-0.191915	-0.431125	12	0.234046		-0.343615	-0.135301	0.105134	-0.124594	0.224566	0.0433032	0.131794	0.23921	0.138102	0.0981054		0.138102
145973	hsa-miR-664	-0.0120806	0.0967018	0.160657	0.431897	0.143619	0.163749	0.288293	0.297361	0.253469	0.255511	0.168029	0.0477345	12	0.121344		-0.108782	-0.271239	-0.0201302	-0.133384	0.127349	-0.00906851	-0.00204193	0.120294	0.0363947	0.0727442		0.133384
145942	hsa-miRPlus-F1055	-0.113898	-0.092455	0.171573	-0.0760421	-0.00507062	-0.161165	-0.0259109	-0.155279	0.0532119	0.0328447	-0.00963398	-0.143945	12	0.0996405		-0.0214431	0.247616	0.156095	0.127422	0.136802	0.129368	0.0203672	0.134311	0.0946822	0.0644061		0.127422
30687	hsa-miR-93	0.580407	0.342744	0.0819863	0.105273	0.0630586	0.656227	-0.0323275	0.0812825	-0.164255	-0.0521032	0.190656	0.27796	12	0.248508		0.237663	-0.0232871	-0.593169	-0.126264	0.424881	-0.11361	-0.112152	-0.0873035	-0.104355	0.0147851		0.126264
42708	hsa-miR-99a	0.211437	-0.521432	-0.671121	-0.531595	-0.669907	-0.45302	-0.168423	0.101708	-0.839756	-0.677451	-0.85319	-0.93832	12	0.369734		0.732869	-0.139527	-0.216888	0.125485	0.52743	-0.270131	-0.162305	0.0851297	-0.115769	0.182145		0.125485
46720	hsa-miRPlus-E1185	-0.463197	-0.1691	0.0973438	-0.144889	0.210949	-0.216796	-0.414533	-0.391656	-0.169222	-0.311882	-0.459975	-0.523251	12	0.228306		-0.294097	0.242233	0.427745	0.125294	0.37486	-0.0228766	0.14266	0.0632761	0.0610199	0.0827914		0.125294
42490	hsa-miR-505*	0.176233	0.317289	0.581837	0.325885	0.390521	0.324539	0.339076	0.349574	0.431079	0.750472	0.458932	0.504385	12	0.148876		-0.141056	0.255952	0.0659816	0.0602924	0.198565	-0.0104982	-0.319393	-0.0454527	-0.125115	0.169155		0.125115
46466	hsa-miRPlus-E1016	0.178065	-0.0381327	-0.514142	-0.240049	-0.778385	-0.462891	0.101159	0.241209	0.129541	-0.0902225	0.219781	0.49138	12	0.370491		0.216197	-0.274093	-0.315494	-0.124463	0.295746	-0.140049	0.219764	-0.271598	-0.0639613	0.254364		0.124463
10977	hsa-miR-183	-0.27662	-0.395913	-0.403575	-0.128978	-0.523009	-0.314922	-0.333186	-0.207674	-0.0156869	0.0104958	-0.392922	-0.281379	12	0.161268		0.119293	-0.274597	-0.208086	-0.12113	0.210852	-0.125512	-0.0261826	-0.111543	-0.0877459	0.0537709		0.12113
145745	hsa-miR-335*	-0.151016	0.127198	0.256573	0.22406	0.251121	0.0761158	-0.258649	-0.497424	-0.061566	-0.132308	-0.213383	-0.261016	12	0.24102		-0.278214	0.0325129	0.175005	-0.0235652	0.231755	0.238775	0.070742	0.0476338	0.11905	0.104326		0.11905
42793	hsa-miRPlus-A1072	-0.34502	-0.19623	0.0847363	-0.0604325	0.15109	-0.209105	-0.36685	-0.507399	-0.0342244	-0.14114	-0.352748	-0.384123	12	0.203455		-0.14879	0.145169	0.360195	0.118858	0.255511	0.140549	0.106916	0.0313742	0.0929464	0.055912		0.118858
46389	hsa-miRPlus-E1072	-0.229599	-0.188333	0.0402376	-0.108958	-0.025043	-0.212895	-0.400875	-0.319484	-0.140368	0.0156487	-0.30425	-0.187731	12	0.136167		-0.0412662	0.149196	0.187852	0.0985939	0.122655	-0.081391	-0.156016	-0.116519	-0.117975	0.0373339		0.117975
46731	hsa-miRPlus-F1017	-0.0991541	-0.222563	-0.272482	-0.378945	-0.237873	-0.245749	-0.0658308	-0.258229	-0.195989	-0.319572	0.446223	0.418583	12	0.27124		0.123409	0.106463	0.00787647	0.0792493	0.0623887	0.192398	0.123583	0.0276406	0.114541	0.0827503		0.114541
46391	hsa-miRPlus-E1193	0.485185	0.632556	0.518247	0.675443	0.722776	0.760802	0.393659	0.509439	0.993687	0.678985	0.531263	0.612274	12	0.158458		-0.147372	-0.157196	-0.0380255	-0.114198	0.0661497	-0.115781	0.314702	-0.0810119	0.039303	0.239135		0.114198
11014	hsa-miR-214	0.113679	0.196769	0.0149796	-0.11956	0.130609	0.337312	-0.764043	-1.02334	-0.772871	-0.862407	-0.448381	-0.441435	12	0.47306		-0.0830898	0.134539	-0.206703	-0.0517512	0.172766	0.259302	0.089536	-0.00694656	0.113964	0.134795		0.113964
46732	hsa-miR-1264	-0.139355	-0.0484133	-0.00756429	0.0254945	0.0297898	-0.0398958	0.0069538	-0.122683	0.127106	-0.0178756	-0.209065	-0.273403	12	0.111883		-0.090942	-0.0330588	0.0696856	-0.0181051	0.0813512	0.129637	0.144982	0.064338	0.112985	0.0428229		0.112985
27565	hsa-miR-423-5p	-0.122161	-0.0496474	-0.201694	-0.0531698	-0.22964	-0.11189	-0.00277008	0.0885762	-0.125333	0.00763888	0.423345	0.235184	12	0.186507		-0.0725132	-0.148524	-0.117749	-0.112929	0.0382341	-0.0913463	-0.132971	0.188161	-0.0120521	0.174635		0.112929
27720	hsa-miR-15a	0.300284	-0.051046	-0.299376	-0.0486284	-0.159531	0.27791	0.450902	0.517892	0.209271	0.280904	-0.113314	0.0487977	12	0.257658		0.35133	-0.250747	-0.437441	-0.112286	0.412212	-0.0669899	-0.0716331	-0.162112	-0.100245	0.0536287		0.112286
42917	hsa-miR-551b	-0.31808	0.103193	0.329755	0.26625	0.338756	0.167293	-0.366536	-0.506708	-0.0365749	-0.116897	-0.228312	-0.318056	12	0.294553		-0.421273	0.0635048	0.171463	-0.0621018	0.3157	0.140172	0.0803222	0.089745	0.103413	0.0321809		0.103413
42965	hsa-miR-424	0.256182	0.082012	0.141197	0.0703616	0.15622	0.126191	0.02463	-0.0919757	0.20132	0.0353206	0.356347	0.401266	12	0.140955		0.17417	0.0708349	0.030029	0.091678	0.0742966	0.116606	0.165999	-0.0449196	0.0792283	0.110315		0.091678
46350	hsa-miRPlus-E1189	0.142089	0.278162	0.34551	0.397441	0.371137	0.133479	-0.00571418	-0.0310558	0.413482	0.270891	0.28402	0.185913	12	0.149094		-0.136073	-0.051931	0.237658	0.0165512	0.196051	0.0253416	0.142591	0.0981068	0.0886798	0.0591904		0.0886798
42442	hsa-miR-498	0.139831	0.314542	0.424889	0.259761	0.32634	0.294724	0.129947	-0.0462357	0.229948	0.208938	0.233155	0.17018	12	0.119662		-0.174712	0.165128	0.0316155	0.00734401	0.171215	0.176182	0.0210092	0.0629753	0.0867223	0.0802659		0.0867223
42825	hsa-miR-888*	-0.0970839	-0.0422688	-0.044845	0.05793	0.000540908	-0.161298	-0.0252498	-0.151539	0.0606887	-0.120739	-0.136944	-0.0739955	12	0.076094		-0.0548151	-0.102775	0.161839	0.00141638	0.140985	0.126289	0.181427	-0.0629484	0.0815893	0.128173		0.0815893
33596	hsa-miR-126*	0.692446	-0.0107387	-0.0905476	-0.226916	0.00333021	0.611738	0.717707	0.656131	0.196374	0.0582233	0.728379	1.0295	12	0.415962		0.703185	0.136368	-0.608408	0.0770484	0.657805	0.0615764	0.138151	-0.301122	-0.0337983	0.234654		0.0770484
28302	hsa-miRPlus-A1015	-0.0961465	-0.644044	-1.20146	-0.837682	-1.0442	-0.655905	0.449609	0.516475	-0.247054	-0.134577	0.388194	0.353958	12	0.609433		0.547898	-0.36378	-0.388299	-0.0680604	0.533576	-0.0668662	-0.112477	0.0342358	-0.0483692	0.0750851		0.0680604
21526	hsa-miRPlus-E1031	0.045301	-0.0498315	-0.243653	-0.213038	-0.159947	-0.130231	0.126863	0.234742	0.553716	0.437808	-0.026198	0.0931296	12	0.251072		0.0951325	-0.0306147	-0.0297163	0.0116005	0.0723422	-0.10788	0.115908	-0.119328	-0.0370997	0.132632		0.0370997
46742	hsa-miRPlus-E1067	0.248347	0.167102	0.0852292	0.162981	0.140168	0.122335	0.176973	0.2677	0.549295	0.55965	0.207235	0.0794337	12	0.161651		0.0812454	-0.0777514	0.0178334	0.00710913	0.080039	-0.0907273	-0.0103544	0.127801	0.00890651	0.11053		0.00890651
10952	hsa-miR-146a	-0.492639	0.495909	-0.821052	0.414024	-0.643773	0.798314	-1.0769	-0.046348	NA	0.00508552	-0.0495712	1.02206	11	0.676808		-0.988548	-1.23508	-1.44209	-1.2219	0.227056	-1.03055	#VALUE!	-1.07163	#VALUE!	#VALUE!		#VALUE!
13143	hsa-miR-301a	0.684566	0.24838	-0.0995258	0.155753	-0.00590461	0.582611	-1.11737	-0.837991	NA	-0.366003	-0.211957	0.166727	11	0.548006		0.436185	-0.255279	-0.588515	-0.135869	0.522682	-0.279381	#VALUE!	-0.378684	#VALUE!	#VALUE!		#VALUE!
146072	hsa-miR-1469	-0.12916	-0.290757	-0.633907	-0.531453	-0.651933	NA	-0.0474075	-0.382105	-0.112378	-0.149542	0.788192	0.364894	11	0.431458		0.161597	-0.102454	#VALUE!	#VALUE!	#VALUE!	0.334698	0.0371641	0.423299	0.265053	0.202269		#VALUE!
46808	hsa-miRPlus-E1028	0.156865	-0.351377	-0.251025	NA	-0.388184	-0.392474	0.230072	0.0604265	0.338036	0.285826	-0.0358787	-0.0866694	11	0.275682		0.508243	#VALUE!	0.00429054	#VALUE!	#VALUE!	0.169645	0.0522099	0.0507907	0.0908819	0.0682146		#VALUE!
10972	hsa-miR-181b	0.539353	0.456783	0.196099	0.199809	0.201981	0.594278	0.0050283	0.0492166	-0.205165	NA	0.315492	0.158126	11	0.238281		0.0825695	-0.00371054	-0.392296	-0.104479	0.252963	-0.0441883	#VALUE!	0.157366	#VALUE!	#VALUE!		#VALUE!
42739	hsa-miR-339-5p	0.114944	-0.318496	-0.664445	NA	-0.465374	-0.332873	-0.357	-0.16524	0.0484783	0.0101373	-0.321344	-0.235485	11	0.233072		0.43344	#VALUE!	-0.132501	#VALUE!	#VALUE!	-0.19176	0.0383409	-0.0858589	-0.0797592	0.115171		#VALUE!
42461	hsa-miR-146b-3p	0.0530573	-0.150235	0.316427	NA	0.171681	-0.30598	0.0021331	-0.356872	-0.193351	-0.296618	-0.0337885	-0.335645	11	0.223433		0.203292	#VALUE!	0.477661	#VALUE!	#VALUE!	0.359005	0.103268	0.301857	0.25471	0.13423		#VALUE!
46594	hsa-miRPlus-F1021	-0.14793	0.164145	0.294625	NA	0.287206	-0.000944608	-0.199801	-0.257162	-0.0309349	-0.1079	-0.167305	-0.112581	11	0.192453		-0.312075	#VALUE!	0.28815	#VALUE!	#VALUE!	0.0573613	0.0769652	-0.0547238	0.0265342	0.0710509		#VALUE!
46298	hsa-miRPlus-F1180	0.182642	NA	0.445741	0.780075	0.586876	0.545401	0.262339	0.587961	0.550294	0.573123	0.271488	0.352144	11	0.180549		#VALUE!	-0.334334	0.041475	#VALUE!	#VALUE!	-0.325622	-0.0228287	-0.0806558	-0.143036	0.160746		#VALUE!
19585	hsa-miR-148b	0.163834	NA	-0.225744	0.226383	-0.211736	0.195981	-0.0487613	0.23525	-0.0276424	0.0641416	0.0215625	0.242278	11	0.172434		#VALUE!	-0.452128	-0.407717	#VALUE!	#VALUE!	-0.284011	-0.091784	-0.220716	-0.198837	0.0979635		#VALUE!
11175	hsa-miR-525-5p	-0.454378	-0.605215	-0.260577	NA	-0.288299	-0.512202	-0.512783	-0.42913	-0.362466	-0.216943	-0.0181582	-0.259635	11	0.168108		0.150838	#VALUE!	0.223903	#VALUE!	#VALUE!	-0.0836535	-0.145523	0.241477	0.00410011	0.207889		#VALUE!
46334	hsa-miRPlus-F1059	-0.273315	-0.440708	-0.0771143	-0.559879	-0.0901761	NA	-0.402642	-0.54302	-0.377151	-0.403143	-0.29247	-0.483232	11	0.16248		0.167392	0.482765	#VALUE!	#VALUE!	#VALUE!	0.140378	0.0259925	0.190761	0.119044	0.0844307		#VALUE!
46412	hsa-miRPlus-F1206	0.756581	NA	1.12868	1.30138	1.09256	1.03104	0.862968	1.00797	0.873709	1.07065	0.860435	1.09087	11	0.155935		#VALUE!	-0.172709	0.0615205	#VALUE!	#VALUE!	-0.145001	-0.196936	-0.230437	-0.190792	0.0430483		#VALUE!
46473	hsa-miRPlus-E1112	-0.0847564	0.224421	0.10462	NA	0.30753	0.110444	0.103225	-0.113525	0.146943	-0.0456755	0.0758513	-0.112718	11	0.13939		-0.309178	#VALUE!	0.197087	#VALUE!	#VALUE!	0.216749	0.192618	0.188569	0.199312	0.015236		#VALUE!
46241	hsa-miRPlus-F1130	0.284406	0.570431	0.686535	0.596984	0.524401	0.390107	0.376693	0.59835	NA	0.500646	0.448297	0.573943	11	0.118785		-0.286025	0.0895511	0.134294	-0.0207266	0.230841	-0.221656	#VALUE!	-0.125646	#VALUE!	#VALUE!		#VALUE!
27961	hsa-miR-891a	-0.413077	-0.276234	-0.223469	NA	-0.0570293	-0.402959	-0.383332	-0.362678	-0.197268	-0.375453	-0.423019	-0.387091	11	0.116184		-0.136843	#VALUE!	0.345929	#VALUE!	#VALUE!	-0.0206532	0.178186	-0.0359276	0.0405349	0.119453		#VALUE!
17608	hsa-miR-425	0.709842	0.885663	0.635424	0.837374	0.653095	0.825834	NA	0.663044	0.901086	0.836403	0.642324	0.745641	11	0.102332		-0.175821	-0.20195	-0.172739	-0.183503	0.0160494	#VALUE!	0.0646825	-0.103317	#VALUE!	#VALUE!		#VALUE!
10925	hsa-miR-10b	0.862553	0.335545	0.152261	0.279639	0.121629	0.468607	-1.03423	-0.892347	NA	NA	0.157895	0.387888	10	0.592846		0.527007	-0.127378	-0.346977	0.0175506	0.45466	-0.141884	#VALUE!	-0.229992	#VALUE!	#VALUE!		#VALUE!
42531	hsa-miR-602	-0.315967	-0.315152	-0.378429	NA	-0.379024	-0.559942	-0.0184285	-0.345465	-0.315809	-0.332676	0.336265	NA	10	0.248073		-0.00081544	#VALUE!	0.180918	#VALUE!	#VALUE!	0.327036	0.0168673	#VALUE!	#VALUE!	#VALUE!		#VALUE!
42703	hsa-miR-490-3p	-0.34263	-0.451753	-0.0748243	NA	-0.131271	-0.576866	NA	-0.742523	-0.373454	-0.566898	-0.495342	-0.713659	10	0.222746		0.109123	#VALUE!	0.445595	#VALUE!	#VALUE!	#VALUE!	0.193444	0.218318	#VALUE!	#VALUE!		#VALUE!
11151	hsa-miR-516b	-0.343625	NA	0.160615	-0.17366	0.19303	-0.19267	-0.20096	-0.403033	-0.115293	-0.306113	-0.27245	NA	10	0.199677		#VALUE!	0.334275	0.3857	#VALUE!	#VALUE!	0.202073	0.19082	#VALUE!	#VALUE!	#VALUE!		#VALUE!
146140	hsa-miR-1976	0.0147567	0.186248	0.241827	0.261321	0.243863	NA	-0.0225045	NA	-0.000258053	0.101199	0.136033	0.117654	10	0.105601		-0.171491	-0.0194939	#VALUE!	#VALUE!	#VALUE!	#VALUE!	-0.101457	0.0183785	#VALUE!	#VALUE!		#VALUE!
46786	hsa-miRPlus-F1193	0.169764	0.149277	0.211306	NA	0.167595	-0.0529533	0.0229305	NA	0.108487	0.0645883	0.295011	0.197424	10	0.100729		0.0204877	#VALUE!	0.220548	#VALUE!	#VALUE!	#VALUE!	0.0438991	0.0975869	#VALUE!	#VALUE!		#VALUE!
46506	hsa-miRPlus-E1186	-0.249523	-0.17059	-0.0350471	NA	-0.0785614	-0.260069	NA	-0.0959236	-0.151323	-0.187647	-0.20326	-0.37625	10	0.0997955		-0.0789335	#VALUE!	0.181507	#VALUE!	#VALUE!	#VALUE!	0.0363239	0.17299	#VALUE!	#VALUE!		#VALUE!
29872	hsa-miR-340	0.120635	NA	-0.00241611	NA	0.0822079	-0.00809539	-0.0490803	-0.109604	-0.0832718	-0.155892	-0.0259808	-0.109164	10	0.0869403		#VALUE!	#VALUE!	0.0903033	#VALUE!	#VALUE!	0.0605242	0.0726202	0.0831829	0.0721091	0.011338		#VALUE!
46259	hsa-miR-885-5p	NA	1.02956	NA	1.0389	0.941968	0.908155	0.965411	1.04329	0.957998	0.952826	0.809217	1.01078	10	0.0715517		#VALUE!	#VALUE!	0.0338127	#VALUE!	#VALUE!	-0.077883	0.00517206	-0.201564	-0.0914251	0.104031		#VALUE!
17463	hsa-miR-151-3p	0.120402	NA	-0.29139	NA	-0.337401	NA	0.298133	0.553042	-0.0592904	0.104542	0.00969042	0.0820891	9	0.274699		#VALUE!	#VALUE!	#VALUE!	#VALUE!	#VALUE!	-0.254909	-0.163832	-0.0723987	-0.163713	0.0912553		#VALUE!
27544	hsa-miR-363*	-0.0691563	0.218817	NA	0.624563	0.274314	NA	NA	0.257694	0.517945	0.346002	-0.0508407	0.128074	9	0.231884		-0.287974	#VALUE!	#VALUE!	#VALUE!	#VALUE!	#VALUE!	0.171942	-0.178915	#VALUE!	#VALUE!		#VALUE!
46348	hsa-miRPlus-E1175	0.058327	NA	0.187267	NA	0.0780996	NA	0.526343	0.345527	0.423744	0.389806	0.554051	0.235998	9	0.181859		#VALUE!	#VALUE!	#VALUE!	#VALUE!	#VALUE!	0.180816	0.0339379	0.318053	0.177602	0.142085		#VALUE!
17327	hsa-miR-630	0.039791	NA	0.380751	NA	0.172586	NA	-0.088569	-0.165488	0.168682	0.157774	0.0819566	0.21862	9	0.164211		#VALUE!	#VALUE!	#VALUE!	#VALUE!	#VALUE!	0.0769191	0.0109079	-0.136663	-0.0162788	0.109356		#VALUE!
46529	hsa-miRPlus-F1023	0.828528	1.16513	NA	1.21331	1.0488	0.973591	NA	1.02104	0.987619	1.08109	NA	1.08808	9	0.112781		-0.3366	#VALUE!	0.0752088	#VALUE!	#VALUE!	#VALUE!	-0.0934685	#VALUE!	#VALUE!	#VALUE!		#VALUE!
46649	hsa-miRPlus-E1012	NA	0.448977	0.210432	NA	0.301095	NA	NA	-0.162906	0.477411	0.136394	-0.164936	0.029938	8	0.249007		#VALUE!	#VALUE!	#VALUE!	#VALUE!	#VALUE!	#VALUE!	0.341017	-0.194874	#VALUE!	#VALUE!		#VALUE!
46789	hsa-miR-513b	NA	1.06161	NA	NA	0.773504	0.916616	0.775941	0.818692	0.886783	0.789696	0.61826	NA	8	0.129322		#VALUE!	#VALUE!	-0.143112	#VALUE!	#VALUE!	-0.0427507	0.0970871	#VALUE!	#VALUE!	#VALUE!		#VALUE!
46258	hsa-miR-1184	NA	NA	-0.898589	NA	-0.930236	NA	-0.202201	-0.627884	NA	-0.270726	0.781236	0.415391	7	0.650007		#VALUE!	#VALUE!	#VALUE!	#VALUE!	#VALUE!	0.425684	#VALUE!	0.365845	#VALUE!	#VALUE!		#VALUE!
17752	hsa-let-7f	0.0342895	NA	NA	NA	-0.136395	NA	0.503413	0.676623	-0.374919	0.329851	0.214225	NA	7	0.366084		#VALUE!	#VALUE!	#VALUE!	#VALUE!	#VALUE!	-0.17321	-0.70477	#VALUE!	#VALUE!	#VALUE!		#VALUE!
46882	hsa-miRPlus-F1195	NA	NA	NA	NA	-0.334893	NA	-0.514668	-0.0189261	-0.255726	-0.139784	-0.0334865	0.0998889	7	0.211557		#VALUE!	#VALUE!	#VALUE!	#VALUE!	#VALUE!	-0.495741	-0.115941	-0.133375	-0.248353	0.214422		#VALUE!
145701	hsa-miR-668	NA	NA	NA	NA	-0.0838459	0.0875532	NA	-0.101045	-0.119172	-0.126013	-0.42804	-0.375038	7	0.178593		#VALUE!	#VALUE!	-0.171399	#VALUE!	#VALUE!	#VALUE!	0.00684085	-0.0530018	#VALUE!	#VALUE!		#VALUE!
46883	hsa-miRPlus-E1209	-0.167282	NA	NA	NA	-0.133303	-0.432086	-0.268849	NA	-0.151671	NA	-0.161174	-0.347413	7	0.115403		#VALUE!	#VALUE!	0.298783	#VALUE!	#VALUE!	#VALUE!	#VALUE!	0.186239	#VALUE!	#VALUE!		#VALUE!
46359	hsa-miRPlus-F1231	0.399821	NA	NA	NA	-0.197071	NA	0.499784	0.541858	NA	NA	0.224971	0.152178	6	0.274818		#VALUE!	#VALUE!	#VALUE!	#VALUE!	#VALUE!	-0.0420739	#VALUE!	0.0727928	#VALUE!	#VALUE!		#VALUE!
46443	hsa-miR-193a-5p	NA	NA	NA	NA	0.845836	1.0411	0.933279	1.13256	1.08694	1.04674	NA	NA	6	0.105809		#VALUE!	#VALUE!	-0.195266	#VALUE!	#VALUE!	-0.19928	0.0401982	#VALUE!	#VALUE!	#VALUE!		#VALUE!
42902	hsa-miR-185	-0.094687	NA	NA	NA	-0.284058	NA	-0.136295	0.0369327	NA	-0.127776	-0.171333	NA	6	0.104498		#VALUE!	#VALUE!	#VALUE!	#VALUE!	#VALUE!	-0.173228	#VALUE!	#VALUE!	#VALUE!	#VALUE!		#VALUE!
42783	hsa-miR-197	-0.248458	NA	NA	NA	-0.143134	-0.417102	NA	-0.319161	NA	-0.404902	-0.350712	NA	6	0.10369		#VALUE!	#VALUE!	0.273967	#VALUE!	#VALUE!	#VALUE!	#VALUE!	#VALUE!	#VALUE!	#VALUE!		#VALUE!
46248	hsa-miR-1261	NA	0.34315	NA	NA	0.125778	NA	NA	-0.441478	NA	-0.447453	-0.508239	NA	5	0.392004		#VALUE!	#VALUE!	#VALUE!	#VALUE!	#VALUE!	#VALUE!	#VALUE!	#VALUE!	#VALUE!	#VALUE!		#VALUE!
10923	hsa-miR-107	0.138513	NA	-0.362901	NA	-0.426134	NA	NA	0.243184	NA	-0.112226	NA	NA	5	0.295896		#VALUE!	#VALUE!	#VALUE!	#VALUE!	#VALUE!	#VALUE!	#VALUE!	#VALUE!	#VALUE!	#VALUE!		#VALUE!
42571	hsa-miR-129*	NA	NA	-0.53779	NA	-0.504508	NA	NA	-0.0200605	-0.13586	NA	-0.148022	NA	5	0.235608		#VALUE!	#VALUE!	#VALUE!	#VALUE!	#VALUE!	#VALUE!	#VALUE!	#VALUE!	#VALUE!	#VALUE!		#VALUE!
46463	hsa-miRPlus-E1018	0.0597597	0.143398	0.404304	NA	0.312779	NA	NA	NA	NA	NA	-0.0642169	NA	5	0.189073		-0.0836387	#VALUE!	#VALUE!	#VALUE!	#VALUE!	#VALUE!	#VALUE!	#VALUE!	#VALUE!	#VALUE!		#VALUE!
145937	hsa-miRPlus-F1063	-0.110018	NA	NA	NA	0.168354	NA	NA	NA	0.283535	0.0775259	0.111416	NA	5	0.143971		#VALUE!	#VALUE!	#VALUE!	#VALUE!	#VALUE!	#VALUE!	0.20601	#VALUE!	#VALUE!	#VALUE!		#VALUE!
10936	hsa-miR-130b	0.346748	NA	NA	NA	0.144	0.485319	NA	NA	NA	0.29968	NA	0.301338	5	0.122145		#VALUE!	#VALUE!	-0.341319	#VALUE!	#VALUE!	#VALUE!	#VALUE!	#VALUE!	#VALUE!	#VALUE!		#VALUE!
14301	hsa-miR-361-5p	0.212469	NA	NA	NA	NA	NA	0.290527	0.146687	NA	0.176145	0.183677	NA	5	0.0547958		#VALUE!	#VALUE!	#VALUE!	#VALUE!	#VALUE!	0.14384	#VALUE!	#VALUE!	#VALUE!	#VALUE!		#VALUE!
46427	hsa-miR-1248	NA	NA	NA	NA	-1.21467	NA	NA	0.852319	NA	NA	-0.610892	-0.632374	4	0.881374		#VALUE!	#VALUE!	#VALUE!	#VALUE!	#VALUE!	#VALUE!	#VALUE!	0.0214829	#VALUE!	#VALUE!		#VALUE!
145820	hsa-let-7c	NA	NA	NA	NA	-0.437631	NA	0.422979	0.912394	NA	0.0817791	NA	NA	4	0.568541		#VALUE!	#VALUE!	#VALUE!	#VALUE!	#VALUE!	-0.489415	#VALUE!	#VALUE!	#VALUE!	#VALUE!		#VALUE!
17953	hsa-miR-183*	NA	NA	NA	NA	NA	-0.266583	NA	-0.091045	NA	NA	-0.468676	-0.48171	4	0.185591		#VALUE!	#VALUE!	#VALUE!	#VALUE!	#VALUE!	#VALUE!	#VALUE!	0.0130338	#VALUE!	#VALUE!		#VALUE!
46563	hsa-miRPlus-F1202	NA	0.776174	0.794606	NA	0.808351	NA	NA	NA	NA	1.1297	NA	NA	4	0.168844		#VALUE!	#VALUE!	#VALUE!	#VALUE!	#VALUE!	#VALUE!	#VALUE!	#VALUE!	#VALUE!	#VALUE!		#VALUE!
29562	hsa-miR-199a-5p	0.490701	NA	NA	NA	NA	0.513512	-1.66466	NA	NA	NA	NA	NA	3	1.25104		#VALUE!	#VALUE!	#VALUE!	#VALUE!	#VALUE!	#VALUE!	#VALUE!	#VALUE!	#VALUE!	#VALUE!		#VALUE!
42630	hsa-miR-140-3p	NA	NA	NA	NA	NA	NA	0.196566	0.318081	NA	NA	-0.606831	NA	3	0.502606		#VALUE!	#VALUE!	#VALUE!	#VALUE!	#VALUE!	-0.121516	#VALUE!	#VALUE!	#VALUE!	#VALUE!		#VALUE!
17676	hsa-miR-152	NA	NA	NA	NA	NA	NA	0.595235	0.905782	NA	0.718568	NA	NA	3	0.156365		#VALUE!	#VALUE!	#VALUE!	#VALUE!	#VALUE!	-0.310547	#VALUE!	#VALUE!	#VALUE!	#VALUE!		#VALUE!
46417	hsa-miRPlus-F1058	-0.110025	NA	NA	NA	0.0722006	NA	NA	-0.0326807	NA	NA	NA	NA	3	0.0914588		#VALUE!	#VALUE!	#VALUE!	#VALUE!	#VALUE!	#VALUE!	#VALUE!	#VALUE!	#VALUE!	#VALUE!		#VALUE!
13132	hsa-miR-519e*	NA	NA	NA	NA	NA	NA	-0.406888	-0.382792	NA	-0.297269	NA	NA	3	0.057607		#VALUE!	#VALUE!	#VALUE!	#VALUE!	#VALUE!	-0.0240968	#VALUE!	#VALUE!	#VALUE!	#VALUE!		#VALUE!
46641	hsa-miRPlus-E1101	NA	NA	NA	NA	0.0612473	NA	NA	-0.320639	NA	NA	NA	NA	2	0.270035		#VALUE!	#VALUE!	#VALUE!	#VALUE!	#VALUE!	#VALUE!	#VALUE!	#VALUE!	#VALUE!	#VALUE!		#VALUE!
31026	hsa-miR-101	NA	NA	NA	NA	NA	NA	0.236769	0.571225	NA	NA	NA	NA	2	0.236496		#VALUE!	#VALUE!	#VALUE!	#VALUE!	#VALUE!	-0.334456	#VALUE!	#VALUE!	#VALUE!	#VALUE!		#VALUE!
42832	hsa-miR-638	NA	NA	NA	NA	NA	NA	NA	NA	NA	NA	1.16515	0.895621	2	0.190586		#VALUE!	#VALUE!	#VALUE!	#VALUE!	#VALUE!	#VALUE!	#VALUE!	0.269529	#VALUE!	#VALUE!		#VALUE!
42538	hsa-miR-196a*	NA	NA	NA	NA	NA	NA	0.39046	0.613072	NA	NA	NA	NA	2	0.157411		#VALUE!	#VALUE!	#VALUE!	#VALUE!	#VALUE!	-0.222612	#VALUE!	#VALUE!	#VALUE!	#VALUE!		#VALUE!
46297	hsa-miRPlus-F1041	NA	NA	NA	0.591431	NA	0.403591	NA	NA	NA	NA	NA	NA	2	0.132823		#VALUE!	#VALUE!	#VALUE!	#VALUE!	#VALUE!	#VALUE!	#VALUE!	#VALUE!	#VALUE!	#VALUE!		#VALUE!
29379	hsa-miR-452	NA	NA	NA	NA	NA	NA	0.308668	0.378207	NA	NA	NA	NA	2	0.0491714		#VALUE!	#VALUE!	#VALUE!	#VALUE!	#VALUE!	-0.0695388	#VALUE!	#VALUE!	#VALUE!	#VALUE!		#VALUE!
17552	hsa-miR-617	NA	NA	0.254666	NA	0.306168	NA	NA	NA	NA	NA	NA	NA	2	0.0364176		#VALUE!	#VALUE!	#VALUE!	#VALUE!	#VALUE!	#VALUE!	#VALUE!	#VALUE!	#VALUE!	#VALUE!		#VALUE!
146113	hsa-miRPlus-G1246-3p	NA	NA	NA	NA	NA	NA	0.70121	0.665367	NA	NA	NA	NA	2	0.0253446		#VALUE!	#VALUE!	#VALUE!	#VALUE!	#VALUE!	0.0358427	#VALUE!	#VALUE!	#VALUE!	#VALUE!		#VALUE!
11004	hsa-miR-203	NA	NA	NA	NA	NA	1.09027	NA	NA	1.07447	NA	NA	NA	2	0.0111705		#VALUE!	#VALUE!	#VALUE!	#VALUE!	#VALUE!	#VALUE!	#VALUE!	#VALUE!	#VALUE!	#VALUE!		#VALUE!
46635	hsa-miRPlus-F1004	NA	NA	NA	NA	NA	NA	NA	NA	0.761967	0.75987	NA	NA	2	0.00148309		#VALUE!	#VALUE!	#VALUE!	#VALUE!	#VALUE!	#VALUE!	0.00209741	#VALUE!	#VALUE!	#VALUE!		#VALUE!
46404	hsa-miR-1244	NA	NA	NA	NA	NA	NA	NA	NA	0.443497	NA	NA	NA	1	#DIV/0!		#VALUE!	#VALUE!	#VALUE!	#VALUE!	#VALUE!	#VALUE!	#VALUE!	#VALUE!	#VALUE!	#VALUE!		#VALUE!
46752	hsa-miR-1270	NA	NA	NA	NA	NA	NA	NA	0.490885	NA	NA	NA	NA	1	#DIV/0!		#VALUE!	#VALUE!	#VALUE!	#VALUE!	#VALUE!	#VALUE!	#VALUE!	#VALUE!	#VALUE!	#VALUE!		#VALUE!
46944	hsa-miR-1297	NA	NA	NA	NA	NA	NA	NA	0.486639	NA	NA	NA	NA	1	#DIV/0!		#VALUE!	#VALUE!	#VALUE!	#VALUE!	#VALUE!	#VALUE!	#VALUE!	#VALUE!	#VALUE!	#VALUE!		#VALUE!
42968	hsa-miR-202	NA	NA	NA	NA	NA	NA	NA	NA	NA	NA	0.541627	NA	1	#DIV/0!		#VALUE!	#VALUE!	#VALUE!	#VALUE!	#VALUE!	#VALUE!	#VALUE!	#VALUE!	#VALUE!	#VALUE!		#VALUE!
42475	hsa-miR-221*	NA	NA	NA	NA	NA	NA	NA	NA	NA	-0.444953	NA	NA	1	#DIV/0!		#VALUE!	#VALUE!	#VALUE!	#VALUE!	#VALUE!	#VALUE!	#VALUE!	#VALUE!	#VALUE!	#VALUE!		#VALUE!
42629	hsa-miR-376c	0.365521	NA	NA	NA	NA	NA	NA	NA	NA	NA	NA	NA	1	#DIV/0!		#VALUE!	#VALUE!	#VALUE!	#VALUE!	#VALUE!	#VALUE!	#VALUE!	#VALUE!	#VALUE!	#VALUE!		#VALUE!
11091	hsa-miR-377	0.506094	NA	NA	NA	NA	NA	NA	NA	NA	NA	NA	NA	1	#DIV/0!		#VALUE!	#VALUE!	#VALUE!	#VALUE!	#VALUE!	#VALUE!	#VALUE!	#VALUE!	#VALUE!	#VALUE!		#VALUE!
145789	hsa-miR-550	NA	NA	NA	NA	NA	NA	NA	0.459734	NA	NA	NA	NA	1	#DIV/0!		#VALUE!	#VALUE!	#VALUE!	#VALUE!	#VALUE!	#VALUE!	#VALUE!	#VALUE!	#VALUE!	#VALUE!		#VALUE!
17272	hsa-miR-551a	NA	NA	NA	NA	NA	NA	NA	NA	-0.260782	NA	NA	NA	1	#DIV/0!		#VALUE!	#VALUE!	#VALUE!	#VALUE!	#VALUE!	#VALUE!	#VALUE!	#VALUE!	#VALUE!	#VALUE!		#VALUE!
17498	hsa-miR-601	NA	NA	NA	NA	0.381897	NA	NA	NA	NA	NA	NA	NA	1	#DIV/0!		#VALUE!	#VALUE!	#VALUE!	#VALUE!	#VALUE!	#VALUE!	#VALUE!	#VALUE!	#VALUE!	#VALUE!		#VALUE!
42808	hsa-miR-874	NA	NA	NA	NA	NA	NA	NA	NA	NA	NA	0.501467	NA	1	#DIV/0!		#VALUE!	#VALUE!	#VALUE!	#VALUE!	#VALUE!	#VALUE!	#VALUE!	#VALUE!	#VALUE!	#VALUE!		#VALUE!
17848	hsa-miRPlus-A1087	0.561693	NA	NA	NA	NA	NA	NA	NA	NA	NA	NA	NA	1	#DIV/0!		#VALUE!	#VALUE!	#VALUE!	#VALUE!	#VALUE!	#VALUE!	#VALUE!	#VALUE!	#VALUE!	#VALUE!		#VALUE!
46327	hsa-miRPlus-E1037	NA	NA	NA	NA	NA	NA	NA	-0.083927	NA	NA	NA	NA	1	#DIV/0!		#VALUE!	#VALUE!	#VALUE!	#VALUE!	#VALUE!	#VALUE!	#VALUE!	#VALUE!	#VALUE!	#VALUE!		#VALUE!
46778	hsa-miRPlus-E1076	NA	NA	NA	NA	NA	NA	NA	NA	NA	-0.444039	NA	NA	1	#DIV/0!		#VALUE!	#VALUE!	#VALUE!	#VALUE!	#VALUE!	#VALUE!	#VALUE!	#VALUE!	#VALUE!	#VALUE!		#VALUE!
46386	hsa-miRPlus-F1074	NA	NA	NA	NA	NA	NA	NA	0.346332	NA	NA	NA	NA	1	#DIV/0!		#VALUE!	#VALUE!	#VALUE!	#VALUE!	#VALUE!	#VALUE!	#VALUE!	#VALUE!	#VALUE!	#VALUE!		#VALUE!
46570	hsa-miRPlus-F1080	NA	NA	NA	NA	NA	NA	NA	NA	NA	NA	0.894759	NA	1	#DIV/0!		#VALUE!	#VALUE!	#VALUE!	#VALUE!	#VALUE!	#VALUE!	#VALUE!	#VALUE!	#VALUE!	#VALUE!		#VALUE!
46353	hsa-miRPlus-F1147	NA	NA	NA	NA	NA	NA	NA	0.125154	NA	NA	NA	NA	1	#DIV/0!		#VALUE!	#VALUE!	#VALUE!	#VALUE!	#VALUE!	#VALUE!	#VALUE!	#VALUE!	#VALUE!	#VALUE!		#VALUE!
46697	hsa-miRPlus-F1148	-0.235483	NA	NA	NA	NA	NA	NA	NA	NA	NA	NA	NA	1	#DIV/0!		#VALUE!	#VALUE!	#VALUE!	#VALUE!	#VALUE!	#VALUE!	#VALUE!	#VALUE!	#VALUE!	#VALUE!		#VALUE!
46759	hsa-miRPlus-F1205	NA	NA	NA	NA	0.223289	NA	NA	NA	NA	NA	NA	NA	1	#DIV/0!		#VALUE!	#VALUE!	#VALUE!	#VALUE!	#VALUE!	#VALUE!	#VALUE!	#VALUE!	#VALUE!	#VALUE!		#VALUE!
145985	hsa-miRPlus-F1216	NA	NA	NA	NA	NA	NA	NA	-0.57605	NA	NA	NA	NA	1	#DIV/0!		#VALUE!	#VALUE!	#VALUE!	#VALUE!	#VALUE!	#VALUE!	#VALUE!	#VALUE!	#VALUE!	#VALUE!		#VALUE!
17888	hsa-let-7a*	NA	NA	NA	NA	NA	NA	NA	NA	NA	NA	NA	NA	0	#DIV/0!		#VALUE!	#VALUE!	#VALUE!	#VALUE!	#VALUE!	#VALUE!	#VALUE!	#VALUE!	#VALUE!	#VALUE!		#VALUE!
42530	hsa-let-7a-2*	NA	NA	NA	NA	NA	NA	NA	NA	NA	NA	NA	NA	0	#DIV/0!		#VALUE!	#VALUE!	#VALUE!	#VALUE!	#VALUE!	#VALUE!	#VALUE!	#VALUE!	#VALUE!	#VALUE!		#VALUE!
42769	hsa-let-7b*	NA	NA	NA	NA	NA	NA	NA	NA	NA	NA	NA	NA	0	#DIV/0!		#VALUE!	#VALUE!	#VALUE!	#VALUE!	#VALUE!	#VALUE!	#VALUE!	#VALUE!	#VALUE!	#VALUE!		#VALUE!
42653	hsa-let-7c*	NA	NA	NA	NA	NA	NA	NA	NA	NA	NA	NA	NA	0	#DIV/0!		#VALUE!	#VALUE!	#VALUE!	#VALUE!	#VALUE!	#VALUE!	#VALUE!	#VALUE!	#VALUE!	#VALUE!		#VALUE!
145633	hsa-let-7d*	NA	NA	NA	NA	NA	NA	NA	NA	NA	NA	NA	NA	0	#DIV/0!		#VALUE!	#VALUE!	#VALUE!	#VALUE!	#VALUE!	#VALUE!	#VALUE!	#VALUE!	#VALUE!	#VALUE!		#VALUE!
42743	hsa-let-7e*	NA	NA	NA	NA	NA	NA	NA	NA	NA	NA	NA	NA	0	#DIV/0!		#VALUE!	#VALUE!	#VALUE!	#VALUE!	#VALUE!	#VALUE!	#VALUE!	#VALUE!	#VALUE!	#VALUE!		#VALUE!
145840	hsa-let-7f-1*	NA	NA	NA	NA	NA	NA	NA	NA	NA	NA	NA	NA	0	#DIV/0!		#VALUE!	#VALUE!	#VALUE!	#VALUE!	#VALUE!	#VALUE!	#VALUE!	#VALUE!	#VALUE!	#VALUE!		#VALUE!
42742	hsa-let-7f-2*	NA	NA	NA	NA	NA	NA	NA	NA	NA	NA	NA	NA	0	#DIV/0!		#VALUE!	#VALUE!	#VALUE!	#VALUE!	#VALUE!	#VALUE!	#VALUE!	#VALUE!	#VALUE!	#VALUE!		#VALUE!
42778	hsa-let-7g*	NA	NA	NA	NA	NA	NA	NA	NA	NA	NA	NA	NA	0	#DIV/0!		#VALUE!	#VALUE!	#VALUE!	#VALUE!	#VALUE!	#VALUE!	#VALUE!	#VALUE!	#VALUE!	#VALUE!		#VALUE!
145746	hsa-let-7i*	NA	NA	NA	NA	NA	NA	NA	NA	NA	NA	NA	NA	0	#DIV/0!		#VALUE!	#VALUE!	#VALUE!	#VALUE!	#VALUE!	#VALUE!	#VALUE!	#VALUE!	#VALUE!	#VALUE!		#VALUE!
10916	hsa-miR-1	NA	NA	NA	NA	NA	NA	NA	NA	NA	NA	NA	NA	0	#DIV/0!		#VALUE!	#VALUE!	#VALUE!	#VALUE!	#VALUE!	#VALUE!	#VALUE!	#VALUE!	#VALUE!	#VALUE!		#VALUE!
145694	hsa-miR-100*	NA	NA	NA	NA	NA	NA	NA	NA	NA	NA	NA	NA	0	#DIV/0!		#VALUE!	#VALUE!	#VALUE!	#VALUE!	#VALUE!	#VALUE!	#VALUE!	#VALUE!	#VALUE!	#VALUE!		#VALUE!
17935	hsa-miR-101*	NA	NA	NA	NA	NA	NA	NA	NA	NA	NA	NA	NA	0	#DIV/0!		#VALUE!	#VALUE!	#VALUE!	#VALUE!	#VALUE!	#VALUE!	#VALUE!	#VALUE!	#VALUE!	#VALUE!		#VALUE!
146223	hsa-miR-103-2*	NA	NA	NA	NA	NA	NA	NA	NA	NA	NA	NA	NA	0	#DIV/0!		#VALUE!	#VALUE!	#VALUE!	#VALUE!	#VALUE!	#VALUE!	#VALUE!	#VALUE!	#VALUE!	#VALUE!		#VALUE!
146033	hsa-miR-103-as	NA	NA	NA	NA	NA	NA	NA	NA	NA	NA	NA	NA	0	#DIV/0!		#VALUE!	#VALUE!	#VALUE!	#VALUE!	#VALUE!	#VALUE!	#VALUE!	#VALUE!	#VALUE!	#VALUE!		#VALUE!
5250	hsa-miR-105	NA	NA	NA	NA	NA	NA	NA	NA	NA	NA	NA	NA	0	#DIV/0!		#VALUE!	#VALUE!	#VALUE!	#VALUE!	#VALUE!	#VALUE!	#VALUE!	#VALUE!	#VALUE!	#VALUE!		#VALUE!
42562	hsa-miR-105*	NA	NA	NA	NA	NA	NA	NA	NA	NA	NA	NA	NA	0	#DIV/0!		#VALUE!	#VALUE!	#VALUE!	#VALUE!	#VALUE!	#VALUE!	#VALUE!	#VALUE!	#VALUE!	#VALUE!		#VALUE!
42508	hsa-miR-106a*	NA	NA	NA	NA	NA	NA	NA	NA	NA	NA	NA	NA	0	#DIV/0!		#VALUE!	#VALUE!	#VALUE!	#VALUE!	#VALUE!	#VALUE!	#VALUE!	#VALUE!	#VALUE!	#VALUE!		#VALUE!
17854	hsa-miR-106b*	NA	NA	NA	NA	NA	NA	NA	NA	NA	NA	NA	NA	0	#DIV/0!		#VALUE!	#VALUE!	#VALUE!	#VALUE!	#VALUE!	#VALUE!	#VALUE!	#VALUE!	#VALUE!	#VALUE!		#VALUE!
28019	hsa-miR-10a*	NA	NA	NA	NA	NA	NA	NA	NA	NA	NA	NA	NA	0	#DIV/0!		#VALUE!	#VALUE!	#VALUE!	#VALUE!	#VALUE!	#VALUE!	#VALUE!	#VALUE!	#VALUE!	#VALUE!		#VALUE!
42969	hsa-miR-10b*	NA	NA	NA	NA	NA	NA	NA	NA	NA	NA	NA	NA	0	#DIV/0!		#VALUE!	#VALUE!	#VALUE!	#VALUE!	#VALUE!	#VALUE!	#VALUE!	#VALUE!	#VALUE!	#VALUE!		#VALUE!
46822	hsa-miR-1178	NA	NA	NA	NA	NA	NA	NA	NA	NA	NA	NA	NA	0	#DIV/0!		#VALUE!	#VALUE!	#VALUE!	#VALUE!	#VALUE!	#VALUE!	#VALUE!	#VALUE!	#VALUE!	#VALUE!		#VALUE!
46735	hsa-miR-1179	NA	NA	NA	NA	NA	NA	NA	NA	NA	NA	NA	NA	0	#DIV/0!		#VALUE!	#VALUE!	#VALUE!	#VALUE!	#VALUE!	#VALUE!	#VALUE!	#VALUE!	#VALUE!	#VALUE!		#VALUE!
42848	hsa-miR-1180	NA	NA	NA	NA	NA	NA	NA	NA	NA	NA	NA	NA	0	#DIV/0!		#VALUE!	#VALUE!	#VALUE!	#VALUE!	#VALUE!	#VALUE!	#VALUE!	#VALUE!	#VALUE!	#VALUE!		#VALUE!
46675	hsa-miR-1181	NA	NA	NA	NA	NA	NA	NA	NA	NA	NA	NA	NA	0	#DIV/0!		#VALUE!	#VALUE!	#VALUE!	#VALUE!	#VALUE!	#VALUE!	#VALUE!	#VALUE!	#VALUE!	#VALUE!		#VALUE!
46738	hsa-miR-1182	NA	NA	NA	NA	NA	NA	NA	NA	NA	NA	NA	NA	0	#DIV/0!		#VALUE!	#VALUE!	#VALUE!	#VALUE!	#VALUE!	#VALUE!	#VALUE!	#VALUE!	#VALUE!	#VALUE!		#VALUE!
46880	hsa-miR-1183	NA	NA	NA	NA	NA	NA	NA	NA	NA	NA	NA	NA	0	#DIV/0!		#VALUE!	#VALUE!	#VALUE!	#VALUE!	#VALUE!	#VALUE!	#VALUE!	#VALUE!	#VALUE!	#VALUE!		#VALUE!
46419	hsa-miR-1185	NA	NA	NA	NA	NA	NA	NA	NA	NA	NA	NA	NA	0	#DIV/0!		#VALUE!	#VALUE!	#VALUE!	#VALUE!	#VALUE!	#VALUE!	#VALUE!	#VALUE!	#VALUE!	#VALUE!		#VALUE!
46617	hsa-miR-1197	NA	NA	NA	NA	NA	NA	NA	NA	NA	NA	NA	NA	0	#DIV/0!		#VALUE!	#VALUE!	#VALUE!	#VALUE!	#VALUE!	#VALUE!	#VALUE!	#VALUE!	#VALUE!	#VALUE!		#VALUE!
46272	hsa-miR-1200	NA	NA	NA	NA	NA	NA	NA	NA	NA	NA	NA	NA	0	#DIV/0!		#VALUE!	#VALUE!	#VALUE!	#VALUE!	#VALUE!	#VALUE!	#VALUE!	#VALUE!	#VALUE!	#VALUE!		#VALUE!
46832	hsa-miR-1202	NA	NA	NA	NA	NA	NA	NA	NA	NA	NA	NA	NA	0	#DIV/0!		#VALUE!	#VALUE!	#VALUE!	#VALUE!	#VALUE!	#VALUE!	#VALUE!	#VALUE!	#VALUE!	#VALUE!		#VALUE!
46411	hsa-miR-1203	NA	NA	NA	NA	NA	NA	NA	NA	NA	NA	NA	NA	0	#DIV/0!		#VALUE!	#VALUE!	#VALUE!	#VALUE!	#VALUE!	#VALUE!	#VALUE!	#VALUE!	#VALUE!	#VALUE!		#VALUE!
46791	hsa-miR-1204	NA	NA	NA	NA	NA	NA	NA	NA	NA	NA	NA	NA	0	#DIV/0!		#VALUE!	#VALUE!	#VALUE!	#VALUE!	#VALUE!	#VALUE!	#VALUE!	#VALUE!	#VALUE!	#VALUE!		#VALUE!
46860	hsa-miR-1205	NA	NA	NA	NA	NA	NA	NA	NA	NA	NA	NA	NA	0	#DIV/0!		#VALUE!	#VALUE!	#VALUE!	#VALUE!	#VALUE!	#VALUE!	#VALUE!	#VALUE!	#VALUE!	#VALUE!		#VALUE!
46779	hsa-miR-1206	NA	NA	NA	NA	NA	NA	NA	NA	NA	NA	NA	NA	0	#DIV/0!		#VALUE!	#VALUE!	#VALUE!	#VALUE!	#VALUE!	#VALUE!	#VALUE!	#VALUE!	#VALUE!	#VALUE!		#VALUE!
46565	hsa-miR-1207-5p	NA	NA	NA	NA	NA	NA	NA	NA	NA	NA	NA	NA	0	#DIV/0!		#VALUE!	#VALUE!	#VALUE!	#VALUE!	#VALUE!	#VALUE!	#VALUE!	#VALUE!	#VALUE!	#VALUE!		#VALUE!
46766	hsa-miR-1208	NA	NA	NA	NA	NA	NA	NA	NA	NA	NA	NA	NA	0	#DIV/0!		#VALUE!	#VALUE!	#VALUE!	#VALUE!	#VALUE!	#VALUE!	#VALUE!	#VALUE!	#VALUE!	#VALUE!		#VALUE!
19583	hsa-miR-122	NA	NA	NA	NA	NA	NA	NA	NA	NA	NA	NA	NA	0	#DIV/0!		#VALUE!	#VALUE!	#VALUE!	#VALUE!	#VALUE!	#VALUE!	#VALUE!	#VALUE!	#VALUE!	#VALUE!		#VALUE!
42551	hsa-miR-122*	NA	NA	NA	NA	NA	NA	NA	NA	NA	NA	NA	NA	0	#DIV/0!		#VALUE!	#VALUE!	#VALUE!	#VALUE!	#VALUE!	#VALUE!	#VALUE!	#VALUE!	#VALUE!	#VALUE!		#VALUE!
46800	hsa-miR-1224-3p	NA	NA	NA	NA	NA	NA	NA	NA	NA	NA	NA	NA	0	#DIV/0!		#VALUE!	#VALUE!	#VALUE!	#VALUE!	#VALUE!	#VALUE!	#VALUE!	#VALUE!	#VALUE!	#VALUE!		#VALUE!
46462	hsa-miR-1224-5p	NA	NA	NA	NA	NA	NA	NA	NA	NA	NA	NA	NA	0	#DIV/0!		#VALUE!	#VALUE!	#VALUE!	#VALUE!	#VALUE!	#VALUE!	#VALUE!	#VALUE!	#VALUE!	#VALUE!		#VALUE!
46684	hsa-miR-1225-3p	NA	NA	NA	NA	NA	NA	NA	NA	NA	NA	NA	NA	0	#DIV/0!		#VALUE!	#VALUE!	#VALUE!	#VALUE!	#VALUE!	#VALUE!	#VALUE!	#VALUE!	#VALUE!	#VALUE!		#VALUE!
46541	hsa-miR-1225-5p	NA	NA	NA	NA	NA	NA	NA	NA	NA	NA	NA	NA	0	#DIV/0!		#VALUE!	#VALUE!	#VALUE!	#VALUE!	#VALUE!	#VALUE!	#VALUE!	#VALUE!	#VALUE!	#VALUE!		#VALUE!
46309	hsa-miR-1226	NA	NA	NA	NA	NA	NA	NA	NA	NA	NA	NA	NA	0	#DIV/0!		#VALUE!	#VALUE!	#VALUE!	#VALUE!	#VALUE!	#VALUE!	#VALUE!	#VALUE!	#VALUE!	#VALUE!		#VALUE!
46246	hsa-miR-1226*	NA	NA	NA	NA	NA	NA	NA	NA	NA	NA	NA	NA	0	#DIV/0!		#VALUE!	#VALUE!	#VALUE!	#VALUE!	#VALUE!	#VALUE!	#VALUE!	#VALUE!	#VALUE!	#VALUE!		#VALUE!
46806	hsa-miR-1227	NA	NA	NA	NA	NA	NA	NA	NA	NA	NA	NA	NA	0	#DIV/0!		#VALUE!	#VALUE!	#VALUE!	#VALUE!	#VALUE!	#VALUE!	#VALUE!	#VALUE!	#VALUE!	#VALUE!		#VALUE!
46695	hsa-miR-1228	NA	NA	NA	NA	NA	NA	NA	NA	NA	NA	NA	NA	0	#DIV/0!		#VALUE!	#VALUE!	#VALUE!	#VALUE!	#VALUE!	#VALUE!	#VALUE!	#VALUE!	#VALUE!	#VALUE!		#VALUE!
46222	hsa-miR-1228*	NA	NA	NA	NA	NA	NA	NA	NA	NA	NA	NA	NA	0	#DIV/0!		#VALUE!	#VALUE!	#VALUE!	#VALUE!	#VALUE!	#VALUE!	#VALUE!	#VALUE!	#VALUE!	#VALUE!		#VALUE!
46689	hsa-miR-1229	NA	NA	NA	NA	NA	NA	NA	NA	NA	NA	NA	NA	0	#DIV/0!		#VALUE!	#VALUE!	#VALUE!	#VALUE!	#VALUE!	#VALUE!	#VALUE!	#VALUE!	#VALUE!	#VALUE!		#VALUE!
46531	hsa-miR-1231	NA	NA	NA	NA	NA	NA	NA	NA	NA	NA	NA	NA	0	#DIV/0!		#VALUE!	#VALUE!	#VALUE!	#VALUE!	#VALUE!	#VALUE!	#VALUE!	#VALUE!	#VALUE!	#VALUE!		#VALUE!
46326	hsa-miR-1233	NA	NA	NA	NA	NA	NA	NA	NA	NA	NA	NA	NA	0	#DIV/0!		#VALUE!	#VALUE!	#VALUE!	#VALUE!	#VALUE!	#VALUE!	#VALUE!	#VALUE!	#VALUE!	#VALUE!		#VALUE!
46696	hsa-miR-1234	NA	NA	NA	NA	NA	NA	NA	NA	NA	NA	NA	NA	0	#DIV/0!		#VALUE!	#VALUE!	#VALUE!	#VALUE!	#VALUE!	#VALUE!	#VALUE!	#VALUE!	#VALUE!	#VALUE!		#VALUE!
46624	hsa-miR-1236	NA	NA	NA	NA	NA	NA	NA	NA	NA	NA	NA	NA	0	#DIV/0!		#VALUE!	#VALUE!	#VALUE!	#VALUE!	#VALUE!	#VALUE!	#VALUE!	#VALUE!	#VALUE!	#VALUE!		#VALUE!
46850	hsa-miR-1237	NA	NA	NA	NA	NA	NA	NA	NA	NA	NA	NA	NA	0	#DIV/0!		#VALUE!	#VALUE!	#VALUE!	#VALUE!	#VALUE!	#VALUE!	#VALUE!	#VALUE!	#VALUE!	#VALUE!		#VALUE!
46690	hsa-miR-1238	NA	NA	NA	NA	NA	NA	NA	NA	NA	NA	NA	NA	0	#DIV/0!		#VALUE!	#VALUE!	#VALUE!	#VALUE!	#VALUE!	#VALUE!	#VALUE!	#VALUE!	#VALUE!	#VALUE!		#VALUE!
14328	hsa-miR-124	NA	NA	NA	NA	NA	NA	NA	NA	NA	NA	NA	NA	0	#DIV/0!		#VALUE!	#VALUE!	#VALUE!	#VALUE!	#VALUE!	#VALUE!	#VALUE!	#VALUE!	#VALUE!	#VALUE!		#VALUE!
42898	hsa-miR-124*	NA	NA	NA	NA	NA	NA	NA	NA	NA	NA	NA	NA	0	#DIV/0!		#VALUE!	#VALUE!	#VALUE!	#VALUE!	#VALUE!	#VALUE!	#VALUE!	#VALUE!	#VALUE!	#VALUE!		#VALUE!
46439	hsa-miR-1243	NA	NA	NA	NA	NA	NA	NA	NA	NA	NA	NA	NA	0	#DIV/0!		#VALUE!	#VALUE!	#VALUE!	#VALUE!	#VALUE!	#VALUE!	#VALUE!	#VALUE!	#VALUE!	#VALUE!		#VALUE!
46321	hsa-miR-1245	NA	NA	NA	NA	NA	NA	NA	NA	NA	NA	NA	NA	0	#DIV/0!		#VALUE!	#VALUE!	#VALUE!	#VALUE!	#VALUE!	#VALUE!	#VALUE!	#VALUE!	#VALUE!	#VALUE!		#VALUE!
145977	hsa-miR-1247	NA	NA	NA	NA	NA	NA	NA	NA	NA	NA	NA	NA	0	#DIV/0!		#VALUE!	#VALUE!	#VALUE!	#VALUE!	#VALUE!	#VALUE!	#VALUE!	#VALUE!	#VALUE!	#VALUE!		#VALUE!
46214	hsa-miR-1250	NA	NA	NA	NA	NA	NA	NA	NA	NA	NA	NA	NA	0	#DIV/0!		#VALUE!	#VALUE!	#VALUE!	#VALUE!	#VALUE!	#VALUE!	#VALUE!	#VALUE!	#VALUE!	#VALUE!		#VALUE!
46275	hsa-miR-1251	NA	NA	NA	NA	NA	NA	NA	NA	NA	NA	NA	NA	0	#DIV/0!		#VALUE!	#VALUE!	#VALUE!	#VALUE!	#VALUE!	#VALUE!	#VALUE!	#VALUE!	#VALUE!	#VALUE!		#VALUE!
46924	hsa-miR-1252	NA	NA	NA	NA	NA	NA	NA	NA	NA	NA	NA	NA	0	#DIV/0!		#VALUE!	#VALUE!	#VALUE!	#VALUE!	#VALUE!	#VALUE!	#VALUE!	#VALUE!	#VALUE!	#VALUE!		#VALUE!
46707	hsa-miR-1253	NA	NA	NA	NA	NA	NA	NA	NA	NA	NA	NA	NA	0	#DIV/0!		#VALUE!	#VALUE!	#VALUE!	#VALUE!	#VALUE!	#VALUE!	#VALUE!	#VALUE!	#VALUE!	#VALUE!		#VALUE!
46750	hsa-miR-1254	NA	NA	NA	NA	NA	NA	NA	NA	NA	NA	NA	NA	0	#DIV/0!		#VALUE!	#VALUE!	#VALUE!	#VALUE!	#VALUE!	#VALUE!	#VALUE!	#VALUE!	#VALUE!	#VALUE!		#VALUE!
46402	hsa-miR-1255b	NA	NA	NA	NA	NA	NA	NA	NA	NA	NA	NA	NA	0	#DIV/0!		#VALUE!	#VALUE!	#VALUE!	#VALUE!	#VALUE!	#VALUE!	#VALUE!	#VALUE!	#VALUE!	#VALUE!		#VALUE!
46717	hsa-miR-1256	NA	NA	NA	NA	NA	NA	NA	NA	NA	NA	NA	NA	0	#DIV/0!		#VALUE!	#VALUE!	#VALUE!	#VALUE!	#VALUE!	#VALUE!	#VALUE!	#VALUE!	#VALUE!	#VALUE!		#VALUE!
46640	hsa-miR-1257	NA	NA	NA	NA	NA	NA	NA	NA	NA	NA	NA	NA	0	#DIV/0!		#VALUE!	#VALUE!	#VALUE!	#VALUE!	#VALUE!	#VALUE!	#VALUE!	#VALUE!	#VALUE!	#VALUE!		#VALUE!
46869	hsa-miR-1258	NA	NA	NA	NA	NA	NA	NA	NA	NA	NA	NA	NA	0	#DIV/0!		#VALUE!	#VALUE!	#VALUE!	#VALUE!	#VALUE!	#VALUE!	#VALUE!	#VALUE!	#VALUE!	#VALUE!		#VALUE!
17942	hsa-miR-125a-3p	NA	NA	NA	NA	NA	NA	NA	NA	NA	NA	NA	NA	0	#DIV/0!		#VALUE!	#VALUE!	#VALUE!	#VALUE!	#VALUE!	#VALUE!	#VALUE!	#VALUE!	#VALUE!	#VALUE!		#VALUE!
145838	hsa-miR-125b-1*	NA	NA	NA	NA	NA	NA	NA	NA	NA	NA	NA	NA	0	#DIV/0!		#VALUE!	#VALUE!	#VALUE!	#VALUE!	#VALUE!	#VALUE!	#VALUE!	#VALUE!	#VALUE!	#VALUE!		#VALUE!
42845	hsa-miR-125b-2*	NA	NA	NA	NA	NA	NA	NA	NA	NA	NA	NA	NA	0	#DIV/0!		#VALUE!	#VALUE!	#VALUE!	#VALUE!	#VALUE!	#VALUE!	#VALUE!	#VALUE!	#VALUE!	#VALUE!		#VALUE!
46872	hsa-miR-1262	NA	NA	NA	NA	NA	NA	NA	NA	NA	NA	NA	NA	0	#DIV/0!		#VALUE!	#VALUE!	#VALUE!	#VALUE!	#VALUE!	#VALUE!	#VALUE!	#VALUE!	#VALUE!	#VALUE!		#VALUE!
46747	hsa-miR-1263	NA	NA	NA	NA	NA	NA	NA	NA	NA	NA	NA	NA	0	#DIV/0!		#VALUE!	#VALUE!	#VALUE!	#VALUE!	#VALUE!	#VALUE!	#VALUE!	#VALUE!	#VALUE!	#VALUE!		#VALUE!
46737	hsa-miR-1265	NA	NA	NA	NA	NA	NA	NA	NA	NA	NA	NA	NA	0	#DIV/0!		#VALUE!	#VALUE!	#VALUE!	#VALUE!	#VALUE!	#VALUE!	#VALUE!	#VALUE!	#VALUE!	#VALUE!		#VALUE!
46517	hsa-miR-1266	NA	NA	NA	NA	NA	NA	NA	NA	NA	NA	NA	NA	0	#DIV/0!		#VALUE!	#VALUE!	#VALUE!	#VALUE!	#VALUE!	#VALUE!	#VALUE!	#VALUE!	#VALUE!	#VALUE!		#VALUE!
46633	hsa-miR-1267	NA	NA	NA	NA	NA	NA	NA	NA	NA	NA	NA	NA	0	#DIV/0!		#VALUE!	#VALUE!	#VALUE!	#VALUE!	#VALUE!	#VALUE!	#VALUE!	#VALUE!	#VALUE!	#VALUE!		#VALUE!
46558	hsa-miR-1268	NA	NA	NA	NA	NA	NA	NA	NA	NA	NA	NA	NA	0	#DIV/0!		#VALUE!	#VALUE!	#VALUE!	#VALUE!	#VALUE!	#VALUE!	#VALUE!	#VALUE!	#VALUE!	#VALUE!		#VALUE!
46746	hsa-miR-1269	NA	NA	NA	NA	NA	NA	NA	NA	NA	NA	NA	NA	0	#DIV/0!		#VALUE!	#VALUE!	#VALUE!	#VALUE!	#VALUE!	#VALUE!	#VALUE!	#VALUE!	#VALUE!	#VALUE!		#VALUE!
46627	hsa-miR-1271	NA	NA	NA	NA	NA	NA	NA	NA	NA	NA	NA	NA	0	#DIV/0!		#VALUE!	#VALUE!	#VALUE!	#VALUE!	#VALUE!	#VALUE!	#VALUE!	#VALUE!	#VALUE!	#VALUE!		#VALUE!
46363	hsa-miR-1272	NA	NA	NA	NA	NA	NA	NA	NA	NA	NA	NA	NA	0	#DIV/0!		#VALUE!	#VALUE!	#VALUE!	#VALUE!	#VALUE!	#VALUE!	#VALUE!	#VALUE!	#VALUE!	#VALUE!		#VALUE!
46623	hsa-miR-1273	NA	NA	NA	NA	NA	NA	NA	NA	NA	NA	NA	NA	0	#DIV/0!		#VALUE!	#VALUE!	#VALUE!	#VALUE!	#VALUE!	#VALUE!	#VALUE!	#VALUE!	#VALUE!	#VALUE!		#VALUE!
42829	hsa-miR-127-3p	NA	NA	NA	NA	NA	NA	NA	NA	NA	NA	NA	NA	0	#DIV/0!		#VALUE!	#VALUE!	#VALUE!	#VALUE!	#VALUE!	#VALUE!	#VALUE!	#VALUE!	#VALUE!	#VALUE!		#VALUE!
46328	hsa-miR-1274b	NA	NA	NA	NA	NA	NA	NA	NA	NA	NA	NA	NA	0	#DIV/0!		#VALUE!	#VALUE!	#VALUE!	#VALUE!	#VALUE!	#VALUE!	#VALUE!	#VALUE!	#VALUE!	#VALUE!		#VALUE!
42692	hsa-miR-127-5p	NA	NA	NA	NA	NA	NA	NA	NA	NA	NA	NA	NA	0	#DIV/0!		#VALUE!	#VALUE!	#VALUE!	#VALUE!	#VALUE!	#VALUE!	#VALUE!	#VALUE!	#VALUE!	#VALUE!		#VALUE!
46642	hsa-miR-1276	NA	NA	NA	NA	NA	NA	NA	NA	NA	NA	NA	NA	0	#DIV/0!		#VALUE!	#VALUE!	#VALUE!	#VALUE!	#VALUE!	#VALUE!	#VALUE!	#VALUE!	#VALUE!	#VALUE!		#VALUE!
46925	hsa-miR-1277	NA	NA	NA	NA	NA	NA	NA	NA	NA	NA	NA	NA	0	#DIV/0!		#VALUE!	#VALUE!	#VALUE!	#VALUE!	#VALUE!	#VALUE!	#VALUE!	#VALUE!	#VALUE!	#VALUE!		#VALUE!
46361	hsa-miR-1278	NA	NA	NA	NA	NA	NA	NA	NA	NA	NA	NA	NA	0	#DIV/0!		#VALUE!	#VALUE!	#VALUE!	#VALUE!	#VALUE!	#VALUE!	#VALUE!	#VALUE!	#VALUE!	#VALUE!		#VALUE!
45775	hsa-miR-1279	NA	NA	NA	NA	NA	NA	NA	NA	NA	NA	NA	NA	0	#DIV/0!		#VALUE!	#VALUE!	#VALUE!	#VALUE!	#VALUE!	#VALUE!	#VALUE!	#VALUE!	#VALUE!	#VALUE!		#VALUE!
33902	hsa-miR-128	NA	NA	NA	NA	NA	NA	NA	NA	NA	NA	NA	NA	0	#DIV/0!		#VALUE!	#VALUE!	#VALUE!	#VALUE!	#VALUE!	#VALUE!	#VALUE!	#VALUE!	#VALUE!	#VALUE!		#VALUE!
46368	hsa-miR-1282	NA	NA	NA	NA	NA	NA	NA	NA	NA	NA	NA	NA	0	#DIV/0!		#VALUE!	#VALUE!	#VALUE!	#VALUE!	#VALUE!	#VALUE!	#VALUE!	#VALUE!	#VALUE!	#VALUE!		#VALUE!
46367	hsa-miR-1283	NA	NA	NA	NA	NA	NA	NA	NA	NA	NA	NA	NA	0	#DIV/0!		#VALUE!	#VALUE!	#VALUE!	#VALUE!	#VALUE!	#VALUE!	#VALUE!	#VALUE!	#VALUE!	#VALUE!		#VALUE!
46336	hsa-miR-1284	NA	NA	NA	NA	NA	NA	NA	NA	NA	NA	NA	NA	0	#DIV/0!		#VALUE!	#VALUE!	#VALUE!	#VALUE!	#VALUE!	#VALUE!	#VALUE!	#VALUE!	#VALUE!	#VALUE!		#VALUE!
46295	hsa-miR-1286	NA	NA	NA	NA	NA	NA	NA	NA	NA	NA	NA	NA	0	#DIV/0!		#VALUE!	#VALUE!	#VALUE!	#VALUE!	#VALUE!	#VALUE!	#VALUE!	#VALUE!	#VALUE!	#VALUE!		#VALUE!
46440	hsa-miR-1287	NA	NA	NA	NA	NA	NA	NA	NA	NA	NA	NA	NA	0	#DIV/0!		#VALUE!	#VALUE!	#VALUE!	#VALUE!	#VALUE!	#VALUE!	#VALUE!	#VALUE!	#VALUE!	#VALUE!		#VALUE!
46606	hsa-miR-1288	NA	NA	NA	NA	NA	NA	NA	NA	NA	NA	NA	NA	0	#DIV/0!		#VALUE!	#VALUE!	#VALUE!	#VALUE!	#VALUE!	#VALUE!	#VALUE!	#VALUE!	#VALUE!	#VALUE!		#VALUE!
46281	hsa-miR-1291	NA	NA	NA	NA	NA	NA	NA	NA	NA	NA	NA	NA	0	#DIV/0!		#VALUE!	#VALUE!	#VALUE!	#VALUE!	#VALUE!	#VALUE!	#VALUE!	#VALUE!	#VALUE!	#VALUE!		#VALUE!
45936	hsa-miR-1292	NA	NA	NA	NA	NA	NA	NA	NA	NA	NA	NA	NA	0	#DIV/0!		#VALUE!	#VALUE!	#VALUE!	#VALUE!	#VALUE!	#VALUE!	#VALUE!	#VALUE!	#VALUE!	#VALUE!		#VALUE!
46416	hsa-miR-1293	NA	NA	NA	NA	NA	NA	NA	NA	NA	NA	NA	NA	0	#DIV/0!		#VALUE!	#VALUE!	#VALUE!	#VALUE!	#VALUE!	#VALUE!	#VALUE!	#VALUE!	#VALUE!	#VALUE!		#VALUE!
145970	hsa-miR-129-3p	NA	NA	NA	NA	NA	NA	NA	NA	NA	NA	NA	NA	0	#DIV/0!		#VALUE!	#VALUE!	#VALUE!	#VALUE!	#VALUE!	#VALUE!	#VALUE!	#VALUE!	#VALUE!	#VALUE!		#VALUE!
46661	hsa-miR-1294	NA	NA	NA	NA	NA	NA	NA	NA	NA	NA	NA	NA	0	#DIV/0!		#VALUE!	#VALUE!	#VALUE!	#VALUE!	#VALUE!	#VALUE!	#VALUE!	#VALUE!	#VALUE!	#VALUE!		#VALUE!
46741	hsa-miR-1295	NA	NA	NA	NA	NA	NA	NA	NA	NA	NA	NA	NA	0	#DIV/0!		#VALUE!	#VALUE!	#VALUE!	#VALUE!	#VALUE!	#VALUE!	#VALUE!	#VALUE!	#VALUE!	#VALUE!		#VALUE!
42710	hsa-miR-1296	NA	NA	NA	NA	NA	NA	NA	NA	NA	NA	NA	NA	0	#DIV/0!		#VALUE!	#VALUE!	#VALUE!	#VALUE!	#VALUE!	#VALUE!	#VALUE!	#VALUE!	#VALUE!	#VALUE!		#VALUE!
46381	hsa-miR-1298	NA	NA	NA	NA	NA	NA	NA	NA	NA	NA	NA	NA	0	#DIV/0!		#VALUE!	#VALUE!	#VALUE!	#VALUE!	#VALUE!	#VALUE!	#VALUE!	#VALUE!	#VALUE!	#VALUE!		#VALUE!
46215	hsa-miR-1301	NA	NA	NA	NA	NA	NA	NA	NA	NA	NA	NA	NA	0	#DIV/0!		#VALUE!	#VALUE!	#VALUE!	#VALUE!	#VALUE!	#VALUE!	#VALUE!	#VALUE!	#VALUE!	#VALUE!		#VALUE!
46796	hsa-miR-1302	NA	NA	NA	NA	NA	NA	NA	NA	NA	NA	NA	NA	0	#DIV/0!		#VALUE!	#VALUE!	#VALUE!	#VALUE!	#VALUE!	#VALUE!	#VALUE!	#VALUE!	#VALUE!	#VALUE!		#VALUE!
46625	hsa-miR-1303	NA	NA	NA	NA	NA	NA	NA	NA	NA	NA	NA	NA	0	#DIV/0!		#VALUE!	#VALUE!	#VALUE!	#VALUE!	#VALUE!	#VALUE!	#VALUE!	#VALUE!	#VALUE!	#VALUE!		#VALUE!
46501	hsa-miR-1305	NA	NA	NA	NA	NA	NA	NA	NA	NA	NA	NA	NA	0	#DIV/0!		#VALUE!	#VALUE!	#VALUE!	#VALUE!	#VALUE!	#VALUE!	#VALUE!	#VALUE!	#VALUE!	#VALUE!		#VALUE!
46223	hsa-miR-1306	NA	NA	NA	NA	NA	NA	NA	NA	NA	NA	NA	NA	0	#DIV/0!		#VALUE!	#VALUE!	#VALUE!	#VALUE!	#VALUE!	#VALUE!	#VALUE!	#VALUE!	#VALUE!	#VALUE!		#VALUE!
42681	hsa-miR-1307	NA	NA	NA	NA	NA	NA	NA	NA	NA	NA	NA	NA	0	#DIV/0!		#VALUE!	#VALUE!	#VALUE!	#VALUE!	#VALUE!	#VALUE!	#VALUE!	#VALUE!	#VALUE!	#VALUE!		#VALUE!
42718	hsa-miR-130a*	NA	NA	NA	NA	NA	NA	NA	NA	NA	NA	NA	NA	0	#DIV/0!		#VALUE!	#VALUE!	#VALUE!	#VALUE!	#VALUE!	#VALUE!	#VALUE!	#VALUE!	#VALUE!	#VALUE!		#VALUE!
42787	hsa-miR-130b*	NA	NA	NA	NA	NA	NA	NA	NA	NA	NA	NA	NA	0	#DIV/0!		#VALUE!	#VALUE!	#VALUE!	#VALUE!	#VALUE!	#VALUE!	#VALUE!	#VALUE!	#VALUE!	#VALUE!		#VALUE!
10937	hsa-miR-132	NA	NA	NA	NA	NA	NA	NA	NA	NA	NA	NA	NA	0	#DIV/0!		#VALUE!	#VALUE!	#VALUE!	#VALUE!	#VALUE!	#VALUE!	#VALUE!	#VALUE!	#VALUE!	#VALUE!		#VALUE!
145634	hsa-miR-132*	NA	NA	NA	NA	NA	NA	NA	NA	NA	NA	NA	NA	0	#DIV/0!		#VALUE!	#VALUE!	#VALUE!	#VALUE!	#VALUE!	#VALUE!	#VALUE!	#VALUE!	#VALUE!	#VALUE!		#VALUE!
46408	hsa-miR-1322	NA	NA	NA	NA	NA	NA	NA	NA	NA	NA	NA	NA	0	#DIV/0!		#VALUE!	#VALUE!	#VALUE!	#VALUE!	#VALUE!	#VALUE!	#VALUE!	#VALUE!	#VALUE!	#VALUE!		#VALUE!
46614	hsa-miR-1323	NA	NA	NA	NA	NA	NA	NA	NA	NA	NA	NA	NA	0	#DIV/0!		#VALUE!	#VALUE!	#VALUE!	#VALUE!	#VALUE!	#VALUE!	#VALUE!	#VALUE!	#VALUE!	#VALUE!		#VALUE!
46647	hsa-miR-1324	NA	NA	NA	NA	NA	NA	NA	NA	NA	NA	NA	NA	0	#DIV/0!		#VALUE!	#VALUE!	#VALUE!	#VALUE!	#VALUE!	#VALUE!	#VALUE!	#VALUE!	#VALUE!	#VALUE!		#VALUE!
146137	hsa-miR-133a	NA	NA	NA	NA	NA	NA	NA	NA	NA	NA	NA	NA	0	#DIV/0!		#VALUE!	#VALUE!	#VALUE!	#VALUE!	#VALUE!	#VALUE!	#VALUE!	#VALUE!	#VALUE!	#VALUE!		#VALUE!
146160	hsa-miR-133b	NA	NA	NA	NA	NA	NA	NA	NA	NA	NA	NA	NA	0	#DIV/0!		#VALUE!	#VALUE!	#VALUE!	#VALUE!	#VALUE!	#VALUE!	#VALUE!	#VALUE!	#VALUE!	#VALUE!		#VALUE!
42942	hsa-miR-134	NA	NA	NA	NA	NA	NA	NA	NA	NA	NA	NA	NA	0	#DIV/0!		#VALUE!	#VALUE!	#VALUE!	#VALUE!	#VALUE!	#VALUE!	#VALUE!	#VALUE!	#VALUE!	#VALUE!		#VALUE!
42609	hsa-miR-135a*	NA	NA	NA	NA	NA	NA	NA	NA	NA	NA	NA	NA	0	#DIV/0!		#VALUE!	#VALUE!	#VALUE!	#VALUE!	#VALUE!	#VALUE!	#VALUE!	#VALUE!	#VALUE!	#VALUE!		#VALUE!
145914	hsa-miR-135b	NA	NA	NA	NA	NA	NA	NA	NA	NA	NA	NA	NA	0	#DIV/0!		#VALUE!	#VALUE!	#VALUE!	#VALUE!	#VALUE!	#VALUE!	#VALUE!	#VALUE!	#VALUE!	#VALUE!		#VALUE!
42615	hsa-miR-135b*	NA	NA	NA	NA	NA	NA	NA	NA	NA	NA	NA	NA	0	#DIV/0!		#VALUE!	#VALUE!	#VALUE!	#VALUE!	#VALUE!	#VALUE!	#VALUE!	#VALUE!	#VALUE!	#VALUE!		#VALUE!
145760	hsa-miR-136	NA	NA	NA	NA	NA	NA	NA	NA	NA	NA	NA	NA	0	#DIV/0!		#VALUE!	#VALUE!	#VALUE!	#VALUE!	#VALUE!	#VALUE!	#VALUE!	#VALUE!	#VALUE!	#VALUE!		#VALUE!
42512	hsa-miR-136*	NA	NA	NA	NA	NA	NA	NA	NA	NA	NA	NA	NA	0	#DIV/0!		#VALUE!	#VALUE!	#VALUE!	#VALUE!	#VALUE!	#VALUE!	#VALUE!	#VALUE!	#VALUE!	#VALUE!		#VALUE!
145749	hsa-miR-137	NA	NA	NA	NA	NA	NA	NA	NA	NA	NA	NA	NA	0	#DIV/0!		#VALUE!	#VALUE!	#VALUE!	#VALUE!	#VALUE!	#VALUE!	#VALUE!	#VALUE!	#VALUE!	#VALUE!		#VALUE!
42454	hsa-miR-138-2*	NA	NA	NA	NA	NA	NA	NA	NA	NA	NA	NA	NA	0	#DIV/0!		#VALUE!	#VALUE!	#VALUE!	#VALUE!	#VALUE!	#VALUE!	#VALUE!	#VALUE!	#VALUE!	#VALUE!		#VALUE!
42451	hsa-miR-139-3p	NA	NA	NA	NA	NA	NA	NA	NA	NA	NA	NA	NA	0	#DIV/0!		#VALUE!	#VALUE!	#VALUE!	#VALUE!	#VALUE!	#VALUE!	#VALUE!	#VALUE!	#VALUE!	#VALUE!		#VALUE!
145677	hsa-miR-139-5p	NA	NA	NA	NA	NA	NA	NA	NA	NA	NA	NA	NA	0	#DIV/0!		#VALUE!	#VALUE!	#VALUE!	#VALUE!	#VALUE!	#VALUE!	#VALUE!	#VALUE!	#VALUE!	#VALUE!		#VALUE!
4700	hsa-miR-140-5p	NA	NA	NA	NA	NA	NA	NA	NA	NA	NA	NA	NA	0	#DIV/0!		#VALUE!	#VALUE!	#VALUE!	#VALUE!	#VALUE!	#VALUE!	#VALUE!	#VALUE!	#VALUE!	#VALUE!		#VALUE!
10946	hsa-miR-141	NA	NA	NA	NA	NA	NA	NA	NA	NA	NA	NA	NA	0	#DIV/0!		#VALUE!	#VALUE!	#VALUE!	#VALUE!	#VALUE!	#VALUE!	#VALUE!	#VALUE!	#VALUE!	#VALUE!		#VALUE!
145972	hsa-miR-141*	NA	NA	NA	NA	NA	NA	NA	NA	NA	NA	NA	NA	0	#DIV/0!		#VALUE!	#VALUE!	#VALUE!	#VALUE!	#VALUE!	#VALUE!	#VALUE!	#VALUE!	#VALUE!	#VALUE!		#VALUE!
10947	hsa-miR-142-3p	NA	NA	NA	NA	NA	NA	NA	NA	NA	NA	NA	NA	0	#DIV/0!		#VALUE!	#VALUE!	#VALUE!	#VALUE!	#VALUE!	#VALUE!	#VALUE!	#VALUE!	#VALUE!	#VALUE!		#VALUE!
145798	hsa-miR-142-5p	NA	NA	NA	NA	NA	NA	NA	NA	NA	NA	NA	NA	0	#DIV/0!		#VALUE!	#VALUE!	#VALUE!	#VALUE!	#VALUE!	#VALUE!	#VALUE!	#VALUE!	#VALUE!	#VALUE!		#VALUE!
13177	hsa-miR-143	NA	NA	NA	NA	NA	NA	NA	NA	NA	NA	NA	NA	0	#DIV/0!		#VALUE!	#VALUE!	#VALUE!	#VALUE!	#VALUE!	#VALUE!	#VALUE!	#VALUE!	#VALUE!	#VALUE!		#VALUE!
46467	hsa-miR-143*	NA	NA	NA	NA	NA	NA	NA	NA	NA	NA	NA	NA	0	#DIV/0!		#VALUE!	#VALUE!	#VALUE!	#VALUE!	#VALUE!	#VALUE!	#VALUE!	#VALUE!	#VALUE!	#VALUE!		#VALUE!
29802	hsa-miR-144	NA	NA	NA	NA	NA	NA	NA	NA	NA	NA	NA	NA	0	#DIV/0!		#VALUE!	#VALUE!	#VALUE!	#VALUE!	#VALUE!	#VALUE!	#VALUE!	#VALUE!	#VALUE!	#VALUE!		#VALUE!
42660	hsa-miR-144*	NA	NA	NA	NA	NA	NA	NA	NA	NA	NA	NA	NA	0	#DIV/0!		#VALUE!	#VALUE!	#VALUE!	#VALUE!	#VALUE!	#VALUE!	#VALUE!	#VALUE!	#VALUE!	#VALUE!		#VALUE!
42641	hsa-miR-145	NA	NA	NA	NA	NA	NA	NA	NA	NA	NA	NA	NA	0	#DIV/0!		#VALUE!	#VALUE!	#VALUE!	#VALUE!	#VALUE!	#VALUE!	#VALUE!	#VALUE!	#VALUE!	#VALUE!		#VALUE!
31867	hsa-miR-145*	NA	NA	NA	NA	NA	NA	NA	NA	NA	NA	NA	NA	0	#DIV/0!		#VALUE!	#VALUE!	#VALUE!	#VALUE!	#VALUE!	#VALUE!	#VALUE!	#VALUE!	#VALUE!	#VALUE!		#VALUE!
46584	hsa-miR-1468	NA	NA	NA	NA	NA	NA	NA	NA	NA	NA	NA	NA	0	#DIV/0!		#VALUE!	#VALUE!	#VALUE!	#VALUE!	#VALUE!	#VALUE!	#VALUE!	#VALUE!	#VALUE!	#VALUE!		#VALUE!
145755	hsa-miR-146a*	NA	NA	NA	NA	NA	NA	NA	NA	NA	NA	NA	NA	0	#DIV/0!		#VALUE!	#VALUE!	#VALUE!	#VALUE!	#VALUE!	#VALUE!	#VALUE!	#VALUE!	#VALUE!	#VALUE!		#VALUE!
10954	hsa-miR-147	NA	NA	NA	NA	NA	NA	NA	NA	NA	NA	NA	NA	0	#DIV/0!		#VALUE!	#VALUE!	#VALUE!	#VALUE!	#VALUE!	#VALUE!	#VALUE!	#VALUE!	#VALUE!	#VALUE!		#VALUE!
146121	hsa-miR-1470	NA	NA	NA	NA	NA	NA	NA	NA	NA	NA	NA	NA	0	#DIV/0!		#VALUE!	#VALUE!	#VALUE!	#VALUE!	#VALUE!	#VALUE!	#VALUE!	#VALUE!	#VALUE!	#VALUE!		#VALUE!
146052	hsa-miR-1471	NA	NA	NA	NA	NA	NA	NA	NA	NA	NA	NA	NA	0	#DIV/0!		#VALUE!	#VALUE!	#VALUE!	#VALUE!	#VALUE!	#VALUE!	#VALUE!	#VALUE!	#VALUE!	#VALUE!		#VALUE!
17411	hsa-miR-147b	NA	NA	NA	NA	NA	NA	NA	NA	NA	NA	NA	NA	0	#DIV/0!		#VALUE!	#VALUE!	#VALUE!	#VALUE!	#VALUE!	#VALUE!	#VALUE!	#VALUE!	#VALUE!	#VALUE!		#VALUE!
10955	hsa-miR-148a	NA	NA	NA	NA	NA	NA	NA	NA	NA	NA	NA	NA	0	#DIV/0!		#VALUE!	#VALUE!	#VALUE!	#VALUE!	#VALUE!	#VALUE!	#VALUE!	#VALUE!	#VALUE!	#VALUE!		#VALUE!
17872	hsa-miR-148a*	NA	NA	NA	NA	NA	NA	NA	NA	NA	NA	NA	NA	0	#DIV/0!		#VALUE!	#VALUE!	#VALUE!	#VALUE!	#VALUE!	#VALUE!	#VALUE!	#VALUE!	#VALUE!	#VALUE!		#VALUE!
42736	hsa-miR-148b*	NA	NA	NA	NA	NA	NA	NA	NA	NA	NA	NA	NA	0	#DIV/0!		#VALUE!	#VALUE!	#VALUE!	#VALUE!	#VALUE!	#VALUE!	#VALUE!	#VALUE!	#VALUE!	#VALUE!		#VALUE!
42810	hsa-miR-149	NA	NA	NA	NA	NA	NA	NA	NA	NA	NA	NA	NA	0	#DIV/0!		#VALUE!	#VALUE!	#VALUE!	#VALUE!	#VALUE!	#VALUE!	#VALUE!	#VALUE!	#VALUE!	#VALUE!		#VALUE!
42850	hsa-miR-150*	NA	NA	NA	NA	NA	NA	NA	NA	NA	NA	NA	NA	0	#DIV/0!		#VALUE!	#VALUE!	#VALUE!	#VALUE!	#VALUE!	#VALUE!	#VALUE!	#VALUE!	#VALUE!	#VALUE!		#VALUE!
42599	hsa-miR-153	NA	NA	NA	NA	NA	NA	NA	NA	NA	NA	NA	NA	0	#DIV/0!		#VALUE!	#VALUE!	#VALUE!	#VALUE!	#VALUE!	#VALUE!	#VALUE!	#VALUE!	#VALUE!	#VALUE!		#VALUE!
46515	hsa-miR-1537	NA	NA	NA	NA	NA	NA	NA	NA	NA	NA	NA	NA	0	#DIV/0!		#VALUE!	#VALUE!	#VALUE!	#VALUE!	#VALUE!	#VALUE!	#VALUE!	#VALUE!	#VALUE!	#VALUE!		#VALUE!
146114	hsa-miR-1538	NA	NA	NA	NA	NA	NA	NA	NA	NA	NA	NA	NA	0	#DIV/0!		#VALUE!	#VALUE!	#VALUE!	#VALUE!	#VALUE!	#VALUE!	#VALUE!	#VALUE!	#VALUE!	#VALUE!		#VALUE!
146105	hsa-miR-1539	NA	NA	NA	NA	NA	NA	NA	NA	NA	NA	NA	NA	0	#DIV/0!		#VALUE!	#VALUE!	#VALUE!	#VALUE!	#VALUE!	#VALUE!	#VALUE!	#VALUE!	#VALUE!	#VALUE!		#VALUE!
145857	hsa-miR-154	NA	NA	NA	NA	NA	NA	NA	NA	NA	NA	NA	NA	0	#DIV/0!		#VALUE!	#VALUE!	#VALUE!	#VALUE!	#VALUE!	#VALUE!	#VALUE!	#VALUE!	#VALUE!	#VALUE!		#VALUE!
42572	hsa-miR-154*	NA	NA	NA	NA	NA	NA	NA	NA	NA	NA	NA	NA	0	#DIV/0!		#VALUE!	#VALUE!	#VALUE!	#VALUE!	#VALUE!	#VALUE!	#VALUE!	#VALUE!	#VALUE!	#VALUE!		#VALUE!
42949	hsa-miR-155*	NA	NA	NA	NA	NA	NA	NA	NA	NA	NA	NA	NA	0	#DIV/0!		#VALUE!	#VALUE!	#VALUE!	#VALUE!	#VALUE!	#VALUE!	#VALUE!	#VALUE!	#VALUE!	#VALUE!		#VALUE!
42789	hsa-miR-15a*	NA	NA	NA	NA	NA	NA	NA	NA	NA	NA	NA	NA	0	#DIV/0!		#VALUE!	#VALUE!	#VALUE!	#VALUE!	#VALUE!	#VALUE!	#VALUE!	#VALUE!	#VALUE!	#VALUE!		#VALUE!
17902	hsa-miR-15b*	NA	NA	NA	NA	NA	NA	NA	NA	NA	NA	NA	NA	0	#DIV/0!		#VALUE!	#VALUE!	#VALUE!	#VALUE!	#VALUE!	#VALUE!	#VALUE!	#VALUE!	#VALUE!	#VALUE!		#VALUE!
17936	hsa-miR-16-1*	NA	NA	NA	NA	NA	NA	NA	NA	NA	NA	NA	NA	0	#DIV/0!		#VALUE!	#VALUE!	#VALUE!	#VALUE!	#VALUE!	#VALUE!	#VALUE!	#VALUE!	#VALUE!	#VALUE!		#VALUE!
42874	hsa-miR-16-2*	NA	NA	NA	NA	NA	NA	NA	NA	NA	NA	NA	NA	0	#DIV/0!		#VALUE!	#VALUE!	#VALUE!	#VALUE!	#VALUE!	#VALUE!	#VALUE!	#VALUE!	#VALUE!	#VALUE!		#VALUE!
19588	hsa-miR-17*	NA	NA	NA	NA	NA	NA	NA	NA	NA	NA	NA	NA	0	#DIV/0!		#VALUE!	#VALUE!	#VALUE!	#VALUE!	#VALUE!	#VALUE!	#VALUE!	#VALUE!	#VALUE!	#VALUE!		#VALUE!
11013	hsa-miR-181a*	NA	NA	NA	NA	NA	NA	NA	NA	NA	NA	NA	NA	0	#DIV/0!		#VALUE!	#VALUE!	#VALUE!	#VALUE!	#VALUE!	#VALUE!	#VALUE!	#VALUE!	#VALUE!	#VALUE!		#VALUE!
17928	hsa-miR-181a-2*	NA	NA	NA	NA	NA	NA	NA	NA	NA	NA	NA	NA	0	#DIV/0!		#VALUE!	#VALUE!	#VALUE!	#VALUE!	#VALUE!	#VALUE!	#VALUE!	#VALUE!	#VALUE!	#VALUE!		#VALUE!
42496	hsa-miR-181c	NA	NA	NA	NA	NA	NA	NA	NA	NA	NA	NA	NA	0	#DIV/0!		#VALUE!	#VALUE!	#VALUE!	#VALUE!	#VALUE!	#VALUE!	#VALUE!	#VALUE!	#VALUE!	#VALUE!		#VALUE!
145759	hsa-miR-181c*	NA	NA	NA	NA	NA	NA	NA	NA	NA	NA	NA	NA	0	#DIV/0!		#VALUE!	#VALUE!	#VALUE!	#VALUE!	#VALUE!	#VALUE!	#VALUE!	#VALUE!	#VALUE!	#VALUE!		#VALUE!
10975	hsa-miR-182	NA	NA	NA	NA	NA	NA	NA	NA	NA	NA	NA	NA	0	#DIV/0!		#VALUE!	#VALUE!	#VALUE!	#VALUE!	#VALUE!	#VALUE!	#VALUE!	#VALUE!	#VALUE!	#VALUE!		#VALUE!
10976	hsa-miR-182*	NA	NA	NA	NA	NA	NA	NA	NA	NA	NA	NA	NA	0	#DIV/0!		#VALUE!	#VALUE!	#VALUE!	#VALUE!	#VALUE!	#VALUE!	#VALUE!	#VALUE!	#VALUE!	#VALUE!		#VALUE!
46266	hsa-miR-1825	NA	NA	NA	NA	NA	NA	NA	NA	NA	NA	NA	NA	0	#DIV/0!		#VALUE!	#VALUE!	#VALUE!	#VALUE!	#VALUE!	#VALUE!	#VALUE!	#VALUE!	#VALUE!	#VALUE!		#VALUE!
18739	hsa-miR-186	NA	NA	NA	NA	NA	NA	NA	NA	NA	NA	NA	NA	0	#DIV/0!		#VALUE!	#VALUE!	#VALUE!	#VALUE!	#VALUE!	#VALUE!	#VALUE!	#VALUE!	#VALUE!	#VALUE!		#VALUE!
42614	hsa-miR-186*	NA	NA	NA	NA	NA	NA	NA	NA	NA	NA	NA	NA	0	#DIV/0!		#VALUE!	#VALUE!	#VALUE!	#VALUE!	#VALUE!	#VALUE!	#VALUE!	#VALUE!	#VALUE!	#VALUE!		#VALUE!
145637	hsa-miR-187	NA	NA	NA	NA	NA	NA	NA	NA	NA	NA	NA	NA	0	#DIV/0!		#VALUE!	#VALUE!	#VALUE!	#VALUE!	#VALUE!	#VALUE!	#VALUE!	#VALUE!	#VALUE!	#VALUE!		#VALUE!
42775	hsa-miR-187*	NA	NA	NA	NA	NA	NA	NA	NA	NA	NA	NA	NA	0	#DIV/0!		#VALUE!	#VALUE!	#VALUE!	#VALUE!	#VALUE!	#VALUE!	#VALUE!	#VALUE!	#VALUE!	#VALUE!		#VALUE!
42786	hsa-miR-188-3p	NA	NA	NA	NA	NA	NA	NA	NA	NA	NA	NA	NA	0	#DIV/0!		#VALUE!	#VALUE!	#VALUE!	#VALUE!	#VALUE!	#VALUE!	#VALUE!	#VALUE!	#VALUE!	#VALUE!		#VALUE!
42620	hsa-miR-188-5p	NA	NA	NA	NA	NA	NA	NA	NA	NA	NA	NA	NA	0	#DIV/0!		#VALUE!	#VALUE!	#VALUE!	#VALUE!	#VALUE!	#VALUE!	#VALUE!	#VALUE!	#VALUE!	#VALUE!		#VALUE!
13178	hsa-miR-18a*	NA	NA	NA	NA	NA	NA	NA	NA	NA	NA	NA	NA	0	#DIV/0!		#VALUE!	#VALUE!	#VALUE!	#VALUE!	#VALUE!	#VALUE!	#VALUE!	#VALUE!	#VALUE!	#VALUE!		#VALUE!
145878	hsa-miR-18b	NA	NA	NA	NA	NA	NA	NA	NA	NA	NA	NA	NA	0	#DIV/0!		#VALUE!	#VALUE!	#VALUE!	#VALUE!	#VALUE!	#VALUE!	#VALUE!	#VALUE!	#VALUE!	#VALUE!		#VALUE!
145826	hsa-miR-18b*	NA	NA	NA	NA	NA	NA	NA	NA	NA	NA	NA	NA	0	#DIV/0!		#VALUE!	#VALUE!	#VALUE!	#VALUE!	#VALUE!	#VALUE!	#VALUE!	#VALUE!	#VALUE!	#VALUE!		#VALUE!
27536	hsa-miR-190	NA	NA	NA	NA	NA	NA	NA	NA	NA	NA	NA	NA	0	#DIV/0!		#VALUE!	#VALUE!	#VALUE!	#VALUE!	#VALUE!	#VALUE!	#VALUE!	#VALUE!	#VALUE!	#VALUE!		#VALUE!
146138	hsa-miR-1909*	NA	NA	NA	NA	NA	NA	NA	NA	NA	NA	NA	NA	0	#DIV/0!		#VALUE!	#VALUE!	#VALUE!	#VALUE!	#VALUE!	#VALUE!	#VALUE!	#VALUE!	#VALUE!	#VALUE!		#VALUE!
32731	hsa-miR-190b	NA	NA	NA	NA	NA	NA	NA	NA	NA	NA	NA	NA	0	#DIV/0!		#VALUE!	#VALUE!	#VALUE!	#VALUE!	#VALUE!	#VALUE!	#VALUE!	#VALUE!	#VALUE!	#VALUE!		#VALUE!
42705	hsa-miR-191*	NA	NA	NA	NA	NA	NA	NA	NA	NA	NA	NA	NA	0	#DIV/0!		#VALUE!	#VALUE!	#VALUE!	#VALUE!	#VALUE!	#VALUE!	#VALUE!	#VALUE!	#VALUE!	#VALUE!		#VALUE!
146109	hsa-miR-1910	NA	NA	NA	NA	NA	NA	NA	NA	NA	NA	NA	NA	0	#DIV/0!		#VALUE!	#VALUE!	#VALUE!	#VALUE!	#VALUE!	#VALUE!	#VALUE!	#VALUE!	#VALUE!	#VALUE!		#VALUE!
146000	hsa-miR-1911	NA	NA	NA	NA	NA	NA	NA	NA	NA	NA	NA	NA	0	#DIV/0!		#VALUE!	#VALUE!	#VALUE!	#VALUE!	#VALUE!	#VALUE!	#VALUE!	#VALUE!	#VALUE!	#VALUE!		#VALUE!
146094	hsa-miR-1911*	NA	NA	NA	NA	NA	NA	NA	NA	NA	NA	NA	NA	0	#DIV/0!		#VALUE!	#VALUE!	#VALUE!	#VALUE!	#VALUE!	#VALUE!	#VALUE!	#VALUE!	#VALUE!	#VALUE!		#VALUE!
146168	hsa-miR-1912	NA	NA	NA	NA	NA	NA	NA	NA	NA	NA	NA	NA	0	#DIV/0!		#VALUE!	#VALUE!	#VALUE!	#VALUE!	#VALUE!	#VALUE!	#VALUE!	#VALUE!	#VALUE!	#VALUE!		#VALUE!
146103	hsa-miR-1913	NA	NA	NA	NA	NA	NA	NA	NA	NA	NA	NA	NA	0	#DIV/0!		#VALUE!	#VALUE!	#VALUE!	#VALUE!	#VALUE!	#VALUE!	#VALUE!	#VALUE!	#VALUE!	#VALUE!		#VALUE!
146091	hsa-miR-1914	NA	NA	NA	NA	NA	NA	NA	NA	NA	NA	NA	NA	0	#DIV/0!		#VALUE!	#VALUE!	#VALUE!	#VALUE!	#VALUE!	#VALUE!	#VALUE!	#VALUE!	#VALUE!	#VALUE!		#VALUE!
146061	hsa-miR-1914*	NA	NA	NA	NA	NA	NA	NA	NA	NA	NA	NA	NA	0	#DIV/0!		#VALUE!	#VALUE!	#VALUE!	#VALUE!	#VALUE!	#VALUE!	#VALUE!	#VALUE!	#VALUE!	#VALUE!		#VALUE!
146068	hsa-miR-1915	NA	NA	NA	NA	NA	NA	NA	NA	NA	NA	NA	NA	0	#DIV/0!		#VALUE!	#VALUE!	#VALUE!	#VALUE!	#VALUE!	#VALUE!	#VALUE!	#VALUE!	#VALUE!	#VALUE!		#VALUE!
146069	hsa-miR-1915*	NA	NA	NA	NA	NA	NA	NA	NA	NA	NA	NA	NA	0	#DIV/0!		#VALUE!	#VALUE!	#VALUE!	#VALUE!	#VALUE!	#VALUE!	#VALUE!	#VALUE!	#VALUE!	#VALUE!		#VALUE!
17732	hsa-miR-192	NA	NA	NA	NA	NA	NA	NA	NA	NA	NA	NA	NA	0	#DIV/0!		#VALUE!	#VALUE!	#VALUE!	#VALUE!	#VALUE!	#VALUE!	#VALUE!	#VALUE!	#VALUE!	#VALUE!		#VALUE!
17946	hsa-miR-192*	NA	NA	NA	NA	NA	NA	NA	NA	NA	NA	NA	NA	0	#DIV/0!		#VALUE!	#VALUE!	#VALUE!	#VALUE!	#VALUE!	#VALUE!	#VALUE!	#VALUE!	#VALUE!	#VALUE!		#VALUE!
42962	hsa-miR-193b*	NA	NA	NA	NA	NA	NA	NA	NA	NA	NA	NA	NA	0	#DIV/0!		#VALUE!	#VALUE!	#VALUE!	#VALUE!	#VALUE!	#VALUE!	#VALUE!	#VALUE!	#VALUE!	#VALUE!		#VALUE!
10988	hsa-miR-194	NA	NA	NA	NA	NA	NA	NA	NA	NA	NA	NA	NA	0	#DIV/0!		#VALUE!	#VALUE!	#VALUE!	#VALUE!	#VALUE!	#VALUE!	#VALUE!	#VALUE!	#VALUE!	#VALUE!		#VALUE!
42570	hsa-miR-194*	NA	NA	NA	NA	NA	NA	NA	NA	NA	NA	NA	NA	0	#DIV/0!		#VALUE!	#VALUE!	#VALUE!	#VALUE!	#VALUE!	#VALUE!	#VALUE!	#VALUE!	#VALUE!	#VALUE!		#VALUE!
42723	hsa-miR-195*	NA	NA	NA	NA	NA	NA	NA	NA	NA	NA	NA	NA	0	#DIV/0!		#VALUE!	#VALUE!	#VALUE!	#VALUE!	#VALUE!	#VALUE!	#VALUE!	#VALUE!	#VALUE!	#VALUE!		#VALUE!
10990	hsa-miR-196a	NA	NA	NA	NA	NA	NA	NA	NA	NA	NA	NA	NA	0	#DIV/0!		#VALUE!	#VALUE!	#VALUE!	#VALUE!	#VALUE!	#VALUE!	#VALUE!	#VALUE!	#VALUE!	#VALUE!		#VALUE!
145889	hsa-miR-196b	NA	NA	NA	NA	NA	NA	NA	NA	NA	NA	NA	NA	0	#DIV/0!		#VALUE!	#VALUE!	#VALUE!	#VALUE!	#VALUE!	#VALUE!	#VALUE!	#VALUE!	#VALUE!	#VALUE!		#VALUE!
145995	hsa-miR-196b*	NA	NA	NA	NA	NA	NA	NA	NA	NA	NA	NA	NA	0	#DIV/0!		#VALUE!	#VALUE!	#VALUE!	#VALUE!	#VALUE!	#VALUE!	#VALUE!	#VALUE!	#VALUE!	#VALUE!		#VALUE!
146142	hsa-miR-1972	NA	NA	NA	NA	NA	NA	NA	NA	NA	NA	NA	NA	0	#DIV/0!		#VALUE!	#VALUE!	#VALUE!	#VALUE!	#VALUE!	#VALUE!	#VALUE!	#VALUE!	#VALUE!	#VALUE!		#VALUE!
27540	hsa-miR-198	NA	NA	NA	NA	NA	NA	NA	NA	NA	NA	NA	NA	0	#DIV/0!		#VALUE!	#VALUE!	#VALUE!	#VALUE!	#VALUE!	#VALUE!	#VALUE!	#VALUE!	#VALUE!	#VALUE!		#VALUE!
10995	hsa-miR-199a-3p/hsa-miR-199b-3p	NA	NA	NA	NA	NA	NA	NA	NA	NA	NA	NA	NA	0	#DIV/0!		#VALUE!	#VALUE!	#VALUE!	#VALUE!	#VALUE!	#VALUE!	#VALUE!	#VALUE!	#VALUE!	#VALUE!		#VALUE!
19591	hsa-miR-199b-5p	NA	NA	NA	NA	NA	NA	NA	NA	NA	NA	NA	NA	0	#DIV/0!		#VALUE!	#VALUE!	#VALUE!	#VALUE!	#VALUE!	#VALUE!	#VALUE!	#VALUE!	#VALUE!	#VALUE!		#VALUE!
42549	hsa-miR-19a*	NA	NA	NA	NA	NA	NA	NA	NA	NA	NA	NA	NA	0	#DIV/0!		#VALUE!	#VALUE!	#VALUE!	#VALUE!	#VALUE!	#VALUE!	#VALUE!	#VALUE!	#VALUE!	#VALUE!		#VALUE!
17883	hsa-miR-19b-1*	NA	NA	NA	NA	NA	NA	NA	NA	NA	NA	NA	NA	0	#DIV/0!		#VALUE!	#VALUE!	#VALUE!	#VALUE!	#VALUE!	#VALUE!	#VALUE!	#VALUE!	#VALUE!	#VALUE!		#VALUE!
42918	hsa-miR-19b-2*	NA	NA	NA	NA	NA	NA	NA	NA	NA	NA	NA	NA	0	#DIV/0!		#VALUE!	#VALUE!	#VALUE!	#VALUE!	#VALUE!	#VALUE!	#VALUE!	#VALUE!	#VALUE!	#VALUE!		#VALUE!
11000	hsa-miR-200a	NA	NA	NA	NA	NA	NA	NA	NA	NA	NA	NA	NA	0	#DIV/0!		#VALUE!	#VALUE!	#VALUE!	#VALUE!	#VALUE!	#VALUE!	#VALUE!	#VALUE!	#VALUE!	#VALUE!		#VALUE!
145827	hsa-miR-200a*	NA	NA	NA	NA	NA	NA	NA	NA	NA	NA	NA	NA	0	#DIV/0!		#VALUE!	#VALUE!	#VALUE!	#VALUE!	#VALUE!	#VALUE!	#VALUE!	#VALUE!	#VALUE!	#VALUE!		#VALUE!
145953	hsa-miR-200b	NA	NA	NA	NA	NA	NA	NA	NA	NA	NA	NA	NA	0	#DIV/0!		#VALUE!	#VALUE!	#VALUE!	#VALUE!	#VALUE!	#VALUE!	#VALUE!	#VALUE!	#VALUE!	#VALUE!		#VALUE!
145974	hsa-miR-200b*	NA	NA	NA	NA	NA	NA	NA	NA	NA	NA	NA	NA	0	#DIV/0!		#VALUE!	#VALUE!	#VALUE!	#VALUE!	#VALUE!	#VALUE!	#VALUE!	#VALUE!	#VALUE!	#VALUE!		#VALUE!
17427	hsa-miR-200c	NA	NA	NA	NA	NA	NA	NA	NA	NA	NA	NA	NA	0	#DIV/0!		#VALUE!	#VALUE!	#VALUE!	#VALUE!	#VALUE!	#VALUE!	#VALUE!	#VALUE!	#VALUE!	#VALUE!		#VALUE!
17851	hsa-miR-200c*	NA	NA	NA	NA	NA	NA	NA	NA	NA	NA	NA	NA	0	#DIV/0!		#VALUE!	#VALUE!	#VALUE!	#VALUE!	#VALUE!	#VALUE!	#VALUE!	#VALUE!	#VALUE!	#VALUE!		#VALUE!
42590	hsa-miR-202*	NA	NA	NA	NA	NA	NA	NA	NA	NA	NA	NA	NA	0	#DIV/0!		#VALUE!	#VALUE!	#VALUE!	#VALUE!	#VALUE!	#VALUE!	#VALUE!	#VALUE!	#VALUE!	#VALUE!		#VALUE!
11005	hsa-miR-204	NA	NA	NA	NA	NA	NA	NA	NA	NA	NA	NA	NA	0	#DIV/0!		#VALUE!	#VALUE!	#VALUE!	#VALUE!	#VALUE!	#VALUE!	#VALUE!	#VALUE!	#VALUE!	#VALUE!		#VALUE!
46917	hsa-miR-205	NA	NA	NA	NA	NA	NA	NA	NA	NA	NA	NA	NA	0	#DIV/0!		#VALUE!	#VALUE!	#VALUE!	#VALUE!	#VALUE!	#VALUE!	#VALUE!	#VALUE!	#VALUE!	#VALUE!		#VALUE!
145986	hsa-miR-2052	NA	NA	NA	NA	NA	NA	NA	NA	NA	NA	NA	NA	0	#DIV/0!		#VALUE!	#VALUE!	#VALUE!	#VALUE!	#VALUE!	#VALUE!	#VALUE!	#VALUE!	#VALUE!	#VALUE!		#VALUE!
146122	hsa-miR-2053	NA	NA	NA	NA	NA	NA	NA	NA	NA	NA	NA	NA	0	#DIV/0!		#VALUE!	#VALUE!	#VALUE!	#VALUE!	#VALUE!	#VALUE!	#VALUE!	#VALUE!	#VALUE!	#VALUE!		#VALUE!
145987	hsa-miR-2054	NA	NA	NA	NA	NA	NA	NA	NA	NA	NA	NA	NA	0	#DIV/0!		#VALUE!	#VALUE!	#VALUE!	#VALUE!	#VALUE!	#VALUE!	#VALUE!	#VALUE!	#VALUE!	#VALUE!		#VALUE!
11007	hsa-miR-206	NA	NA	NA	NA	NA	NA	NA	NA	NA	NA	NA	NA	0	#DIV/0!		#VALUE!	#VALUE!	#VALUE!	#VALUE!	#VALUE!	#VALUE!	#VALUE!	#VALUE!	#VALUE!	#VALUE!		#VALUE!
5730	hsa-miR-208a	NA	NA	NA	NA	NA	NA	NA	NA	NA	NA	NA	NA	0	#DIV/0!		#VALUE!	#VALUE!	#VALUE!	#VALUE!	#VALUE!	#VALUE!	#VALUE!	#VALUE!	#VALUE!	#VALUE!		#VALUE!
42555	hsa-miR-208b	NA	NA	NA	NA	NA	NA	NA	NA	NA	NA	NA	NA	0	#DIV/0!		#VALUE!	#VALUE!	#VALUE!	#VALUE!	#VALUE!	#VALUE!	#VALUE!	#VALUE!	#VALUE!	#VALUE!		#VALUE!
42663	hsa-miR-20a*	NA	NA	NA	NA	NA	NA	NA	NA	NA	NA	NA	NA	0	#DIV/0!		#VALUE!	#VALUE!	#VALUE!	#VALUE!	#VALUE!	#VALUE!	#VALUE!	#VALUE!	#VALUE!	#VALUE!		#VALUE!
145915	hsa-miR-20b	NA	NA	NA	NA	NA	NA	NA	NA	NA	NA	NA	NA	0	#DIV/0!		#VALUE!	#VALUE!	#VALUE!	#VALUE!	#VALUE!	#VALUE!	#VALUE!	#VALUE!	#VALUE!	#VALUE!		#VALUE!
17882	hsa-miR-20b*	NA	NA	NA	NA	NA	NA	NA	NA	NA	NA	NA	NA	0	#DIV/0!		#VALUE!	#VALUE!	#VALUE!	#VALUE!	#VALUE!	#VALUE!	#VALUE!	#VALUE!	#VALUE!	#VALUE!		#VALUE!
42524	hsa-miR-21*	NA	NA	NA	NA	NA	NA	NA	NA	NA	NA	NA	NA	0	#DIV/0!		#VALUE!	#VALUE!	#VALUE!	#VALUE!	#VALUE!	#VALUE!	#VALUE!	#VALUE!	#VALUE!	#VALUE!		#VALUE!
145852	hsa-miR-210	NA	NA	NA	NA	NA	NA	NA	NA	NA	NA	NA	NA	0	#DIV/0!		#VALUE!	#VALUE!	#VALUE!	#VALUE!	#VALUE!	#VALUE!	#VALUE!	#VALUE!	#VALUE!	#VALUE!		#VALUE!
11011	hsa-miR-211	NA	NA	NA	NA	NA	NA	NA	NA	NA	NA	NA	NA	0	#DIV/0!		#VALUE!	#VALUE!	#VALUE!	#VALUE!	#VALUE!	#VALUE!	#VALUE!	#VALUE!	#VALUE!	#VALUE!		#VALUE!
42734	hsa-miR-2110	NA	NA	NA	NA	NA	NA	NA	NA	NA	NA	NA	NA	0	#DIV/0!		#VALUE!	#VALUE!	#VALUE!	#VALUE!	#VALUE!	#VALUE!	#VALUE!	#VALUE!	#VALUE!	#VALUE!		#VALUE!
146179	hsa-miR-2113	NA	NA	NA	NA	NA	NA	NA	NA	NA	NA	NA	NA	0	#DIV/0!		#VALUE!	#VALUE!	#VALUE!	#VALUE!	#VALUE!	#VALUE!	#VALUE!	#VALUE!	#VALUE!	#VALUE!		#VALUE!
146074	hsa-miR-2114	NA	NA	NA	NA	NA	NA	NA	NA	NA	NA	NA	NA	0	#DIV/0!		#VALUE!	#VALUE!	#VALUE!	#VALUE!	#VALUE!	#VALUE!	#VALUE!	#VALUE!	#VALUE!	#VALUE!		#VALUE!
146173	hsa-miR-2114*	NA	NA	NA	NA	NA	NA	NA	NA	NA	NA	NA	NA	0	#DIV/0!		#VALUE!	#VALUE!	#VALUE!	#VALUE!	#VALUE!	#VALUE!	#VALUE!	#VALUE!	#VALUE!	#VALUE!		#VALUE!
146044	hsa-miR-2115	NA	NA	NA	NA	NA	NA	NA	NA	NA	NA	NA	NA	0	#DIV/0!		#VALUE!	#VALUE!	#VALUE!	#VALUE!	#VALUE!	#VALUE!	#VALUE!	#VALUE!	#VALUE!	#VALUE!		#VALUE!
146161	hsa-miR-2115*	NA	NA	NA	NA	NA	NA	NA	NA	NA	NA	NA	NA	0	#DIV/0!		#VALUE!	#VALUE!	#VALUE!	#VALUE!	#VALUE!	#VALUE!	#VALUE!	#VALUE!	#VALUE!	#VALUE!		#VALUE!
146116	hsa-miR-2116*	NA	NA	NA	NA	NA	NA	NA	NA	NA	NA	NA	NA	0	#DIV/0!		#VALUE!	#VALUE!	#VALUE!	#VALUE!	#VALUE!	#VALUE!	#VALUE!	#VALUE!	#VALUE!	#VALUE!		#VALUE!
146131	hsa-miR-2117	NA	NA	NA	NA	NA	NA	NA	NA	NA	NA	NA	NA	0	#DIV/0!		#VALUE!	#VALUE!	#VALUE!	#VALUE!	#VALUE!	#VALUE!	#VALUE!	#VALUE!	#VALUE!	#VALUE!		#VALUE!
42627	hsa-miR-212	NA	NA	NA	NA	NA	NA	NA	NA	NA	NA	NA	NA	0	#DIV/0!		#VALUE!	#VALUE!	#VALUE!	#VALUE!	#VALUE!	#VALUE!	#VALUE!	#VALUE!	#VALUE!	#VALUE!		#VALUE!
145822	hsa-miR-214*	NA	NA	NA	NA	NA	NA	NA	NA	NA	NA	NA	NA	0	#DIV/0!		#VALUE!	#VALUE!	#VALUE!	#VALUE!	#VALUE!	#VALUE!	#VALUE!	#VALUE!	#VALUE!	#VALUE!		#VALUE!
11015	hsa-miR-215	NA	NA	NA	NA	NA	NA	NA	NA	NA	NA	NA	NA	0	#DIV/0!		#VALUE!	#VALUE!	#VALUE!	#VALUE!	#VALUE!	#VALUE!	#VALUE!	#VALUE!	#VALUE!	#VALUE!		#VALUE!
42553	hsa-miR-216a	NA	NA	NA	NA	NA	NA	NA	NA	NA	NA	NA	NA	0	#DIV/0!		#VALUE!	#VALUE!	#VALUE!	#VALUE!	#VALUE!	#VALUE!	#VALUE!	#VALUE!	#VALUE!	#VALUE!		#VALUE!
145707	hsa-miR-216b	NA	NA	NA	NA	NA	NA	NA	NA	NA	NA	NA	NA	0	#DIV/0!		#VALUE!	#VALUE!	#VALUE!	#VALUE!	#VALUE!	#VALUE!	#VALUE!	#VALUE!	#VALUE!	#VALUE!		#VALUE!
19016	hsa-miR-217	NA	NA	NA	NA	NA	NA	NA	NA	NA	NA	NA	NA	0	#DIV/0!		#VALUE!	#VALUE!	#VALUE!	#VALUE!	#VALUE!	#VALUE!	#VALUE!	#VALUE!	#VALUE!	#VALUE!		#VALUE!
11018	hsa-miR-218	NA	NA	NA	NA	NA	NA	NA	NA	NA	NA	NA	NA	0	#DIV/0!		#VALUE!	#VALUE!	#VALUE!	#VALUE!	#VALUE!	#VALUE!	#VALUE!	#VALUE!	#VALUE!	#VALUE!		#VALUE!
42941	hsa-miR-218-1*	NA	NA	NA	NA	NA	NA	NA	NA	NA	NA	NA	NA	0	#DIV/0!		#VALUE!	#VALUE!	#VALUE!	#VALUE!	#VALUE!	#VALUE!	#VALUE!	#VALUE!	#VALUE!	#VALUE!		#VALUE!
145836	hsa-miR-218-2*	NA	NA	NA	NA	NA	NA	NA	NA	NA	NA	NA	NA	0	#DIV/0!		#VALUE!	#VALUE!	#VALUE!	#VALUE!	#VALUE!	#VALUE!	#VALUE!	#VALUE!	#VALUE!	#VALUE!		#VALUE!
21702	hsa-miR-219-1-3p	NA	NA	NA	NA	NA	NA	NA	NA	NA	NA	NA	NA	0	#DIV/0!		#VALUE!	#VALUE!	#VALUE!	#VALUE!	#VALUE!	#VALUE!	#VALUE!	#VALUE!	#VALUE!	#VALUE!		#VALUE!
42834	hsa-miR-219-2-3p	NA	NA	NA	NA	NA	NA	NA	NA	NA	NA	NA	NA	0	#DIV/0!		#VALUE!	#VALUE!	#VALUE!	#VALUE!	#VALUE!	#VALUE!	#VALUE!	#VALUE!	#VALUE!	#VALUE!		#VALUE!
42509	hsa-miR-219-5p	NA	NA	NA	NA	NA	NA	NA	NA	NA	NA	NA	NA	0	#DIV/0!		#VALUE!	#VALUE!	#VALUE!	#VALUE!	#VALUE!	#VALUE!	#VALUE!	#VALUE!	#VALUE!	#VALUE!		#VALUE!
11021	hsa-miR-220a	NA	NA	NA	NA	NA	NA	NA	NA	NA	NA	NA	NA	0	#DIV/0!		#VALUE!	#VALUE!	#VALUE!	#VALUE!	#VALUE!	#VALUE!	#VALUE!	#VALUE!	#VALUE!	#VALUE!		#VALUE!
145703	hsa-miR-220b	NA	NA	NA	NA	NA	NA	NA	NA	NA	NA	NA	NA	0	#DIV/0!		#VALUE!	#VALUE!	#VALUE!	#VALUE!	#VALUE!	#VALUE!	#VALUE!	#VALUE!	#VALUE!	#VALUE!		#VALUE!
42662	hsa-miR-220c	NA	NA	NA	NA	NA	NA	NA	NA	NA	NA	NA	NA	0	#DIV/0!		#VALUE!	#VALUE!	#VALUE!	#VALUE!	#VALUE!	#VALUE!	#VALUE!	#VALUE!	#VALUE!	#VALUE!		#VALUE!
17918	hsa-miR-222*	NA	NA	NA	NA	NA	NA	NA	NA	NA	NA	NA	NA	0	#DIV/0!		#VALUE!	#VALUE!	#VALUE!	#VALUE!	#VALUE!	#VALUE!	#VALUE!	#VALUE!	#VALUE!	#VALUE!		#VALUE!
11024	hsa-miR-223	NA	NA	NA	NA	NA	NA	NA	NA	NA	NA	NA	NA	0	#DIV/0!		#VALUE!	#VALUE!	#VALUE!	#VALUE!	#VALUE!	#VALUE!	#VALUE!	#VALUE!	#VALUE!	#VALUE!		#VALUE!
42460	hsa-miR-223*	NA	NA	NA	NA	NA	NA	NA	NA	NA	NA	NA	NA	0	#DIV/0!		#VALUE!	#VALUE!	#VALUE!	#VALUE!	#VALUE!	#VALUE!	#VALUE!	#VALUE!	#VALUE!	#VALUE!		#VALUE!
42566	hsa-miR-224	NA	NA	NA	NA	NA	NA	NA	NA	NA	NA	NA	NA	0	#DIV/0!		#VALUE!	#VALUE!	#VALUE!	#VALUE!	#VALUE!	#VALUE!	#VALUE!	#VALUE!	#VALUE!	#VALUE!		#VALUE!
146163	hsa-miR-224*	NA	NA	NA	NA	NA	NA	NA	NA	NA	NA	NA	NA	0	#DIV/0!		#VALUE!	#VALUE!	#VALUE!	#VALUE!	#VALUE!	#VALUE!	#VALUE!	#VALUE!	#VALUE!	#VALUE!		#VALUE!
46875	hsa-miR-2276	NA	NA	NA	NA	NA	NA	NA	NA	NA	NA	NA	NA	0	#DIV/0!		#VALUE!	#VALUE!	#VALUE!	#VALUE!	#VALUE!	#VALUE!	#VALUE!	#VALUE!	#VALUE!	#VALUE!		#VALUE!
146025	hsa-miR-2277	NA	NA	NA	NA	NA	NA	NA	NA	NA	NA	NA	NA	0	#DIV/0!		#VALUE!	#VALUE!	#VALUE!	#VALUE!	#VALUE!	#VALUE!	#VALUE!	#VALUE!	#VALUE!	#VALUE!		#VALUE!
46751	hsa-miR-2278	NA	NA	NA	NA	NA	NA	NA	NA	NA	NA	NA	NA	0	#DIV/0!		#VALUE!	#VALUE!	#VALUE!	#VALUE!	#VALUE!	#VALUE!	#VALUE!	#VALUE!	#VALUE!	#VALUE!		#VALUE!
42638	hsa-miR-23a*	NA	NA	NA	NA	NA	NA	NA	NA	NA	NA	NA	NA	0	#DIV/0!		#VALUE!	#VALUE!	#VALUE!	#VALUE!	#VALUE!	#VALUE!	#VALUE!	#VALUE!	#VALUE!	#VALUE!		#VALUE!
145751	hsa-miR-23b*	NA	NA	NA	NA	NA	NA	NA	NA	NA	NA	NA	NA	0	#DIV/0!		#VALUE!	#VALUE!	#VALUE!	#VALUE!	#VALUE!	#VALUE!	#VALUE!	#VALUE!	#VALUE!	#VALUE!		#VALUE!
42950	hsa-miR-24-2*	NA	NA	NA	NA	NA	NA	NA	NA	NA	NA	NA	NA	0	#DIV/0!		#VALUE!	#VALUE!	#VALUE!	#VALUE!	#VALUE!	#VALUE!	#VALUE!	#VALUE!	#VALUE!	#VALUE!		#VALUE!
42682	hsa-miR-25	NA	NA	NA	NA	NA	NA	NA	NA	NA	NA	NA	NA	0	#DIV/0!		#VALUE!	#VALUE!	#VALUE!	#VALUE!	#VALUE!	#VALUE!	#VALUE!	#VALUE!	#VALUE!	#VALUE!		#VALUE!
42628	hsa-miR-26a-1*	NA	NA	NA	NA	NA	NA	NA	NA	NA	NA	NA	NA	0	#DIV/0!		#VALUE!	#VALUE!	#VALUE!	#VALUE!	#VALUE!	#VALUE!	#VALUE!	#VALUE!	#VALUE!	#VALUE!		#VALUE!
42666	hsa-miR-26a-2*	NA	NA	NA	NA	NA	NA	NA	NA	NA	NA	NA	NA	0	#DIV/0!		#VALUE!	#VALUE!	#VALUE!	#VALUE!	#VALUE!	#VALUE!	#VALUE!	#VALUE!	#VALUE!	#VALUE!		#VALUE!
42523	hsa-miR-26b*	NA	NA	NA	NA	NA	NA	NA	NA	NA	NA	NA	NA	0	#DIV/0!		#VALUE!	#VALUE!	#VALUE!	#VALUE!	#VALUE!	#VALUE!	#VALUE!	#VALUE!	#VALUE!	#VALUE!		#VALUE!
17818	hsa-miR-27a*	NA	NA	NA	NA	NA	NA	NA	NA	NA	NA	NA	NA	0	#DIV/0!		#VALUE!	#VALUE!	#VALUE!	#VALUE!	#VALUE!	#VALUE!	#VALUE!	#VALUE!	#VALUE!	#VALUE!		#VALUE!
42823	hsa-miR-27b*	NA	NA	NA	NA	NA	NA	NA	NA	NA	NA	NA	NA	0	#DIV/0!		#VALUE!	#VALUE!	#VALUE!	#VALUE!	#VALUE!	#VALUE!	#VALUE!	#VALUE!	#VALUE!	#VALUE!		#VALUE!
145714	hsa-miR-28-3p	NA	NA	NA	NA	NA	NA	NA	NA	NA	NA	NA	NA	0	#DIV/0!		#VALUE!	#VALUE!	#VALUE!	#VALUE!	#VALUE!	#VALUE!	#VALUE!	#VALUE!	#VALUE!	#VALUE!		#VALUE!
146049	hsa-miR-28-5p	NA	NA	NA	NA	NA	NA	NA	NA	NA	NA	NA	NA	0	#DIV/0!		#VALUE!	#VALUE!	#VALUE!	#VALUE!	#VALUE!	#VALUE!	#VALUE!	#VALUE!	#VALUE!	#VALUE!		#VALUE!
42528	hsa-miR-296-3p	NA	NA	NA	NA	NA	NA	NA	NA	NA	NA	NA	NA	0	#DIV/0!		#VALUE!	#VALUE!	#VALUE!	#VALUE!	#VALUE!	#VALUE!	#VALUE!	#VALUE!	#VALUE!	#VALUE!		#VALUE!
146100	hsa-miR-296-5p	NA	NA	NA	NA	NA	NA	NA	NA	NA	NA	NA	NA	0	#DIV/0!		#VALUE!	#VALUE!	#VALUE!	#VALUE!	#VALUE!	#VALUE!	#VALUE!	#VALUE!	#VALUE!	#VALUE!		#VALUE!
6880	hsa-miR-297	NA	NA	NA	NA	NA	NA	NA	NA	NA	NA	NA	NA	0	#DIV/0!		#VALUE!	#VALUE!	#VALUE!	#VALUE!	#VALUE!	#VALUE!	#VALUE!	#VALUE!	#VALUE!	#VALUE!		#VALUE!
46264	hsa-miR-298	NA	NA	NA	NA	NA	NA	NA	NA	NA	NA	NA	NA	0	#DIV/0!		#VALUE!	#VALUE!	#VALUE!	#VALUE!	#VALUE!	#VALUE!	#VALUE!	#VALUE!	#VALUE!	#VALUE!		#VALUE!
11037	hsa-miR-299-3p	NA	NA	NA	NA	NA	NA	NA	NA	NA	NA	NA	NA	0	#DIV/0!		#VALUE!	#VALUE!	#VALUE!	#VALUE!	#VALUE!	#VALUE!	#VALUE!	#VALUE!	#VALUE!	#VALUE!		#VALUE!
11038	hsa-miR-299-5p	NA	NA	NA	NA	NA	NA	NA	NA	NA	NA	NA	NA	0	#DIV/0!		#VALUE!	#VALUE!	#VALUE!	#VALUE!	#VALUE!	#VALUE!	#VALUE!	#VALUE!	#VALUE!	#VALUE!		#VALUE!
145638	hsa-miR-29a*	NA	NA	NA	NA	NA	NA	NA	NA	NA	NA	NA	NA	0	#DIV/0!		#VALUE!	#VALUE!	#VALUE!	#VALUE!	#VALUE!	#VALUE!	#VALUE!	#VALUE!	#VALUE!	#VALUE!		#VALUE!
17810	hsa-miR-29b-1*	NA	NA	NA	NA	NA	NA	NA	NA	NA	NA	NA	NA	0	#DIV/0!		#VALUE!	#VALUE!	#VALUE!	#VALUE!	#VALUE!	#VALUE!	#VALUE!	#VALUE!	#VALUE!	#VALUE!		#VALUE!
42792	hsa-miR-29b-2*	NA	NA	NA	NA	NA	NA	NA	NA	NA	NA	NA	NA	0	#DIV/0!		#VALUE!	#VALUE!	#VALUE!	#VALUE!	#VALUE!	#VALUE!	#VALUE!	#VALUE!	#VALUE!	#VALUE!		#VALUE!
14300	hsa-miR-29c*	NA	NA	NA	NA	NA	NA	NA	NA	NA	NA	NA	NA	0	#DIV/0!		#VALUE!	#VALUE!	#VALUE!	#VALUE!	#VALUE!	#VALUE!	#VALUE!	#VALUE!	#VALUE!	#VALUE!		#VALUE!
17886	hsa-miR-301b	NA	NA	NA	NA	NA	NA	NA	NA	NA	NA	NA	NA	0	#DIV/0!		#VALUE!	#VALUE!	#VALUE!	#VALUE!	#VALUE!	#VALUE!	#VALUE!	#VALUE!	#VALUE!	#VALUE!		#VALUE!
145639	hsa-miR-302a	NA	NA	NA	NA	NA	NA	NA	NA	NA	NA	NA	NA	0	#DIV/0!		#VALUE!	#VALUE!	#VALUE!	#VALUE!	#VALUE!	#VALUE!	#VALUE!	#VALUE!	#VALUE!	#VALUE!		#VALUE!
42541	hsa-miR-302a*	NA	NA	NA	NA	NA	NA	NA	NA	NA	NA	NA	NA	0	#DIV/0!		#VALUE!	#VALUE!	#VALUE!	#VALUE!	#VALUE!	#VALUE!	#VALUE!	#VALUE!	#VALUE!	#VALUE!		#VALUE!
11043	hsa-miR-302b	NA	NA	NA	NA	NA	NA	NA	NA	NA	NA	NA	NA	0	#DIV/0!		#VALUE!	#VALUE!	#VALUE!	#VALUE!	#VALUE!	#VALUE!	#VALUE!	#VALUE!	#VALUE!	#VALUE!		#VALUE!
42667	hsa-miR-302b*	NA	NA	NA	NA	NA	NA	NA	NA	NA	NA	NA	NA	0	#DIV/0!		#VALUE!	#VALUE!	#VALUE!	#VALUE!	#VALUE!	#VALUE!	#VALUE!	#VALUE!	#VALUE!	#VALUE!		#VALUE!
11044	hsa-miR-302c	NA	NA	NA	NA	NA	NA	NA	NA	NA	NA	NA	NA	0	#DIV/0!		#VALUE!	#VALUE!	#VALUE!	#VALUE!	#VALUE!	#VALUE!	#VALUE!	#VALUE!	#VALUE!	#VALUE!		#VALUE!
11045	hsa-miR-302c*	NA	NA	NA	NA	NA	NA	NA	NA	NA	NA	NA	NA	0	#DIV/0!		#VALUE!	#VALUE!	#VALUE!	#VALUE!	#VALUE!	#VALUE!	#VALUE!	#VALUE!	#VALUE!	#VALUE!		#VALUE!
27838	hsa-miR-302d	NA	NA	NA	NA	NA	NA	NA	NA	NA	NA	NA	NA	0	#DIV/0!		#VALUE!	#VALUE!	#VALUE!	#VALUE!	#VALUE!	#VALUE!	#VALUE!	#VALUE!	#VALUE!	#VALUE!		#VALUE!
46729	hsa-miR-302d*	NA	NA	NA	NA	NA	NA	NA	NA	NA	NA	NA	NA	0	#DIV/0!		#VALUE!	#VALUE!	#VALUE!	#VALUE!	#VALUE!	#VALUE!	#VALUE!	#VALUE!	#VALUE!	#VALUE!		#VALUE!
45764	hsa-miR-302e	NA	NA	NA	NA	NA	NA	NA	NA	NA	NA	NA	NA	0	#DIV/0!		#VALUE!	#VALUE!	#VALUE!	#VALUE!	#VALUE!	#VALUE!	#VALUE!	#VALUE!	#VALUE!	#VALUE!		#VALUE!
45745	hsa-miR-302f	NA	NA	NA	NA	NA	NA	NA	NA	NA	NA	NA	NA	0	#DIV/0!		#VALUE!	#VALUE!	#VALUE!	#VALUE!	#VALUE!	#VALUE!	#VALUE!	#VALUE!	#VALUE!	#VALUE!		#VALUE!
19595	hsa-miR-30a*	NA	NA	NA	NA	NA	NA	NA	NA	NA	NA	NA	NA	0	#DIV/0!		#VALUE!	#VALUE!	#VALUE!	#VALUE!	#VALUE!	#VALUE!	#VALUE!	#VALUE!	#VALUE!	#VALUE!		#VALUE!
46356	hsa-miR-30b*	NA	NA	NA	NA	NA	NA	NA	NA	NA	NA	NA	NA	0	#DIV/0!		#VALUE!	#VALUE!	#VALUE!	#VALUE!	#VALUE!	#VALUE!	#VALUE!	#VALUE!	#VALUE!	#VALUE!		#VALUE!
46626	hsa-miR-30c-2*	NA	NA	NA	NA	NA	NA	NA	NA	NA	NA	NA	NA	0	#DIV/0!		#VALUE!	#VALUE!	#VALUE!	#VALUE!	#VALUE!	#VALUE!	#VALUE!	#VALUE!	#VALUE!	#VALUE!		#VALUE!
17853	hsa-miR-30d*	NA	NA	NA	NA	NA	NA	NA	NA	NA	NA	NA	NA	0	#DIV/0!		#VALUE!	#VALUE!	#VALUE!	#VALUE!	#VALUE!	#VALUE!	#VALUE!	#VALUE!	#VALUE!	#VALUE!		#VALUE!
145676	hsa-miR-30e*	NA	NA	NA	NA	NA	NA	NA	NA	NA	NA	NA	NA	0	#DIV/0!		#VALUE!	#VALUE!	#VALUE!	#VALUE!	#VALUE!	#VALUE!	#VALUE!	#VALUE!	#VALUE!	#VALUE!		#VALUE!
11053	hsa-miR-32	NA	NA	NA	NA	NA	NA	NA	NA	NA	NA	NA	NA	0	#DIV/0!		#VALUE!	#VALUE!	#VALUE!	#VALUE!	#VALUE!	#VALUE!	#VALUE!	#VALUE!	#VALUE!	#VALUE!		#VALUE!
42957	hsa-miR-323-3p	NA	NA	NA	NA	NA	NA	NA	NA	NA	NA	NA	NA	0	#DIV/0!		#VALUE!	#VALUE!	#VALUE!	#VALUE!	#VALUE!	#VALUE!	#VALUE!	#VALUE!	#VALUE!	#VALUE!		#VALUE!
42457	hsa-miR-323-5p	NA	NA	NA	NA	NA	NA	NA	NA	NA	NA	NA	NA	0	#DIV/0!		#VALUE!	#VALUE!	#VALUE!	#VALUE!	#VALUE!	#VALUE!	#VALUE!	#VALUE!	#VALUE!	#VALUE!		#VALUE!
145708	hsa-miR-324-3p	NA	NA	NA	NA	NA	NA	NA	NA	NA	NA	NA	NA	0	#DIV/0!		#VALUE!	#VALUE!	#VALUE!	#VALUE!	#VALUE!	#VALUE!	#VALUE!	#VALUE!	#VALUE!	#VALUE!		#VALUE!
42477	hsa-miR-324-5p	NA	NA	NA	NA	NA	NA	NA	NA	NA	NA	NA	NA	0	#DIV/0!		#VALUE!	#VALUE!	#VALUE!	#VALUE!	#VALUE!	#VALUE!	#VALUE!	#VALUE!	#VALUE!	#VALUE!		#VALUE!
11058	hsa-miR-325	NA	NA	NA	NA	NA	NA	NA	NA	NA	NA	NA	NA	0	#DIV/0!		#VALUE!	#VALUE!	#VALUE!	#VALUE!	#VALUE!	#VALUE!	#VALUE!	#VALUE!	#VALUE!	#VALUE!		#VALUE!
42693	hsa-miR-326	NA	NA	NA	NA	NA	NA	NA	NA	NA	NA	NA	NA	0	#DIV/0!		#VALUE!	#VALUE!	#VALUE!	#VALUE!	#VALUE!	#VALUE!	#VALUE!	#VALUE!	#VALUE!	#VALUE!		#VALUE!
145640	hsa-miR-328	NA	NA	NA	NA	NA	NA	NA	NA	NA	NA	NA	NA	0	#DIV/0!		#VALUE!	#VALUE!	#VALUE!	#VALUE!	#VALUE!	#VALUE!	#VALUE!	#VALUE!	#VALUE!	#VALUE!		#VALUE!
11061	hsa-miR-329	NA	NA	NA	NA	NA	NA	NA	NA	NA	NA	NA	NA	0	#DIV/0!		#VALUE!	#VALUE!	#VALUE!	#VALUE!	#VALUE!	#VALUE!	#VALUE!	#VALUE!	#VALUE!	#VALUE!		#VALUE!
11063	hsa-miR-330-3p	NA	NA	NA	NA	NA	NA	NA	NA	NA	NA	NA	NA	0	#DIV/0!		#VALUE!	#VALUE!	#VALUE!	#VALUE!	#VALUE!	#VALUE!	#VALUE!	#VALUE!	#VALUE!	#VALUE!		#VALUE!
145843	hsa-miR-330-5p	NA	NA	NA	NA	NA	NA	NA	NA	NA	NA	NA	NA	0	#DIV/0!		#VALUE!	#VALUE!	#VALUE!	#VALUE!	#VALUE!	#VALUE!	#VALUE!	#VALUE!	#VALUE!	#VALUE!		#VALUE!
17866	hsa-miR-331-5p	NA	NA	NA	NA	NA	NA	NA	NA	NA	NA	NA	NA	0	#DIV/0!		#VALUE!	#VALUE!	#VALUE!	#VALUE!	#VALUE!	#VALUE!	#VALUE!	#VALUE!	#VALUE!	#VALUE!		#VALUE!
11065	hsa-miR-335	NA	NA	NA	NA	NA	NA	NA	NA	NA	NA	NA	NA	0	#DIV/0!		#VALUE!	#VALUE!	#VALUE!	#VALUE!	#VALUE!	#VALUE!	#VALUE!	#VALUE!	#VALUE!	#VALUE!		#VALUE!
42673	hsa-miR-337-3p	NA	NA	NA	NA	NA	NA	NA	NA	NA	NA	NA	NA	0	#DIV/0!		#VALUE!	#VALUE!	#VALUE!	#VALUE!	#VALUE!	#VALUE!	#VALUE!	#VALUE!	#VALUE!	#VALUE!		#VALUE!
17944	hsa-miR-337-5p	NA	NA	NA	NA	NA	NA	NA	NA	NA	NA	NA	NA	0	#DIV/0!		#VALUE!	#VALUE!	#VALUE!	#VALUE!	#VALUE!	#VALUE!	#VALUE!	#VALUE!	#VALUE!	#VALUE!		#VALUE!
42592	hsa-miR-338-3p	NA	NA	NA	NA	NA	NA	NA	NA	NA	NA	NA	NA	0	#DIV/0!		#VALUE!	#VALUE!	#VALUE!	#VALUE!	#VALUE!	#VALUE!	#VALUE!	#VALUE!	#VALUE!	#VALUE!		#VALUE!
17825	hsa-miR-338-5p	NA	NA	NA	NA	NA	NA	NA	NA	NA	NA	NA	NA	0	#DIV/0!		#VALUE!	#VALUE!	#VALUE!	#VALUE!	#VALUE!	#VALUE!	#VALUE!	#VALUE!	#VALUE!	#VALUE!		#VALUE!
42912	hsa-miR-339-3p	NA	NA	NA	NA	NA	NA	NA	NA	NA	NA	NA	NA	0	#DIV/0!		#VALUE!	#VALUE!	#VALUE!	#VALUE!	#VALUE!	#VALUE!	#VALUE!	#VALUE!	#VALUE!	#VALUE!		#VALUE!
145859	hsa-miR-33a	NA	NA	NA	NA	NA	NA	NA	NA	NA	NA	NA	NA	0	#DIV/0!		#VALUE!	#VALUE!	#VALUE!	#VALUE!	#VALUE!	#VALUE!	#VALUE!	#VALUE!	#VALUE!	#VALUE!		#VALUE!
145757	hsa-miR-33a*	NA	NA	NA	NA	NA	NA	NA	NA	NA	NA	NA	NA	0	#DIV/0!		#VALUE!	#VALUE!	#VALUE!	#VALUE!	#VALUE!	#VALUE!	#VALUE!	#VALUE!	#VALUE!	#VALUE!		#VALUE!
145950	hsa-miR-33b	NA	NA	NA	NA	NA	NA	NA	NA	NA	NA	NA	NA	0	#DIV/0!		#VALUE!	#VALUE!	#VALUE!	#VALUE!	#VALUE!	#VALUE!	#VALUE!	#VALUE!	#VALUE!	#VALUE!		#VALUE!
145734	hsa-miR-33b*	NA	NA	NA	NA	NA	NA	NA	NA	NA	NA	NA	NA	0	#DIV/0!		#VALUE!	#VALUE!	#VALUE!	#VALUE!	#VALUE!	#VALUE!	#VALUE!	#VALUE!	#VALUE!	#VALUE!		#VALUE!
42738	hsa-miR-340*	NA	NA	NA	NA	NA	NA	NA	NA	NA	NA	NA	NA	0	#DIV/0!		#VALUE!	#VALUE!	#VALUE!	#VALUE!	#VALUE!	#VALUE!	#VALUE!	#VALUE!	#VALUE!	#VALUE!		#VALUE!
32884	hsa-miR-342-3p	NA	NA	NA	NA	NA	NA	NA	NA	NA	NA	NA	NA	0	#DIV/0!		#VALUE!	#VALUE!	#VALUE!	#VALUE!	#VALUE!	#VALUE!	#VALUE!	#VALUE!	#VALUE!	#VALUE!		#VALUE!
42576	hsa-miR-342-5p	NA	NA	NA	NA	NA	NA	NA	NA	NA	NA	NA	NA	0	#DIV/0!		#VALUE!	#VALUE!	#VALUE!	#VALUE!	#VALUE!	#VALUE!	#VALUE!	#VALUE!	#VALUE!	#VALUE!		#VALUE!
42934	hsa-miR-345	NA	NA	NA	NA	NA	NA	NA	NA	NA	NA	NA	NA	0	#DIV/0!		#VALUE!	#VALUE!	#VALUE!	#VALUE!	#VALUE!	#VALUE!	#VALUE!	#VALUE!	#VALUE!	#VALUE!		#VALUE!
145732	hsa-miR-346	NA	NA	NA	NA	NA	NA	NA	NA	NA	NA	NA	NA	0	#DIV/0!		#VALUE!	#VALUE!	#VALUE!	#VALUE!	#VALUE!	#VALUE!	#VALUE!	#VALUE!	#VALUE!	#VALUE!		#VALUE!
11073	hsa-miR-34b*	NA	NA	NA	NA	NA	NA	NA	NA	NA	NA	NA	NA	0	#DIV/0!		#VALUE!	#VALUE!	#VALUE!	#VALUE!	#VALUE!	#VALUE!	#VALUE!	#VALUE!	#VALUE!	#VALUE!		#VALUE!
42729	hsa-miR-34c-3p	NA	NA	NA	NA	NA	NA	NA	NA	NA	NA	NA	NA	0	#DIV/0!		#VALUE!	#VALUE!	#VALUE!	#VALUE!	#VALUE!	#VALUE!	#VALUE!	#VALUE!	#VALUE!	#VALUE!		#VALUE!
11074	hsa-miR-34c-5p	NA	NA	NA	NA	NA	NA	NA	NA	NA	NA	NA	NA	0	#DIV/0!		#VALUE!	#VALUE!	#VALUE!	#VALUE!	#VALUE!	#VALUE!	#VALUE!	#VALUE!	#VALUE!	#VALUE!		#VALUE!
17893	hsa-miR-362-3p	NA	NA	NA	NA	NA	NA	NA	NA	NA	NA	NA	NA	0	#DIV/0!		#VALUE!	#VALUE!	#VALUE!	#VALUE!	#VALUE!	#VALUE!	#VALUE!	#VALUE!	#VALUE!	#VALUE!		#VALUE!
42503	hsa-miR-362-5p	NA	NA	NA	NA	NA	NA	NA	NA	NA	NA	NA	NA	0	#DIV/0!		#VALUE!	#VALUE!	#VALUE!	#VALUE!	#VALUE!	#VALUE!	#VALUE!	#VALUE!	#VALUE!	#VALUE!		#VALUE!
11077	hsa-miR-363	NA	NA	NA	NA	NA	NA	NA	NA	NA	NA	NA	NA	0	#DIV/0!		#VALUE!	#VALUE!	#VALUE!	#VALUE!	#VALUE!	#VALUE!	#VALUE!	#VALUE!	#VALUE!	#VALUE!		#VALUE!
146029	hsa-miR-365*	NA	NA	NA	NA	NA	NA	NA	NA	NA	NA	NA	NA	0	#DIV/0!		#VALUE!	#VALUE!	#VALUE!	#VALUE!	#VALUE!	#VALUE!	#VALUE!	#VALUE!	#VALUE!	#VALUE!		#VALUE!
14280	hsa-miR-367	NA	NA	NA	NA	NA	NA	NA	NA	NA	NA	NA	NA	0	#DIV/0!		#VALUE!	#VALUE!	#VALUE!	#VALUE!	#VALUE!	#VALUE!	#VALUE!	#VALUE!	#VALUE!	#VALUE!		#VALUE!
145697	hsa-miR-367*	NA	NA	NA	NA	NA	NA	NA	NA	NA	NA	NA	NA	0	#DIV/0!		#VALUE!	#VALUE!	#VALUE!	#VALUE!	#VALUE!	#VALUE!	#VALUE!	#VALUE!	#VALUE!	#VALUE!		#VALUE!
29529	hsa-miR-369-3p	NA	NA	NA	NA	NA	NA	NA	NA	NA	NA	NA	NA	0	#DIV/0!		#VALUE!	#VALUE!	#VALUE!	#VALUE!	#VALUE!	#VALUE!	#VALUE!	#VALUE!	#VALUE!	#VALUE!		#VALUE!
145641	hsa-miR-369-5p	NA	NA	NA	NA	NA	NA	NA	NA	NA	NA	NA	NA	0	#DIV/0!		#VALUE!	#VALUE!	#VALUE!	#VALUE!	#VALUE!	#VALUE!	#VALUE!	#VALUE!	#VALUE!	#VALUE!		#VALUE!
42967	hsa-miR-370	NA	NA	NA	NA	NA	NA	NA	NA	NA	NA	NA	NA	0	#DIV/0!		#VALUE!	#VALUE!	#VALUE!	#VALUE!	#VALUE!	#VALUE!	#VALUE!	#VALUE!	#VALUE!	#VALUE!		#VALUE!
11083	hsa-miR-371-3p	NA	NA	NA	NA	NA	NA	NA	NA	NA	NA	NA	NA	0	#DIV/0!		#VALUE!	#VALUE!	#VALUE!	#VALUE!	#VALUE!	#VALUE!	#VALUE!	#VALUE!	#VALUE!	#VALUE!		#VALUE!
145769	hsa-miR-371-5p	NA	NA	NA	NA	NA	NA	NA	NA	NA	NA	NA	NA	0	#DIV/0!		#VALUE!	#VALUE!	#VALUE!	#VALUE!	#VALUE!	#VALUE!	#VALUE!	#VALUE!	#VALUE!	#VALUE!		#VALUE!
11084	hsa-miR-372	NA	NA	NA	NA	NA	NA	NA	NA	NA	NA	NA	NA	0	#DIV/0!		#VALUE!	#VALUE!	#VALUE!	#VALUE!	#VALUE!	#VALUE!	#VALUE!	#VALUE!	#VALUE!	#VALUE!		#VALUE!
11085	hsa-miR-373	NA	NA	NA	NA	NA	NA	NA	NA	NA	NA	NA	NA	0	#DIV/0!		#VALUE!	#VALUE!	#VALUE!	#VALUE!	#VALUE!	#VALUE!	#VALUE!	#VALUE!	#VALUE!	#VALUE!		#VALUE!
27545	hsa-miR-373*	NA	NA	NA	NA	NA	NA	NA	NA	NA	NA	NA	NA	0	#DIV/0!		#VALUE!	#VALUE!	#VALUE!	#VALUE!	#VALUE!	#VALUE!	#VALUE!	#VALUE!	#VALUE!	#VALUE!		#VALUE!
29577	hsa-miR-374a*	NA	NA	NA	NA	NA	NA	NA	NA	NA	NA	NA	NA	0	#DIV/0!		#VALUE!	#VALUE!	#VALUE!	#VALUE!	#VALUE!	#VALUE!	#VALUE!	#VALUE!	#VALUE!	#VALUE!		#VALUE!
14302	hsa-miR-374b	NA	NA	NA	NA	NA	NA	NA	NA	NA	NA	NA	NA	0	#DIV/0!		#VALUE!	#VALUE!	#VALUE!	#VALUE!	#VALUE!	#VALUE!	#VALUE!	#VALUE!	#VALUE!	#VALUE!		#VALUE!
42476	hsa-miR-374b*	NA	NA	NA	NA	NA	NA	NA	NA	NA	NA	NA	NA	0	#DIV/0!		#VALUE!	#VALUE!	#VALUE!	#VALUE!	#VALUE!	#VALUE!	#VALUE!	#VALUE!	#VALUE!	#VALUE!		#VALUE!
46918	hsa-miR-375	NA	NA	NA	NA	NA	NA	NA	NA	NA	NA	NA	NA	0	#DIV/0!		#VALUE!	#VALUE!	#VALUE!	#VALUE!	#VALUE!	#VALUE!	#VALUE!	#VALUE!	#VALUE!	#VALUE!		#VALUE!
146009	hsa-miR-376a	NA	NA	NA	NA	NA	NA	NA	NA	NA	NA	NA	NA	0	#DIV/0!		#VALUE!	#VALUE!	#VALUE!	#VALUE!	#VALUE!	#VALUE!	#VALUE!	#VALUE!	#VALUE!	#VALUE!		#VALUE!
42885	hsa-miR-376a*	NA	NA	NA	NA	NA	NA	NA	NA	NA	NA	NA	NA	0	#DIV/0!		#VALUE!	#VALUE!	#VALUE!	#VALUE!	#VALUE!	#VALUE!	#VALUE!	#VALUE!	#VALUE!	#VALUE!		#VALUE!
145642	hsa-miR-376b	NA	NA	NA	NA	NA	NA	NA	NA	NA	NA	NA	NA	0	#DIV/0!		#VALUE!	#VALUE!	#VALUE!	#VALUE!	#VALUE!	#VALUE!	#VALUE!	#VALUE!	#VALUE!	#VALUE!		#VALUE!
42899	hsa-miR-377*	NA	NA	NA	NA	NA	NA	NA	NA	NA	NA	NA	NA	0	#DIV/0!		#VALUE!	#VALUE!	#VALUE!	#VALUE!	#VALUE!	#VALUE!	#VALUE!	#VALUE!	#VALUE!	#VALUE!		#VALUE!
11105	hsa-miR-378	NA	NA	NA	NA	NA	NA	NA	NA	NA	NA	NA	NA	0	#DIV/0!		#VALUE!	#VALUE!	#VALUE!	#VALUE!	#VALUE!	#VALUE!	#VALUE!	#VALUE!	#VALUE!	#VALUE!		#VALUE!
11092	hsa-miR-378*	NA	NA	NA	NA	NA	NA	NA	NA	NA	NA	NA	NA	0	#DIV/0!		#VALUE!	#VALUE!	#VALUE!	#VALUE!	#VALUE!	#VALUE!	#VALUE!	#VALUE!	#VALUE!	#VALUE!		#VALUE!
11093	hsa-miR-379	NA	NA	NA	NA	NA	NA	NA	NA	NA	NA	NA	NA	0	#DIV/0!		#VALUE!	#VALUE!	#VALUE!	#VALUE!	#VALUE!	#VALUE!	#VALUE!	#VALUE!	#VALUE!	#VALUE!		#VALUE!
42889	hsa-miR-379*	NA	NA	NA	NA	NA	NA	NA	NA	NA	NA	NA	NA	0	#DIV/0!		#VALUE!	#VALUE!	#VALUE!	#VALUE!	#VALUE!	#VALUE!	#VALUE!	#VALUE!	#VALUE!	#VALUE!		#VALUE!
27546	hsa-miR-380	NA	NA	NA	NA	NA	NA	NA	NA	NA	NA	NA	NA	0	#DIV/0!		#VALUE!	#VALUE!	#VALUE!	#VALUE!	#VALUE!	#VALUE!	#VALUE!	#VALUE!	#VALUE!	#VALUE!		#VALUE!
13170	hsa-miR-380*	NA	NA	NA	NA	NA	NA	NA	NA	NA	NA	NA	NA	0	#DIV/0!		#VALUE!	#VALUE!	#VALUE!	#VALUE!	#VALUE!	#VALUE!	#VALUE!	#VALUE!	#VALUE!	#VALUE!		#VALUE!
145832	hsa-miR-381	NA	NA	NA	NA	NA	NA	NA	NA	NA	NA	NA	NA	0	#DIV/0!		#VALUE!	#VALUE!	#VALUE!	#VALUE!	#VALUE!	#VALUE!	#VALUE!	#VALUE!	#VALUE!	#VALUE!		#VALUE!
145643	hsa-miR-382	NA	NA	NA	NA	NA	NA	NA	NA	NA	NA	NA	NA	0	#DIV/0!		#VALUE!	#VALUE!	#VALUE!	#VALUE!	#VALUE!	#VALUE!	#VALUE!	#VALUE!	#VALUE!	#VALUE!		#VALUE!
146024	hsa-miR-383	NA	NA	NA	NA	NA	NA	NA	NA	NA	NA	NA	NA	0	#DIV/0!		#VALUE!	#VALUE!	#VALUE!	#VALUE!	#VALUE!	#VALUE!	#VALUE!	#VALUE!	#VALUE!	#VALUE!		#VALUE!
145687	hsa-miR-384	NA	NA	NA	NA	NA	NA	NA	NA	NA	NA	NA	NA	0	#DIV/0!		#VALUE!	#VALUE!	#VALUE!	#VALUE!	#VALUE!	#VALUE!	#VALUE!	#VALUE!	#VALUE!	#VALUE!		#VALUE!
145644	hsa-miR-409-3p	NA	NA	NA	NA	NA	NA	NA	NA	NA	NA	NA	NA	0	#DIV/0!		#VALUE!	#VALUE!	#VALUE!	#VALUE!	#VALUE!	#VALUE!	#VALUE!	#VALUE!	#VALUE!	#VALUE!		#VALUE!
42925	hsa-miR-409-5p	NA	NA	NA	NA	NA	NA	NA	NA	NA	NA	NA	NA	0	#DIV/0!		#VALUE!	#VALUE!	#VALUE!	#VALUE!	#VALUE!	#VALUE!	#VALUE!	#VALUE!	#VALUE!	#VALUE!		#VALUE!
11102	hsa-miR-410	NA	NA	NA	NA	NA	NA	NA	NA	NA	NA	NA	NA	0	#DIV/0!		#VALUE!	#VALUE!	#VALUE!	#VALUE!	#VALUE!	#VALUE!	#VALUE!	#VALUE!	#VALUE!	#VALUE!		#VALUE!
17482	hsa-miR-411	NA	NA	NA	NA	NA	NA	NA	NA	NA	NA	NA	NA	0	#DIV/0!		#VALUE!	#VALUE!	#VALUE!	#VALUE!	#VALUE!	#VALUE!	#VALUE!	#VALUE!	#VALUE!	#VALUE!		#VALUE!
42784	hsa-miR-411*	NA	NA	NA	NA	NA	NA	NA	NA	NA	NA	NA	NA	0	#DIV/0!		#VALUE!	#VALUE!	#VALUE!	#VALUE!	#VALUE!	#VALUE!	#VALUE!	#VALUE!	#VALUE!	#VALUE!		#VALUE!
42764	hsa-miR-412	NA	NA	NA	NA	NA	NA	NA	NA	NA	NA	NA	NA	0	#DIV/0!		#VALUE!	#VALUE!	#VALUE!	#VALUE!	#VALUE!	#VALUE!	#VALUE!	#VALUE!	#VALUE!	#VALUE!		#VALUE!
17474	hsa-miR-421	NA	NA	NA	NA	NA	NA	NA	NA	NA	NA	NA	NA	0	#DIV/0!		#VALUE!	#VALUE!	#VALUE!	#VALUE!	#VALUE!	#VALUE!	#VALUE!	#VALUE!	#VALUE!	#VALUE!		#VALUE!
11104	hsa-miR-422a	NA	NA	NA	NA	NA	NA	NA	NA	NA	NA	NA	NA	0	#DIV/0!		#VALUE!	#VALUE!	#VALUE!	#VALUE!	#VALUE!	#VALUE!	#VALUE!	#VALUE!	#VALUE!	#VALUE!		#VALUE!
42603	hsa-miR-424*	NA	NA	NA	NA	NA	NA	NA	NA	NA	NA	NA	NA	0	#DIV/0!		#VALUE!	#VALUE!	#VALUE!	#VALUE!	#VALUE!	#VALUE!	#VALUE!	#VALUE!	#VALUE!	#VALUE!		#VALUE!
11108	hsa-miR-425*	NA	NA	NA	NA	NA	NA	NA	NA	NA	NA	NA	NA	0	#DIV/0!		#VALUE!	#VALUE!	#VALUE!	#VALUE!	#VALUE!	#VALUE!	#VALUE!	#VALUE!	#VALUE!	#VALUE!		#VALUE!
13171	hsa-miR-429	NA	NA	NA	NA	NA	NA	NA	NA	NA	NA	NA	NA	0	#DIV/0!		#VALUE!	#VALUE!	#VALUE!	#VALUE!	#VALUE!	#VALUE!	#VALUE!	#VALUE!	#VALUE!	#VALUE!		#VALUE!
145705	hsa-miR-431	NA	NA	NA	NA	NA	NA	NA	NA	NA	NA	NA	NA	0	#DIV/0!		#VALUE!	#VALUE!	#VALUE!	#VALUE!	#VALUE!	#VALUE!	#VALUE!	#VALUE!	#VALUE!	#VALUE!		#VALUE!
42674	hsa-miR-431*	NA	NA	NA	NA	NA	NA	NA	NA	NA	NA	NA	NA	0	#DIV/0!		#VALUE!	#VALUE!	#VALUE!	#VALUE!	#VALUE!	#VALUE!	#VALUE!	#VALUE!	#VALUE!	#VALUE!		#VALUE!
11111	hsa-miR-432	NA	NA	NA	NA	NA	NA	NA	NA	NA	NA	NA	NA	0	#DIV/0!		#VALUE!	#VALUE!	#VALUE!	#VALUE!	#VALUE!	#VALUE!	#VALUE!	#VALUE!	#VALUE!	#VALUE!		#VALUE!
42584	hsa-miR-432*	NA	NA	NA	NA	NA	NA	NA	NA	NA	NA	NA	NA	0	#DIV/0!		#VALUE!	#VALUE!	#VALUE!	#VALUE!	#VALUE!	#VALUE!	#VALUE!	#VALUE!	#VALUE!	#VALUE!		#VALUE!
42853	hsa-miR-433	NA	NA	NA	NA	NA	NA	NA	NA	NA	NA	NA	NA	0	#DIV/0!		#VALUE!	#VALUE!	#VALUE!	#VALUE!	#VALUE!	#VALUE!	#VALUE!	#VALUE!	#VALUE!	#VALUE!		#VALUE!
11113	hsa-miR-448	NA	NA	NA	NA	NA	NA	NA	NA	NA	NA	NA	NA	0	#DIV/0!		#VALUE!	#VALUE!	#VALUE!	#VALUE!	#VALUE!	#VALUE!	#VALUE!	#VALUE!	#VALUE!	#VALUE!		#VALUE!
145946	hsa-miR-449a	NA	NA	NA	NA	NA	NA	NA	NA	NA	NA	NA	NA	0	#DIV/0!		#VALUE!	#VALUE!	#VALUE!	#VALUE!	#VALUE!	#VALUE!	#VALUE!	#VALUE!	#VALUE!	#VALUE!		#VALUE!
146127	hsa-miR-449b*	NA	NA	NA	NA	NA	NA	NA	NA	NA	NA	NA	NA	0	#DIV/0!		#VALUE!	#VALUE!	#VALUE!	#VALUE!	#VALUE!	#VALUE!	#VALUE!	#VALUE!	#VALUE!	#VALUE!		#VALUE!
146151	hsa-miR-449c	NA	NA	NA	NA	NA	NA	NA	NA	NA	NA	NA	NA	0	#DIV/0!		#VALUE!	#VALUE!	#VALUE!	#VALUE!	#VALUE!	#VALUE!	#VALUE!	#VALUE!	#VALUE!	#VALUE!		#VALUE!
146020	hsa-miR-449c*	NA	NA	NA	NA	NA	NA	NA	NA	NA	NA	NA	NA	0	#DIV/0!		#VALUE!	#VALUE!	#VALUE!	#VALUE!	#VALUE!	#VALUE!	#VALUE!	#VALUE!	#VALUE!	#VALUE!		#VALUE!
18847	hsa-miR-450a	NA	NA	NA	NA	NA	NA	NA	NA	NA	NA	NA	NA	0	#DIV/0!		#VALUE!	#VALUE!	#VALUE!	#VALUE!	#VALUE!	#VALUE!	#VALUE!	#VALUE!	#VALUE!	#VALUE!		#VALUE!
42892	hsa-miR-450b-3p	NA	NA	NA	NA	NA	NA	NA	NA	NA	NA	NA	NA	0	#DIV/0!		#VALUE!	#VALUE!	#VALUE!	#VALUE!	#VALUE!	#VALUE!	#VALUE!	#VALUE!	#VALUE!	#VALUE!		#VALUE!
42896	hsa-miR-450b-5p	NA	NA	NA	NA	NA	NA	NA	NA	NA	NA	NA	NA	0	#DIV/0!		#VALUE!	#VALUE!	#VALUE!	#VALUE!	#VALUE!	#VALUE!	#VALUE!	#VALUE!	#VALUE!	#VALUE!		#VALUE!
42866	hsa-miR-451	NA	NA	NA	NA	NA	NA	NA	NA	NA	NA	NA	NA	0	#DIV/0!		#VALUE!	#VALUE!	#VALUE!	#VALUE!	#VALUE!	#VALUE!	#VALUE!	#VALUE!	#VALUE!	#VALUE!		#VALUE!
42598	hsa-miR-452*	NA	NA	NA	NA	NA	NA	NA	NA	NA	NA	NA	NA	0	#DIV/0!		#VALUE!	#VALUE!	#VALUE!	#VALUE!	#VALUE!	#VALUE!	#VALUE!	#VALUE!	#VALUE!	#VALUE!		#VALUE!
42672	hsa-miR-453	NA	NA	NA	NA	NA	NA	NA	NA	NA	NA	NA	NA	0	#DIV/0!		#VALUE!	#VALUE!	#VALUE!	#VALUE!	#VALUE!	#VALUE!	#VALUE!	#VALUE!	#VALUE!	#VALUE!		#VALUE!
145720	hsa-miR-454	NA	NA	NA	NA	NA	NA	NA	NA	NA	NA	NA	NA	0	#DIV/0!		#VALUE!	#VALUE!	#VALUE!	#VALUE!	#VALUE!	#VALUE!	#VALUE!	#VALUE!	#VALUE!	#VALUE!		#VALUE!
28520	hsa-miR-454*	NA	NA	NA	NA	NA	NA	NA	NA	NA	NA	NA	NA	0	#DIV/0!		#VALUE!	#VALUE!	#VALUE!	#VALUE!	#VALUE!	#VALUE!	#VALUE!	#VALUE!	#VALUE!	#VALUE!		#VALUE!
28950	hsa-miR-455-3p	NA	NA	NA	NA	NA	NA	NA	NA	NA	NA	NA	NA	0	#DIV/0!		#VALUE!	#VALUE!	#VALUE!	#VALUE!	#VALUE!	#VALUE!	#VALUE!	#VALUE!	#VALUE!	#VALUE!		#VALUE!
13179	hsa-miR-455-5p	NA	NA	NA	NA	NA	NA	NA	NA	NA	NA	NA	NA	0	#DIV/0!		#VALUE!	#VALUE!	#VALUE!	#VALUE!	#VALUE!	#VALUE!	#VALUE!	#VALUE!	#VALUE!	#VALUE!		#VALUE!
145753	hsa-miR-484	NA	NA	NA	NA	NA	NA	NA	NA	NA	NA	NA	NA	0	#DIV/0!		#VALUE!	#VALUE!	#VALUE!	#VALUE!	#VALUE!	#VALUE!	#VALUE!	#VALUE!	#VALUE!	#VALUE!		#VALUE!
42480	hsa-miR-485-5p	NA	NA	NA	NA	NA	NA	NA	NA	NA	NA	NA	NA	0	#DIV/0!		#VALUE!	#VALUE!	#VALUE!	#VALUE!	#VALUE!	#VALUE!	#VALUE!	#VALUE!	#VALUE!	#VALUE!		#VALUE!
42946	hsa-miR-486-3p	NA	NA	NA	NA	NA	NA	NA	NA	NA	NA	NA	NA	0	#DIV/0!		#VALUE!	#VALUE!	#VALUE!	#VALUE!	#VALUE!	#VALUE!	#VALUE!	#VALUE!	#VALUE!	#VALUE!		#VALUE!
32946	hsa-miR-486-5p	NA	NA	NA	NA	NA	NA	NA	NA	NA	NA	NA	NA	0	#DIV/0!		#VALUE!	#VALUE!	#VALUE!	#VALUE!	#VALUE!	#VALUE!	#VALUE!	#VALUE!	#VALUE!	#VALUE!		#VALUE!
13183	hsa-miR-487a	NA	NA	NA	NA	NA	NA	NA	NA	NA	NA	NA	NA	0	#DIV/0!		#VALUE!	#VALUE!	#VALUE!	#VALUE!	#VALUE!	#VALUE!	#VALUE!	#VALUE!	#VALUE!	#VALUE!		#VALUE!
14285	hsa-miR-487b	NA	NA	NA	NA	NA	NA	NA	NA	NA	NA	NA	NA	0	#DIV/0!		#VALUE!	#VALUE!	#VALUE!	#VALUE!	#VALUE!	#VALUE!	#VALUE!	#VALUE!	#VALUE!	#VALUE!		#VALUE!
42704	hsa-miR-488	NA	NA	NA	NA	NA	NA	NA	NA	NA	NA	NA	NA	0	#DIV/0!		#VALUE!	#VALUE!	#VALUE!	#VALUE!	#VALUE!	#VALUE!	#VALUE!	#VALUE!	#VALUE!	#VALUE!		#VALUE!
145756	hsa-miR-488*	NA	NA	NA	NA	NA	NA	NA	NA	NA	NA	NA	NA	0	#DIV/0!		#VALUE!	#VALUE!	#VALUE!	#VALUE!	#VALUE!	#VALUE!	#VALUE!	#VALUE!	#VALUE!	#VALUE!		#VALUE!
11121	hsa-miR-489	NA	NA	NA	NA	NA	NA	NA	NA	NA	NA	NA	NA	0	#DIV/0!		#VALUE!	#VALUE!	#VALUE!	#VALUE!	#VALUE!	#VALUE!	#VALUE!	#VALUE!	#VALUE!	#VALUE!		#VALUE!
17822	hsa-miR-490-5p	NA	NA	NA	NA	NA	NA	NA	NA	NA	NA	NA	NA	0	#DIV/0!		#VALUE!	#VALUE!	#VALUE!	#VALUE!	#VALUE!	#VALUE!	#VALUE!	#VALUE!	#VALUE!	#VALUE!		#VALUE!
11123	hsa-miR-491-5p	NA	NA	NA	NA	NA	NA	NA	NA	NA	NA	NA	NA	0	#DIV/0!		#VALUE!	#VALUE!	#VALUE!	#VALUE!	#VALUE!	#VALUE!	#VALUE!	#VALUE!	#VALUE!	#VALUE!		#VALUE!
42661	hsa-miR-492	NA	NA	NA	NA	NA	NA	NA	NA	NA	NA	NA	NA	0	#DIV/0!		#VALUE!	#VALUE!	#VALUE!	#VALUE!	#VALUE!	#VALUE!	#VALUE!	#VALUE!	#VALUE!	#VALUE!		#VALUE!
14270	hsa-miR-493	NA	NA	NA	NA	NA	NA	NA	NA	NA	NA	NA	NA	0	#DIV/0!		#VALUE!	#VALUE!	#VALUE!	#VALUE!	#VALUE!	#VALUE!	#VALUE!	#VALUE!	#VALUE!	#VALUE!		#VALUE!
11125	hsa-miR-493*	NA	NA	NA	NA	NA	NA	NA	NA	NA	NA	NA	NA	0	#DIV/0!		#VALUE!	#VALUE!	#VALUE!	#VALUE!	#VALUE!	#VALUE!	#VALUE!	#VALUE!	#VALUE!	#VALUE!		#VALUE!
42676	hsa-miR-495	NA	NA	NA	NA	NA	NA	NA	NA	NA	NA	NA	NA	0	#DIV/0!		#VALUE!	#VALUE!	#VALUE!	#VALUE!	#VALUE!	#VALUE!	#VALUE!	#VALUE!	#VALUE!	#VALUE!		#VALUE!
145698	hsa-miR-496	NA	NA	NA	NA	NA	NA	NA	NA	NA	NA	NA	NA	0	#DIV/0!		#VALUE!	#VALUE!	#VALUE!	#VALUE!	#VALUE!	#VALUE!	#VALUE!	#VALUE!	#VALUE!	#VALUE!		#VALUE!
42847	hsa-miR-497	NA	NA	NA	NA	NA	NA	NA	NA	NA	NA	NA	NA	0	#DIV/0!		#VALUE!	#VALUE!	#VALUE!	#VALUE!	#VALUE!	#VALUE!	#VALUE!	#VALUE!	#VALUE!	#VALUE!		#VALUE!
42558	hsa-miR-497*	NA	NA	NA	NA	NA	NA	NA	NA	NA	NA	NA	NA	0	#DIV/0!		#VALUE!	#VALUE!	#VALUE!	#VALUE!	#VALUE!	#VALUE!	#VALUE!	#VALUE!	#VALUE!	#VALUE!		#VALUE!
145692	hsa-miR-499-3p	NA	NA	NA	NA	NA	NA	NA	NA	NA	NA	NA	NA	0	#DIV/0!		#VALUE!	#VALUE!	#VALUE!	#VALUE!	#VALUE!	#VALUE!	#VALUE!	#VALUE!	#VALUE!	#VALUE!		#VALUE!
14313	hsa-miR-499-5p	NA	NA	NA	NA	NA	NA	NA	NA	NA	NA	NA	NA	0	#DIV/0!		#VALUE!	#VALUE!	#VALUE!	#VALUE!	#VALUE!	#VALUE!	#VALUE!	#VALUE!	#VALUE!	#VALUE!		#VALUE!
17875	hsa-miR-500	NA	NA	NA	NA	NA	NA	NA	NA	NA	NA	NA	NA	0	#DIV/0!		#VALUE!	#VALUE!	#VALUE!	#VALUE!	#VALUE!	#VALUE!	#VALUE!	#VALUE!	#VALUE!	#VALUE!		#VALUE!
46406	hsa-miR-500*	NA	NA	NA	NA	NA	NA	NA	NA	NA	NA	NA	NA	0	#DIV/0!		#VALUE!	#VALUE!	#VALUE!	#VALUE!	#VALUE!	#VALUE!	#VALUE!	#VALUE!	#VALUE!	#VALUE!		#VALUE!
42578	hsa-miR-501-3p	NA	NA	NA	NA	NA	NA	NA	NA	NA	NA	NA	NA	0	#DIV/0!		#VALUE!	#VALUE!	#VALUE!	#VALUE!	#VALUE!	#VALUE!	#VALUE!	#VALUE!	#VALUE!	#VALUE!		#VALUE!
145675	hsa-miR-501-5p	NA	NA	NA	NA	NA	NA	NA	NA	NA	NA	NA	NA	0	#DIV/0!		#VALUE!	#VALUE!	#VALUE!	#VALUE!	#VALUE!	#VALUE!	#VALUE!	#VALUE!	#VALUE!	#VALUE!		#VALUE!
146178	hsa-miR-502-3p	NA	NA	NA	NA	NA	NA	NA	NA	NA	NA	NA	NA	0	#DIV/0!		#VALUE!	#VALUE!	#VALUE!	#VALUE!	#VALUE!	#VALUE!	#VALUE!	#VALUE!	#VALUE!	#VALUE!		#VALUE!
11134	hsa-miR-502-5p	NA	NA	NA	NA	NA	NA	NA	NA	NA	NA	NA	NA	0	#DIV/0!		#VALUE!	#VALUE!	#VALUE!	#VALUE!	#VALUE!	#VALUE!	#VALUE!	#VALUE!	#VALUE!	#VALUE!		#VALUE!
46803	hsa-miR-503	NA	NA	NA	NA	NA	NA	NA	NA	NA	NA	NA	NA	0	#DIV/0!		#VALUE!	#VALUE!	#VALUE!	#VALUE!	#VALUE!	#VALUE!	#VALUE!	#VALUE!	#VALUE!	#VALUE!		#VALUE!
28480	hsa-miR-504	NA	NA	NA	NA	NA	NA	NA	NA	NA	NA	NA	NA	0	#DIV/0!		#VALUE!	#VALUE!	#VALUE!	#VALUE!	#VALUE!	#VALUE!	#VALUE!	#VALUE!	#VALUE!	#VALUE!		#VALUE!
42669	hsa-miR-505	NA	NA	NA	NA	NA	NA	NA	NA	NA	NA	NA	NA	0	#DIV/0!		#VALUE!	#VALUE!	#VALUE!	#VALUE!	#VALUE!	#VALUE!	#VALUE!	#VALUE!	#VALUE!	#VALUE!		#VALUE!
11138	hsa-miR-506	NA	NA	NA	NA	NA	NA	NA	NA	NA	NA	NA	NA	0	#DIV/0!		#VALUE!	#VALUE!	#VALUE!	#VALUE!	#VALUE!	#VALUE!	#VALUE!	#VALUE!	#VALUE!	#VALUE!		#VALUE!
11139	hsa-miR-507	NA	NA	NA	NA	NA	NA	NA	NA	NA	NA	NA	NA	0	#DIV/0!		#VALUE!	#VALUE!	#VALUE!	#VALUE!	#VALUE!	#VALUE!	#VALUE!	#VALUE!	#VALUE!	#VALUE!		#VALUE!
11140	hsa-miR-508-3p	NA	NA	NA	NA	NA	NA	NA	NA	NA	NA	NA	NA	0	#DIV/0!		#VALUE!	#VALUE!	#VALUE!	#VALUE!	#VALUE!	#VALUE!	#VALUE!	#VALUE!	#VALUE!	#VALUE!		#VALUE!
42812	hsa-miR-508-5p	NA	NA	NA	NA	NA	NA	NA	NA	NA	NA	NA	NA	0	#DIV/0!		#VALUE!	#VALUE!	#VALUE!	#VALUE!	#VALUE!	#VALUE!	#VALUE!	#VALUE!	#VALUE!	#VALUE!		#VALUE!
145824	hsa-miR-509-3-5p	NA	NA	NA	NA	NA	NA	NA	NA	NA	NA	NA	NA	0	#DIV/0!		#VALUE!	#VALUE!	#VALUE!	#VALUE!	#VALUE!	#VALUE!	#VALUE!	#VALUE!	#VALUE!	#VALUE!		#VALUE!
11141	hsa-miR-509-3p	NA	NA	NA	NA	NA	NA	NA	NA	NA	NA	NA	NA	0	#DIV/0!		#VALUE!	#VALUE!	#VALUE!	#VALUE!	#VALUE!	#VALUE!	#VALUE!	#VALUE!	#VALUE!	#VALUE!		#VALUE!
145835	hsa-miR-509-5p	NA	NA	NA	NA	NA	NA	NA	NA	NA	NA	NA	NA	0	#DIV/0!		#VALUE!	#VALUE!	#VALUE!	#VALUE!	#VALUE!	#VALUE!	#VALUE!	#VALUE!	#VALUE!	#VALUE!		#VALUE!
11142	hsa-miR-510	NA	NA	NA	NA	NA	NA	NA	NA	NA	NA	NA	NA	0	#DIV/0!		#VALUE!	#VALUE!	#VALUE!	#VALUE!	#VALUE!	#VALUE!	#VALUE!	#VALUE!	#VALUE!	#VALUE!		#VALUE!
27229	hsa-miR-511	NA	NA	NA	NA	NA	NA	NA	NA	NA	NA	NA	NA	0	#DIV/0!		#VALUE!	#VALUE!	#VALUE!	#VALUE!	#VALUE!	#VALUE!	#VALUE!	#VALUE!	#VALUE!	#VALUE!		#VALUE!
11144	hsa-miR-512-3p	NA	NA	NA	NA	NA	NA	NA	NA	NA	NA	NA	NA	0	#DIV/0!		#VALUE!	#VALUE!	#VALUE!	#VALUE!	#VALUE!	#VALUE!	#VALUE!	#VALUE!	#VALUE!	#VALUE!		#VALUE!
145690	hsa-miR-512-5p	NA	NA	NA	NA	NA	NA	NA	NA	NA	NA	NA	NA	0	#DIV/0!		#VALUE!	#VALUE!	#VALUE!	#VALUE!	#VALUE!	#VALUE!	#VALUE!	#VALUE!	#VALUE!	#VALUE!		#VALUE!
42960	hsa-miR-513a-3p	NA	NA	NA	NA	NA	NA	NA	NA	NA	NA	NA	NA	0	#DIV/0!		#VALUE!	#VALUE!	#VALUE!	#VALUE!	#VALUE!	#VALUE!	#VALUE!	#VALUE!	#VALUE!	#VALUE!		#VALUE!
46398	hsa-miR-513c	NA	NA	NA	NA	NA	NA	NA	NA	NA	NA	NA	NA	0	#DIV/0!		#VALUE!	#VALUE!	#VALUE!	#VALUE!	#VALUE!	#VALUE!	#VALUE!	#VALUE!	#VALUE!	#VALUE!		#VALUE!
42959	hsa-miR-514	NA	NA	NA	NA	NA	NA	NA	NA	NA	NA	NA	NA	0	#DIV/0!		#VALUE!	#VALUE!	#VALUE!	#VALUE!	#VALUE!	#VALUE!	#VALUE!	#VALUE!	#VALUE!	#VALUE!		#VALUE!
11148	hsa-miR-515-3p	NA	NA	NA	NA	NA	NA	NA	NA	NA	NA	NA	NA	0	#DIV/0!		#VALUE!	#VALUE!	#VALUE!	#VALUE!	#VALUE!	#VALUE!	#VALUE!	#VALUE!	#VALUE!	#VALUE!		#VALUE!
11149	hsa-miR-515-5p	NA	NA	NA	NA	NA	NA	NA	NA	NA	NA	NA	NA	0	#DIV/0!		#VALUE!	#VALUE!	#VALUE!	#VALUE!	#VALUE!	#VALUE!	#VALUE!	#VALUE!	#VALUE!	#VALUE!		#VALUE!
145717	hsa-miR-516a-3p/hsa-miR-516b*	NA	NA	NA	NA	NA	NA	NA	NA	NA	NA	NA	NA	0	#DIV/0!		#VALUE!	#VALUE!	#VALUE!	#VALUE!	#VALUE!	#VALUE!	#VALUE!	#VALUE!	#VALUE!	#VALUE!		#VALUE!
13130	hsa-miR-517*	NA	NA	NA	NA	NA	NA	NA	NA	NA	NA	NA	NA	0	#DIV/0!		#VALUE!	#VALUE!	#VALUE!	#VALUE!	#VALUE!	#VALUE!	#VALUE!	#VALUE!	#VALUE!	#VALUE!		#VALUE!
145999	hsa-miR-517a	NA	NA	NA	NA	NA	NA	NA	NA	NA	NA	NA	NA	0	#DIV/0!		#VALUE!	#VALUE!	#VALUE!	#VALUE!	#VALUE!	#VALUE!	#VALUE!	#VALUE!	#VALUE!	#VALUE!		#VALUE!
11154	hsa-miR-517c	NA	NA	NA	NA	NA	NA	NA	NA	NA	NA	NA	NA	0	#DIV/0!		#VALUE!	#VALUE!	#VALUE!	#VALUE!	#VALUE!	#VALUE!	#VALUE!	#VALUE!	#VALUE!	#VALUE!		#VALUE!
11155	hsa-miR-518a-3p	NA	NA	NA	NA	NA	NA	NA	NA	NA	NA	NA	NA	0	#DIV/0!		#VALUE!	#VALUE!	#VALUE!	#VALUE!	#VALUE!	#VALUE!	#VALUE!	#VALUE!	#VALUE!	#VALUE!		#VALUE!
145905	hsa-miR-518a-5p/hsa-miR-527	NA	NA	NA	NA	NA	NA	NA	NA	NA	NA	NA	NA	0	#DIV/0!		#VALUE!	#VALUE!	#VALUE!	#VALUE!	#VALUE!	#VALUE!	#VALUE!	#VALUE!	#VALUE!	#VALUE!		#VALUE!
145725	hsa-miR-518b	NA	NA	NA	NA	NA	NA	NA	NA	NA	NA	NA	NA	0	#DIV/0!		#VALUE!	#VALUE!	#VALUE!	#VALUE!	#VALUE!	#VALUE!	#VALUE!	#VALUE!	#VALUE!	#VALUE!		#VALUE!
105441	hsa-miR-518c	NA	NA	NA	NA	NA	NA	NA	NA	NA	NA	NA	NA	0	#DIV/0!		#VALUE!	#VALUE!	#VALUE!	#VALUE!	#VALUE!	#VALUE!	#VALUE!	#VALUE!	#VALUE!	#VALUE!		#VALUE!
145821	hsa-miR-518c*	NA	NA	NA	NA	NA	NA	NA	NA	NA	NA	NA	NA	0	#DIV/0!		#VALUE!	#VALUE!	#VALUE!	#VALUE!	#VALUE!	#VALUE!	#VALUE!	#VALUE!	#VALUE!	#VALUE!		#VALUE!
145965	hsa-miR-518d-3p	NA	NA	NA	NA	NA	NA	NA	NA	NA	NA	NA	NA	0	#DIV/0!		#VALUE!	#VALUE!	#VALUE!	#VALUE!	#VALUE!	#VALUE!	#VALUE!	#VALUE!	#VALUE!	#VALUE!		#VALUE!
146136	hsa-miR-518d-5p/hsa-miR-520c-5p/hsa-miR-526a	NA	NA	NA	NA	NA	NA	NA	NA	NA	NA	NA	NA	0	#DIV/0!		#VALUE!	#VALUE!	#VALUE!	#VALUE!	#VALUE!	#VALUE!	#VALUE!	#VALUE!	#VALUE!	#VALUE!		#VALUE!
11159	hsa-miR-518e	NA	NA	NA	NA	NA	NA	NA	NA	NA	NA	NA	NA	0	#DIV/0!		#VALUE!	#VALUE!	#VALUE!	#VALUE!	#VALUE!	#VALUE!	#VALUE!	#VALUE!	#VALUE!	#VALUE!		#VALUE!
13137	hsa-miR-518e*/hsa-miR-519a*/hsa-miR-519b-5p/hsa-miR-519c-5p/hsa-miR-522*/hsa-miR-523*	NA	NA	NA	NA	NA	NA	NA	NA	NA	NA	NA	NA	0	#DIV/0!		#VALUE!	#VALUE!	#VALUE!	#VALUE!	#VALUE!	#VALUE!	#VALUE!	#VALUE!	#VALUE!	#VALUE!		#VALUE!
145748	hsa-miR-518f	NA	NA	NA	NA	NA	NA	NA	NA	NA	NA	NA	NA	0	#DIV/0!		#VALUE!	#VALUE!	#VALUE!	#VALUE!	#VALUE!	#VALUE!	#VALUE!	#VALUE!	#VALUE!	#VALUE!		#VALUE!
46622	hsa-miR-518f*	NA	NA	NA	NA	NA	NA	NA	NA	NA	NA	NA	NA	0	#DIV/0!		#VALUE!	#VALUE!	#VALUE!	#VALUE!	#VALUE!	#VALUE!	#VALUE!	#VALUE!	#VALUE!	#VALUE!		#VALUE!
46401	hsa-miR-519a	NA	NA	NA	NA	NA	NA	NA	NA	NA	NA	NA	NA	0	#DIV/0!		#VALUE!	#VALUE!	#VALUE!	#VALUE!	#VALUE!	#VALUE!	#VALUE!	#VALUE!	#VALUE!	#VALUE!		#VALUE!
46231	hsa-miR-519b-3p	NA	NA	NA	NA	NA	NA	NA	NA	NA	NA	NA	NA	0	#DIV/0!		#VALUE!	#VALUE!	#VALUE!	#VALUE!	#VALUE!	#VALUE!	#VALUE!	#VALUE!	#VALUE!	#VALUE!		#VALUE!
145723	hsa-miR-519c-3p	NA	NA	NA	NA	NA	NA	NA	NA	NA	NA	NA	NA	0	#DIV/0!		#VALUE!	#VALUE!	#VALUE!	#VALUE!	#VALUE!	#VALUE!	#VALUE!	#VALUE!	#VALUE!	#VALUE!		#VALUE!
46221	hsa-miR-519d	NA	NA	NA	NA	NA	NA	NA	NA	NA	NA	NA	NA	0	#DIV/0!		#VALUE!	#VALUE!	#VALUE!	#VALUE!	#VALUE!	#VALUE!	#VALUE!	#VALUE!	#VALUE!	#VALUE!		#VALUE!
11164	hsa-miR-519e	NA	NA	NA	NA	NA	NA	NA	NA	NA	NA	NA	NA	0	#DIV/0!		#VALUE!	#VALUE!	#VALUE!	#VALUE!	#VALUE!	#VALUE!	#VALUE!	#VALUE!	#VALUE!	#VALUE!		#VALUE!
11165	hsa-miR-520a-3p	NA	NA	NA	NA	NA	NA	NA	NA	NA	NA	NA	NA	0	#DIV/0!		#VALUE!	#VALUE!	#VALUE!	#VALUE!	#VALUE!	#VALUE!	#VALUE!	#VALUE!	#VALUE!	#VALUE!		#VALUE!
13133	hsa-miR-520a-5p	NA	NA	NA	NA	NA	NA	NA	NA	NA	NA	NA	NA	0	#DIV/0!		#VALUE!	#VALUE!	#VALUE!	#VALUE!	#VALUE!	#VALUE!	#VALUE!	#VALUE!	#VALUE!	#VALUE!		#VALUE!
11166	hsa-miR-520b/hsa-miR-520c-3p	NA	NA	NA	NA	NA	NA	NA	NA	NA	NA	NA	NA	0	#DIV/0!		#VALUE!	#VALUE!	#VALUE!	#VALUE!	#VALUE!	#VALUE!	#VALUE!	#VALUE!	#VALUE!	#VALUE!		#VALUE!
11168	hsa-miR-520d-3p	NA	NA	NA	NA	NA	NA	NA	NA	NA	NA	NA	NA	0	#DIV/0!		#VALUE!	#VALUE!	#VALUE!	#VALUE!	#VALUE!	#VALUE!	#VALUE!	#VALUE!	#VALUE!	#VALUE!		#VALUE!
46354	hsa-miR-520d-5p	NA	NA	NA	NA	NA	NA	NA	NA	NA	NA	NA	NA	0	#DIV/0!		#VALUE!	#VALUE!	#VALUE!	#VALUE!	#VALUE!	#VALUE!	#VALUE!	#VALUE!	#VALUE!	#VALUE!		#VALUE!
145722	hsa-miR-520e	NA	NA	NA	NA	NA	NA	NA	NA	NA	NA	NA	NA	0	#DIV/0!		#VALUE!	#VALUE!	#VALUE!	#VALUE!	#VALUE!	#VALUE!	#VALUE!	#VALUE!	#VALUE!	#VALUE!		#VALUE!
42455	hsa-miR-520f	NA	NA	NA	NA	NA	NA	NA	NA	NA	NA	NA	NA	0	#DIV/0!		#VALUE!	#VALUE!	#VALUE!	#VALUE!	#VALUE!	#VALUE!	#VALUE!	#VALUE!	#VALUE!	#VALUE!		#VALUE!
46454	hsa-miR-520g	NA	NA	NA	NA	NA	NA	NA	NA	NA	NA	NA	NA	0	#DIV/0!		#VALUE!	#VALUE!	#VALUE!	#VALUE!	#VALUE!	#VALUE!	#VALUE!	#VALUE!	#VALUE!	#VALUE!		#VALUE!
46500	hsa-miR-520g/hsa-miR-520h	NA	NA	NA	NA	NA	NA	NA	NA	NA	NA	NA	NA	0	#DIV/0!		#VALUE!	#VALUE!	#VALUE!	#VALUE!	#VALUE!	#VALUE!	#VALUE!	#VALUE!	#VALUE!	#VALUE!		#VALUE!
11171	hsa-miR-521	NA	NA	NA	NA	NA	NA	NA	NA	NA	NA	NA	NA	0	#DIV/0!		#VALUE!	#VALUE!	#VALUE!	#VALUE!	#VALUE!	#VALUE!	#VALUE!	#VALUE!	#VALUE!	#VALUE!		#VALUE!
42483	hsa-miR-522	NA	NA	NA	NA	NA	NA	NA	NA	NA	NA	NA	NA	0	#DIV/0!		#VALUE!	#VALUE!	#VALUE!	#VALUE!	#VALUE!	#VALUE!	#VALUE!	#VALUE!	#VALUE!	#VALUE!		#VALUE!
145754	hsa-miR-523	NA	NA	NA	NA	NA	NA	NA	NA	NA	NA	NA	NA	0	#DIV/0!		#VALUE!	#VALUE!	#VALUE!	#VALUE!	#VALUE!	#VALUE!	#VALUE!	#VALUE!	#VALUE!	#VALUE!		#VALUE!
31349	hsa-miR-524-3p	NA	NA	NA	NA	NA	NA	NA	NA	NA	NA	NA	NA	0	#DIV/0!		#VALUE!	#VALUE!	#VALUE!	#VALUE!	#VALUE!	#VALUE!	#VALUE!	#VALUE!	#VALUE!	#VALUE!		#VALUE!
46235	hsa-miR-524-5p	NA	NA	NA	NA	NA	NA	NA	NA	NA	NA	NA	NA	0	#DIV/0!		#VALUE!	#VALUE!	#VALUE!	#VALUE!	#VALUE!	#VALUE!	#VALUE!	#VALUE!	#VALUE!	#VALUE!		#VALUE!
46495	hsa-miR-525-3p	NA	NA	NA	NA	NA	NA	NA	NA	NA	NA	NA	NA	0	#DIV/0!		#VALUE!	#VALUE!	#VALUE!	#VALUE!	#VALUE!	#VALUE!	#VALUE!	#VALUE!	#VALUE!	#VALUE!		#VALUE!
46744	hsa-miR-526b	NA	NA	NA	NA	NA	NA	NA	NA	NA	NA	NA	NA	0	#DIV/0!		#VALUE!	#VALUE!	#VALUE!	#VALUE!	#VALUE!	#VALUE!	#VALUE!	#VALUE!	#VALUE!	#VALUE!		#VALUE!
145785	hsa-miR-526b*	NA	NA	NA	NA	NA	NA	NA	NA	NA	NA	NA	NA	0	#DIV/0!		#VALUE!	#VALUE!	#VALUE!	#VALUE!	#VALUE!	#VALUE!	#VALUE!	#VALUE!	#VALUE!	#VALUE!		#VALUE!
42732	hsa-miR-532-3p	NA	NA	NA	NA	NA	NA	NA	NA	NA	NA	NA	NA	0	#DIV/0!		#VALUE!	#VALUE!	#VALUE!	#VALUE!	#VALUE!	#VALUE!	#VALUE!	#VALUE!	#VALUE!	#VALUE!		#VALUE!
17624	hsa-miR-532-5p	NA	NA	NA	NA	NA	NA	NA	NA	NA	NA	NA	NA	0	#DIV/0!		#VALUE!	#VALUE!	#VALUE!	#VALUE!	#VALUE!	#VALUE!	#VALUE!	#VALUE!	#VALUE!	#VALUE!		#VALUE!
14271	hsa-miR-539	NA	NA	NA	NA	NA	NA	NA	NA	NA	NA	NA	NA	0	#DIV/0!		#VALUE!	#VALUE!	#VALUE!	#VALUE!	#VALUE!	#VALUE!	#VALUE!	#VALUE!	#VALUE!	#VALUE!		#VALUE!
42635	hsa-miR-541	NA	NA	NA	NA	NA	NA	NA	NA	NA	NA	NA	NA	0	#DIV/0!		#VALUE!	#VALUE!	#VALUE!	#VALUE!	#VALUE!	#VALUE!	#VALUE!	#VALUE!	#VALUE!	#VALUE!		#VALUE!
42617	hsa-miR-541*	NA	NA	NA	NA	NA	NA	NA	NA	NA	NA	NA	NA	0	#DIV/0!		#VALUE!	#VALUE!	#VALUE!	#VALUE!	#VALUE!	#VALUE!	#VALUE!	#VALUE!	#VALUE!	#VALUE!		#VALUE!
14272	hsa-miR-542-3p	NA	NA	NA	NA	NA	NA	NA	NA	NA	NA	NA	NA	0	#DIV/0!		#VALUE!	#VALUE!	#VALUE!	#VALUE!	#VALUE!	#VALUE!	#VALUE!	#VALUE!	#VALUE!	#VALUE!		#VALUE!
42811	hsa-miR-542-5p	NA	NA	NA	NA	NA	NA	NA	NA	NA	NA	NA	NA	0	#DIV/0!		#VALUE!	#VALUE!	#VALUE!	#VALUE!	#VALUE!	#VALUE!	#VALUE!	#VALUE!	#VALUE!	#VALUE!		#VALUE!
145689	hsa-miR-543	NA	NA	NA	NA	NA	NA	NA	NA	NA	NA	NA	NA	0	#DIV/0!		#VALUE!	#VALUE!	#VALUE!	#VALUE!	#VALUE!	#VALUE!	#VALUE!	#VALUE!	#VALUE!	#VALUE!		#VALUE!
33043	hsa-miR-544	NA	NA	NA	NA	NA	NA	NA	NA	NA	NA	NA	NA	0	#DIV/0!		#VALUE!	#VALUE!	#VALUE!	#VALUE!	#VALUE!	#VALUE!	#VALUE!	#VALUE!	#VALUE!	#VALUE!		#VALUE!
145741	hsa-miR-545	NA	NA	NA	NA	NA	NA	NA	NA	NA	NA	NA	NA	0	#DIV/0!		#VALUE!	#VALUE!	#VALUE!	#VALUE!	#VALUE!	#VALUE!	#VALUE!	#VALUE!	#VALUE!	#VALUE!		#VALUE!
42956	hsa-miR-545*	NA	NA	NA	NA	NA	NA	NA	NA	NA	NA	NA	NA	0	#DIV/0!		#VALUE!	#VALUE!	#VALUE!	#VALUE!	#VALUE!	#VALUE!	#VALUE!	#VALUE!	#VALUE!	#VALUE!		#VALUE!
17535	hsa-miR-548a-3p	NA	NA	NA	NA	NA	NA	NA	NA	NA	NA	NA	NA	0	#DIV/0!		#VALUE!	#VALUE!	#VALUE!	#VALUE!	#VALUE!	#VALUE!	#VALUE!	#VALUE!	#VALUE!	#VALUE!		#VALUE!
30493	hsa-miR-548a-5p	NA	NA	NA	NA	NA	NA	NA	NA	NA	NA	NA	NA	0	#DIV/0!		#VALUE!	#VALUE!	#VALUE!	#VALUE!	#VALUE!	#VALUE!	#VALUE!	#VALUE!	#VALUE!	#VALUE!		#VALUE!
17298	hsa-miR-548b-3p	NA	NA	NA	NA	NA	NA	NA	NA	NA	NA	NA	NA	0	#DIV/0!		#VALUE!	#VALUE!	#VALUE!	#VALUE!	#VALUE!	#VALUE!	#VALUE!	#VALUE!	#VALUE!	#VALUE!		#VALUE!
42791	hsa-miR-548b-5p	NA	NA	NA	NA	NA	NA	NA	NA	NA	NA	NA	NA	0	#DIV/0!		#VALUE!	#VALUE!	#VALUE!	#VALUE!	#VALUE!	#VALUE!	#VALUE!	#VALUE!	#VALUE!	#VALUE!		#VALUE!
145686	hsa-miR-548c-3p	NA	NA	NA	NA	NA	NA	NA	NA	NA	NA	NA	NA	0	#DIV/0!		#VALUE!	#VALUE!	#VALUE!	#VALUE!	#VALUE!	#VALUE!	#VALUE!	#VALUE!	#VALUE!	#VALUE!		#VALUE!
42777	hsa-miR-548c-5p	NA	NA	NA	NA	NA	NA	NA	NA	NA	NA	NA	NA	0	#DIV/0!		#VALUE!	#VALUE!	#VALUE!	#VALUE!	#VALUE!	#VALUE!	#VALUE!	#VALUE!	#VALUE!	#VALUE!		#VALUE!
27549	hsa-miR-548d-3p	NA	NA	NA	NA	NA	NA	NA	NA	NA	NA	NA	NA	0	#DIV/0!		#VALUE!	#VALUE!	#VALUE!	#VALUE!	#VALUE!	#VALUE!	#VALUE!	#VALUE!	#VALUE!	#VALUE!		#VALUE!
42756	hsa-miR-548d-5p	NA	NA	NA	NA	NA	NA	NA	NA	NA	NA	NA	NA	0	#DIV/0!		#VALUE!	#VALUE!	#VALUE!	#VALUE!	#VALUE!	#VALUE!	#VALUE!	#VALUE!	#VALUE!	#VALUE!		#VALUE!
46703	hsa-miR-548e	NA	NA	NA	NA	NA	NA	NA	NA	NA	NA	NA	NA	0	#DIV/0!		#VALUE!	#VALUE!	#VALUE!	#VALUE!	#VALUE!	#VALUE!	#VALUE!	#VALUE!	#VALUE!	#VALUE!		#VALUE!
45736	hsa-miR-548f	NA	NA	NA	NA	NA	NA	NA	NA	NA	NA	NA	NA	0	#DIV/0!		#VALUE!	#VALUE!	#VALUE!	#VALUE!	#VALUE!	#VALUE!	#VALUE!	#VALUE!	#VALUE!	#VALUE!		#VALUE!
46940	hsa-miR-548g	NA	NA	NA	NA	NA	NA	NA	NA	NA	NA	NA	NA	0	#DIV/0!		#VALUE!	#VALUE!	#VALUE!	#VALUE!	#VALUE!	#VALUE!	#VALUE!	#VALUE!	#VALUE!	#VALUE!		#VALUE!
46414	hsa-miR-548h	NA	NA	NA	NA	NA	NA	NA	NA	NA	NA	NA	NA	0	#DIV/0!		#VALUE!	#VALUE!	#VALUE!	#VALUE!	#VALUE!	#VALUE!	#VALUE!	#VALUE!	#VALUE!	#VALUE!		#VALUE!
46704	hsa-miR-548i	NA	NA	NA	NA	NA	NA	NA	NA	NA	NA	NA	NA	0	#DIV/0!		#VALUE!	#VALUE!	#VALUE!	#VALUE!	#VALUE!	#VALUE!	#VALUE!	#VALUE!	#VALUE!	#VALUE!		#VALUE!
46592	hsa-miR-548j	NA	NA	NA	NA	NA	NA	NA	NA	NA	NA	NA	NA	0	#DIV/0!		#VALUE!	#VALUE!	#VALUE!	#VALUE!	#VALUE!	#VALUE!	#VALUE!	#VALUE!	#VALUE!	#VALUE!		#VALUE!
46705	hsa-miR-548k	NA	NA	NA	NA	NA	NA	NA	NA	NA	NA	NA	NA	0	#DIV/0!		#VALUE!	#VALUE!	#VALUE!	#VALUE!	#VALUE!	#VALUE!	#VALUE!	#VALUE!	#VALUE!	#VALUE!		#VALUE!
46415	hsa-miR-548l	NA	NA	NA	NA	NA	NA	NA	NA	NA	NA	NA	NA	0	#DIV/0!		#VALUE!	#VALUE!	#VALUE!	#VALUE!	#VALUE!	#VALUE!	#VALUE!	#VALUE!	#VALUE!	#VALUE!		#VALUE!
46335	hsa-miR-548m	NA	NA	NA	NA	NA	NA	NA	NA	NA	NA	NA	NA	0	#DIV/0!		#VALUE!	#VALUE!	#VALUE!	#VALUE!	#VALUE!	#VALUE!	#VALUE!	#VALUE!	#VALUE!	#VALUE!		#VALUE!
46929	hsa-miR-548n	NA	NA	NA	NA	NA	NA	NA	NA	NA	NA	NA	NA	0	#DIV/0!		#VALUE!	#VALUE!	#VALUE!	#VALUE!	#VALUE!	#VALUE!	#VALUE!	#VALUE!	#VALUE!	#VALUE!		#VALUE!
46450	hsa-miR-548o	NA	NA	NA	NA	NA	NA	NA	NA	NA	NA	NA	NA	0	#DIV/0!		#VALUE!	#VALUE!	#VALUE!	#VALUE!	#VALUE!	#VALUE!	#VALUE!	#VALUE!	#VALUE!	#VALUE!		#VALUE!
46355	hsa-miR-548p	NA	NA	NA	NA	NA	NA	NA	NA	NA	NA	NA	NA	0	#DIV/0!		#VALUE!	#VALUE!	#VALUE!	#VALUE!	#VALUE!	#VALUE!	#VALUE!	#VALUE!	#VALUE!	#VALUE!		#VALUE!
146148	hsa-miR-548q	NA	NA	NA	NA	NA	NA	NA	NA	NA	NA	NA	NA	0	#DIV/0!		#VALUE!	#VALUE!	#VALUE!	#VALUE!	#VALUE!	#VALUE!	#VALUE!	#VALUE!	#VALUE!	#VALUE!		#VALUE!
145762	hsa-miR-549	NA	NA	NA	NA	NA	NA	NA	NA	NA	NA	NA	NA	0	#DIV/0!		#VALUE!	#VALUE!	#VALUE!	#VALUE!	#VALUE!	#VALUE!	#VALUE!	#VALUE!	#VALUE!	#VALUE!		#VALUE!
17660	hsa-miR-550*	NA	NA	NA	NA	NA	NA	NA	NA	NA	NA	NA	NA	0	#DIV/0!		#VALUE!	#VALUE!	#VALUE!	#VALUE!	#VALUE!	#VALUE!	#VALUE!	#VALUE!	#VALUE!	#VALUE!		#VALUE!
42781	hsa-miR-551b*	NA	NA	NA	NA	NA	NA	NA	NA	NA	NA	NA	NA	0	#DIV/0!		#VALUE!	#VALUE!	#VALUE!	#VALUE!	#VALUE!	#VALUE!	#VALUE!	#VALUE!	#VALUE!	#VALUE!		#VALUE!
17668	hsa-miR-552	NA	NA	NA	NA	NA	NA	NA	NA	NA	NA	NA	NA	0	#DIV/0!		#VALUE!	#VALUE!	#VALUE!	#VALUE!	#VALUE!	#VALUE!	#VALUE!	#VALUE!	#VALUE!	#VALUE!		#VALUE!
29460	hsa-miR-553	NA	NA	NA	NA	NA	NA	NA	NA	NA	NA	NA	NA	0	#DIV/0!		#VALUE!	#VALUE!	#VALUE!	#VALUE!	#VALUE!	#VALUE!	#VALUE!	#VALUE!	#VALUE!	#VALUE!		#VALUE!
42766	hsa-miR-554	NA	NA	NA	NA	NA	NA	NA	NA	NA	NA	NA	NA	0	#DIV/0!		#VALUE!	#VALUE!	#VALUE!	#VALUE!	#VALUE!	#VALUE!	#VALUE!	#VALUE!	#VALUE!	#VALUE!		#VALUE!
17612	hsa-miR-555	NA	NA	NA	NA	NA	NA	NA	NA	NA	NA	NA	NA	0	#DIV/0!		#VALUE!	#VALUE!	#VALUE!	#VALUE!	#VALUE!	#VALUE!	#VALUE!	#VALUE!	#VALUE!	#VALUE!		#VALUE!
42447	hsa-miR-556-3p	NA	NA	NA	NA	NA	NA	NA	NA	NA	NA	NA	NA	0	#DIV/0!		#VALUE!	#VALUE!	#VALUE!	#VALUE!	#VALUE!	#VALUE!	#VALUE!	#VALUE!	#VALUE!	#VALUE!		#VALUE!
145758	hsa-miR-556-5p	NA	NA	NA	NA	NA	NA	NA	NA	NA	NA	NA	NA	0	#DIV/0!		#VALUE!	#VALUE!	#VALUE!	#VALUE!	#VALUE!	#VALUE!	#VALUE!	#VALUE!	#VALUE!	#VALUE!		#VALUE!
42760	hsa-miR-557	NA	NA	NA	NA	NA	NA	NA	NA	NA	NA	NA	NA	0	#DIV/0!		#VALUE!	#VALUE!	#VALUE!	#VALUE!	#VALUE!	#VALUE!	#VALUE!	#VALUE!	#VALUE!	#VALUE!		#VALUE!
17652	hsa-miR-558	NA	NA	NA	NA	NA	NA	NA	NA	NA	NA	NA	NA	0	#DIV/0!		#VALUE!	#VALUE!	#VALUE!	#VALUE!	#VALUE!	#VALUE!	#VALUE!	#VALUE!	#VALUE!	#VALUE!		#VALUE!
31076	hsa-miR-559	NA	NA	NA	NA	NA	NA	NA	NA	NA	NA	NA	NA	0	#DIV/0!		#VALUE!	#VALUE!	#VALUE!	#VALUE!	#VALUE!	#VALUE!	#VALUE!	#VALUE!	#VALUE!	#VALUE!		#VALUE!
31517	hsa-miR-561	NA	NA	NA	NA	NA	NA	NA	NA	NA	NA	NA	NA	0	#DIV/0!		#VALUE!	#VALUE!	#VALUE!	#VALUE!	#VALUE!	#VALUE!	#VALUE!	#VALUE!	#VALUE!	#VALUE!		#VALUE!
17536	hsa-miR-562	NA	NA	NA	NA	NA	NA	NA	NA	NA	NA	NA	NA	0	#DIV/0!		#VALUE!	#VALUE!	#VALUE!	#VALUE!	#VALUE!	#VALUE!	#VALUE!	#VALUE!	#VALUE!	#VALUE!		#VALUE!
17569	hsa-miR-563	NA	NA	NA	NA	NA	NA	NA	NA	NA	NA	NA	NA	0	#DIV/0!		#VALUE!	#VALUE!	#VALUE!	#VALUE!	#VALUE!	#VALUE!	#VALUE!	#VALUE!	#VALUE!	#VALUE!		#VALUE!
42944	hsa-miR-564	NA	NA	NA	NA	NA	NA	NA	NA	NA	NA	NA	NA	0	#DIV/0!		#VALUE!	#VALUE!	#VALUE!	#VALUE!	#VALUE!	#VALUE!	#VALUE!	#VALUE!	#VALUE!	#VALUE!		#VALUE!
42772	hsa-miR-566	NA	NA	NA	NA	NA	NA	NA	NA	NA	NA	NA	NA	0	#DIV/0!		#VALUE!	#VALUE!	#VALUE!	#VALUE!	#VALUE!	#VALUE!	#VALUE!	#VALUE!	#VALUE!	#VALUE!		#VALUE!
17634	hsa-miR-567	NA	NA	NA	NA	NA	NA	NA	NA	NA	NA	NA	NA	0	#DIV/0!		#VALUE!	#VALUE!	#VALUE!	#VALUE!	#VALUE!	#VALUE!	#VALUE!	#VALUE!	#VALUE!	#VALUE!		#VALUE!
145744	hsa-miR-568	NA	NA	NA	NA	NA	NA	NA	NA	NA	NA	NA	NA	0	#DIV/0!		#VALUE!	#VALUE!	#VALUE!	#VALUE!	#VALUE!	#VALUE!	#VALUE!	#VALUE!	#VALUE!	#VALUE!		#VALUE!
14854	hsa-miR-569	NA	NA	NA	NA	NA	NA	NA	NA	NA	NA	NA	NA	0	#DIV/0!		#VALUE!	#VALUE!	#VALUE!	#VALUE!	#VALUE!	#VALUE!	#VALUE!	#VALUE!	#VALUE!	#VALUE!		#VALUE!
17814	hsa-miR-570	NA	NA	NA	NA	NA	NA	NA	NA	NA	NA	NA	NA	0	#DIV/0!		#VALUE!	#VALUE!	#VALUE!	#VALUE!	#VALUE!	#VALUE!	#VALUE!	#VALUE!	#VALUE!	#VALUE!		#VALUE!
17490	hsa-miR-571	NA	NA	NA	NA	NA	NA	NA	NA	NA	NA	NA	NA	0	#DIV/0!		#VALUE!	#VALUE!	#VALUE!	#VALUE!	#VALUE!	#VALUE!	#VALUE!	#VALUE!	#VALUE!	#VALUE!		#VALUE!
42596	hsa-miR-572	NA	NA	NA	NA	NA	NA	NA	NA	NA	NA	NA	NA	0	#DIV/0!		#VALUE!	#VALUE!	#VALUE!	#VALUE!	#VALUE!	#VALUE!	#VALUE!	#VALUE!	#VALUE!	#VALUE!		#VALUE!
17641	hsa-miR-573	NA	NA	NA	NA	NA	NA	NA	NA	NA	NA	NA	NA	0	#DIV/0!		#VALUE!	#VALUE!	#VALUE!	#VALUE!	#VALUE!	#VALUE!	#VALUE!	#VALUE!	#VALUE!	#VALUE!		#VALUE!
17626	hsa-miR-575	NA	NA	NA	NA	NA	NA	NA	NA	NA	NA	NA	NA	0	#DIV/0!		#VALUE!	#VALUE!	#VALUE!	#VALUE!	#VALUE!	#VALUE!	#VALUE!	#VALUE!	#VALUE!	#VALUE!		#VALUE!
17958	hsa-miR-576-3p	NA	NA	NA	NA	NA	NA	NA	NA	NA	NA	NA	NA	0	#DIV/0!		#VALUE!	#VALUE!	#VALUE!	#VALUE!	#VALUE!	#VALUE!	#VALUE!	#VALUE!	#VALUE!	#VALUE!		#VALUE!
42446	hsa-miR-576-5p	NA	NA	NA	NA	NA	NA	NA	NA	NA	NA	NA	NA	0	#DIV/0!		#VALUE!	#VALUE!	#VALUE!	#VALUE!	#VALUE!	#VALUE!	#VALUE!	#VALUE!	#VALUE!	#VALUE!		#VALUE!
42837	hsa-miR-577	NA	NA	NA	NA	NA	NA	NA	NA	NA	NA	NA	NA	0	#DIV/0!		#VALUE!	#VALUE!	#VALUE!	#VALUE!	#VALUE!	#VALUE!	#VALUE!	#VALUE!	#VALUE!	#VALUE!		#VALUE!
17302	hsa-miR-578	NA	NA	NA	NA	NA	NA	NA	NA	NA	NA	NA	NA	0	#DIV/0!		#VALUE!	#VALUE!	#VALUE!	#VALUE!	#VALUE!	#VALUE!	#VALUE!	#VALUE!	#VALUE!	#VALUE!		#VALUE!
42622	hsa-miR-579	NA	NA	NA	NA	NA	NA	NA	NA	NA	NA	NA	NA	0	#DIV/0!		#VALUE!	#VALUE!	#VALUE!	#VALUE!	#VALUE!	#VALUE!	#VALUE!	#VALUE!	#VALUE!	#VALUE!		#VALUE!
17459	hsa-miR-580	NA	NA	NA	NA	NA	NA	NA	NA	NA	NA	NA	NA	0	#DIV/0!		#VALUE!	#VALUE!	#VALUE!	#VALUE!	#VALUE!	#VALUE!	#VALUE!	#VALUE!	#VALUE!	#VALUE!		#VALUE!
14962	hsa-miR-581	NA	NA	NA	NA	NA	NA	NA	NA	NA	NA	NA	NA	0	#DIV/0!		#VALUE!	#VALUE!	#VALUE!	#VALUE!	#VALUE!	#VALUE!	#VALUE!	#VALUE!	#VALUE!	#VALUE!		#VALUE!
29328	hsa-miR-582-3p	NA	NA	NA	NA	NA	NA	NA	NA	NA	NA	NA	NA	0	#DIV/0!		#VALUE!	#VALUE!	#VALUE!	#VALUE!	#VALUE!	#VALUE!	#VALUE!	#VALUE!	#VALUE!	#VALUE!		#VALUE!
42544	hsa-miR-582-5p	NA	NA	NA	NA	NA	NA	NA	NA	NA	NA	NA	NA	0	#DIV/0!		#VALUE!	#VALUE!	#VALUE!	#VALUE!	#VALUE!	#VALUE!	#VALUE!	#VALUE!	#VALUE!	#VALUE!		#VALUE!
145647	hsa-miR-584	NA	NA	NA	NA	NA	NA	NA	NA	NA	NA	NA	NA	0	#DIV/0!		#VALUE!	#VALUE!	#VALUE!	#VALUE!	#VALUE!	#VALUE!	#VALUE!	#VALUE!	#VALUE!	#VALUE!		#VALUE!
17546	hsa-miR-585	NA	NA	NA	NA	NA	NA	NA	NA	NA	NA	NA	NA	0	#DIV/0!		#VALUE!	#VALUE!	#VALUE!	#VALUE!	#VALUE!	#VALUE!	#VALUE!	#VALUE!	#VALUE!	#VALUE!		#VALUE!
42754	hsa-miR-586	NA	NA	NA	NA	NA	NA	NA	NA	NA	NA	NA	NA	0	#DIV/0!		#VALUE!	#VALUE!	#VALUE!	#VALUE!	#VALUE!	#VALUE!	#VALUE!	#VALUE!	#VALUE!	#VALUE!		#VALUE!
17594	hsa-miR-587	NA	NA	NA	NA	NA	NA	NA	NA	NA	NA	NA	NA	0	#DIV/0!		#VALUE!	#VALUE!	#VALUE!	#VALUE!	#VALUE!	#VALUE!	#VALUE!	#VALUE!	#VALUE!	#VALUE!		#VALUE!
17630	hsa-miR-588	NA	NA	NA	NA	NA	NA	NA	NA	NA	NA	NA	NA	0	#DIV/0!		#VALUE!	#VALUE!	#VALUE!	#VALUE!	#VALUE!	#VALUE!	#VALUE!	#VALUE!	#VALUE!	#VALUE!		#VALUE!
42542	hsa-miR-589	NA	NA	NA	NA	NA	NA	NA	NA	NA	NA	NA	NA	0	#DIV/0!		#VALUE!	#VALUE!	#VALUE!	#VALUE!	#VALUE!	#VALUE!	#VALUE!	#VALUE!	#VALUE!	#VALUE!		#VALUE!
17570	hsa-miR-589*	NA	NA	NA	NA	NA	NA	NA	NA	NA	NA	NA	NA	0	#DIV/0!		#VALUE!	#VALUE!	#VALUE!	#VALUE!	#VALUE!	#VALUE!	#VALUE!	#VALUE!	#VALUE!	#VALUE!		#VALUE!
42567	hsa-miR-590-3p	NA	NA	NA	NA	NA	NA	NA	NA	NA	NA	NA	NA	0	#DIV/0!		#VALUE!	#VALUE!	#VALUE!	#VALUE!	#VALUE!	#VALUE!	#VALUE!	#VALUE!	#VALUE!	#VALUE!		#VALUE!
17503	hsa-miR-590-5p	NA	NA	NA	NA	NA	NA	NA	NA	NA	NA	NA	NA	0	#DIV/0!		#VALUE!	#VALUE!	#VALUE!	#VALUE!	#VALUE!	#VALUE!	#VALUE!	#VALUE!	#VALUE!	#VALUE!		#VALUE!
42482	hsa-miR-591	NA	NA	NA	NA	NA	NA	NA	NA	NA	NA	NA	NA	0	#DIV/0!		#VALUE!	#VALUE!	#VALUE!	#VALUE!	#VALUE!	#VALUE!	#VALUE!	#VALUE!	#VALUE!	#VALUE!		#VALUE!
17312	hsa-miR-592	NA	NA	NA	NA	NA	NA	NA	NA	NA	NA	NA	NA	0	#DIV/0!		#VALUE!	#VALUE!	#VALUE!	#VALUE!	#VALUE!	#VALUE!	#VALUE!	#VALUE!	#VALUE!	#VALUE!		#VALUE!
42504	hsa-miR-593	NA	NA	NA	NA	NA	NA	NA	NA	NA	NA	NA	NA	0	#DIV/0!		#VALUE!	#VALUE!	#VALUE!	#VALUE!	#VALUE!	#VALUE!	#VALUE!	#VALUE!	#VALUE!	#VALUE!		#VALUE!
42478	hsa-miR-593*	NA	NA	NA	NA	NA	NA	NA	NA	NA	NA	NA	NA	0	#DIV/0!		#VALUE!	#VALUE!	#VALUE!	#VALUE!	#VALUE!	#VALUE!	#VALUE!	#VALUE!	#VALUE!	#VALUE!		#VALUE!
17349	hsa-miR-595	NA	NA	NA	NA	NA	NA	NA	NA	NA	NA	NA	NA	0	#DIV/0!		#VALUE!	#VALUE!	#VALUE!	#VALUE!	#VALUE!	#VALUE!	#VALUE!	#VALUE!	#VALUE!	#VALUE!		#VALUE!
145833	hsa-miR-596	NA	NA	NA	NA	NA	NA	NA	NA	NA	NA	NA	NA	0	#DIV/0!		#VALUE!	#VALUE!	#VALUE!	#VALUE!	#VALUE!	#VALUE!	#VALUE!	#VALUE!	#VALUE!	#VALUE!		#VALUE!
42818	hsa-miR-597	NA	NA	NA	NA	NA	NA	NA	NA	NA	NA	NA	NA	0	#DIV/0!		#VALUE!	#VALUE!	#VALUE!	#VALUE!	#VALUE!	#VALUE!	#VALUE!	#VALUE!	#VALUE!	#VALUE!		#VALUE!
145648	hsa-miR-598	NA	NA	NA	NA	NA	NA	NA	NA	NA	NA	NA	NA	0	#DIV/0!		#VALUE!	#VALUE!	#VALUE!	#VALUE!	#VALUE!	#VALUE!	#VALUE!	#VALUE!	#VALUE!	#VALUE!		#VALUE!
30592	hsa-miR-599	NA	NA	NA	NA	NA	NA	NA	NA	NA	NA	NA	NA	0	#DIV/0!		#VALUE!	#VALUE!	#VALUE!	#VALUE!	#VALUE!	#VALUE!	#VALUE!	#VALUE!	#VALUE!	#VALUE!		#VALUE!
17377	hsa-miR-600	NA	NA	NA	NA	NA	NA	NA	NA	NA	NA	NA	NA	0	#DIV/0!		#VALUE!	#VALUE!	#VALUE!	#VALUE!	#VALUE!	#VALUE!	#VALUE!	#VALUE!	#VALUE!	#VALUE!		#VALUE!
17393	hsa-miR-603	NA	NA	NA	NA	NA	NA	NA	NA	NA	NA	NA	NA	0	#DIV/0!		#VALUE!	#VALUE!	#VALUE!	#VALUE!	#VALUE!	#VALUE!	#VALUE!	#VALUE!	#VALUE!	#VALUE!		#VALUE!
17592	hsa-miR-604	NA	NA	NA	NA	NA	NA	NA	NA	NA	NA	NA	NA	0	#DIV/0!		#VALUE!	#VALUE!	#VALUE!	#VALUE!	#VALUE!	#VALUE!	#VALUE!	#VALUE!	#VALUE!	#VALUE!		#VALUE!
145736	hsa-miR-605	NA	NA	NA	NA	NA	NA	NA	NA	NA	NA	NA	NA	0	#DIV/0!		#VALUE!	#VALUE!	#VALUE!	#VALUE!	#VALUE!	#VALUE!	#VALUE!	#VALUE!	#VALUE!	#VALUE!		#VALUE!
29883	hsa-miR-606	NA	NA	NA	NA	NA	NA	NA	NA	NA	NA	NA	NA	0	#DIV/0!		#VALUE!	#VALUE!	#VALUE!	#VALUE!	#VALUE!	#VALUE!	#VALUE!	#VALUE!	#VALUE!	#VALUE!		#VALUE!
32190	hsa-miR-607	NA	NA	NA	NA	NA	NA	NA	NA	NA	NA	NA	NA	0	#DIV/0!		#VALUE!	#VALUE!	#VALUE!	#VALUE!	#VALUE!	#VALUE!	#VALUE!	#VALUE!	#VALUE!	#VALUE!		#VALUE!
42543	hsa-miR-608	NA	NA	NA	NA	NA	NA	NA	NA	NA	NA	NA	NA	0	#DIV/0!		#VALUE!	#VALUE!	#VALUE!	#VALUE!	#VALUE!	#VALUE!	#VALUE!	#VALUE!	#VALUE!	#VALUE!		#VALUE!
17353	hsa-miR-609	NA	NA	NA	NA	NA	NA	NA	NA	NA	NA	NA	NA	0	#DIV/0!		#VALUE!	#VALUE!	#VALUE!	#VALUE!	#VALUE!	#VALUE!	#VALUE!	#VALUE!	#VALUE!	#VALUE!		#VALUE!
17445	hsa-miR-610	NA	NA	NA	NA	NA	NA	NA	NA	NA	NA	NA	NA	0	#DIV/0!		#VALUE!	#VALUE!	#VALUE!	#VALUE!	#VALUE!	#VALUE!	#VALUE!	#VALUE!	#VALUE!	#VALUE!		#VALUE!
145971	hsa-miR-611	NA	NA	NA	NA	NA	NA	NA	NA	NA	NA	NA	NA	0	#DIV/0!		#VALUE!	#VALUE!	#VALUE!	#VALUE!	#VALUE!	#VALUE!	#VALUE!	#VALUE!	#VALUE!	#VALUE!		#VALUE!
27551	hsa-miR-612	NA	NA	NA	NA	NA	NA	NA	NA	NA	NA	NA	NA	0	#DIV/0!		#VALUE!	#VALUE!	#VALUE!	#VALUE!	#VALUE!	#VALUE!	#VALUE!	#VALUE!	#VALUE!	#VALUE!		#VALUE!
17577	hsa-miR-613	NA	NA	NA	NA	NA	NA	NA	NA	NA	NA	NA	NA	0	#DIV/0!		#VALUE!	#VALUE!	#VALUE!	#VALUE!	#VALUE!	#VALUE!	#VALUE!	#VALUE!	#VALUE!	#VALUE!		#VALUE!
145750	hsa-miR-614	NA	NA	NA	NA	NA	NA	NA	NA	NA	NA	NA	NA	0	#DIV/0!		#VALUE!	#VALUE!	#VALUE!	#VALUE!	#VALUE!	#VALUE!	#VALUE!	#VALUE!	#VALUE!	#VALUE!		#VALUE!
27672	hsa-miR-615-3p	NA	NA	NA	NA	NA	NA	NA	NA	NA	NA	NA	NA	0	#DIV/0!		#VALUE!	#VALUE!	#VALUE!	#VALUE!	#VALUE!	#VALUE!	#VALUE!	#VALUE!	#VALUE!	#VALUE!		#VALUE!
42690	hsa-miR-615-5p	NA	NA	NA	NA	NA	NA	NA	NA	NA	NA	NA	NA	0	#DIV/0!		#VALUE!	#VALUE!	#VALUE!	#VALUE!	#VALUE!	#VALUE!	#VALUE!	#VALUE!	#VALUE!	#VALUE!		#VALUE!
42870	hsa-miR-616	NA	NA	NA	NA	NA	NA	NA	NA	NA	NA	NA	NA	0	#DIV/0!		#VALUE!	#VALUE!	#VALUE!	#VALUE!	#VALUE!	#VALUE!	#VALUE!	#VALUE!	#VALUE!	#VALUE!		#VALUE!
17289	hsa-miR-616*	NA	NA	NA	NA	NA	NA	NA	NA	NA	NA	NA	NA	0	#DIV/0!		#VALUE!	#VALUE!	#VALUE!	#VALUE!	#VALUE!	#VALUE!	#VALUE!	#VALUE!	#VALUE!	#VALUE!		#VALUE!
17336	hsa-miR-618	NA	NA	NA	NA	NA	NA	NA	NA	NA	NA	NA	NA	0	#DIV/0!		#VALUE!	#VALUE!	#VALUE!	#VALUE!	#VALUE!	#VALUE!	#VALUE!	#VALUE!	#VALUE!	#VALUE!		#VALUE!
42757	hsa-miR-619	NA	NA	NA	NA	NA	NA	NA	NA	NA	NA	NA	NA	0	#DIV/0!		#VALUE!	#VALUE!	#VALUE!	#VALUE!	#VALUE!	#VALUE!	#VALUE!	#VALUE!	#VALUE!	#VALUE!		#VALUE!
46301	hsa-miR-621	NA	NA	NA	NA	NA	NA	NA	NA	NA	NA	NA	NA	0	#DIV/0!		#VALUE!	#VALUE!	#VALUE!	#VALUE!	#VALUE!	#VALUE!	#VALUE!	#VALUE!	#VALUE!	#VALUE!		#VALUE!
17493	hsa-miR-622	NA	NA	NA	NA	NA	NA	NA	NA	NA	NA	NA	NA	0	#DIV/0!		#VALUE!	#VALUE!	#VALUE!	#VALUE!	#VALUE!	#VALUE!	#VALUE!	#VALUE!	#VALUE!	#VALUE!		#VALUE!
46556	hsa-miR-623	NA	NA	NA	NA	NA	NA	NA	NA	NA	NA	NA	NA	0	#DIV/0!		#VALUE!	#VALUE!	#VALUE!	#VALUE!	#VALUE!	#VALUE!	#VALUE!	#VALUE!	#VALUE!	#VALUE!		#VALUE!
32095	hsa-miR-624	NA	NA	NA	NA	NA	NA	NA	NA	NA	NA	NA	NA	0	#DIV/0!		#VALUE!	#VALUE!	#VALUE!	#VALUE!	#VALUE!	#VALUE!	#VALUE!	#VALUE!	#VALUE!	#VALUE!		#VALUE!
42557	hsa-miR-624*	NA	NA	NA	NA	NA	NA	NA	NA	NA	NA	NA	NA	0	#DIV/0!		#VALUE!	#VALUE!	#VALUE!	#VALUE!	#VALUE!	#VALUE!	#VALUE!	#VALUE!	#VALUE!	#VALUE!		#VALUE!
145831	hsa-miR-625	NA	NA	NA	NA	NA	NA	NA	NA	NA	NA	NA	NA	0	#DIV/0!		#VALUE!	#VALUE!	#VALUE!	#VALUE!	#VALUE!	#VALUE!	#VALUE!	#VALUE!	#VALUE!	#VALUE!		#VALUE!
33407	hsa-miR-626	NA	NA	NA	NA	NA	NA	NA	NA	NA	NA	NA	NA	0	#DIV/0!		#VALUE!	#VALUE!	#VALUE!	#VALUE!	#VALUE!	#VALUE!	#VALUE!	#VALUE!	#VALUE!	#VALUE!		#VALUE!
17625	hsa-miR-627	NA	NA	NA	NA	NA	NA	NA	NA	NA	NA	NA	NA	0	#DIV/0!		#VALUE!	#VALUE!	#VALUE!	#VALUE!	#VALUE!	#VALUE!	#VALUE!	#VALUE!	#VALUE!	#VALUE!		#VALUE!
17870	hsa-miR-628-5p	NA	NA	NA	NA	NA	NA	NA	NA	NA	NA	NA	NA	0	#DIV/0!		#VALUE!	#VALUE!	#VALUE!	#VALUE!	#VALUE!	#VALUE!	#VALUE!	#VALUE!	#VALUE!	#VALUE!		#VALUE!
17961	hsa-miR-629	NA	NA	NA	NA	NA	NA	NA	NA	NA	NA	NA	NA	0	#DIV/0!		#VALUE!	#VALUE!	#VALUE!	#VALUE!	#VALUE!	#VALUE!	#VALUE!	#VALUE!	#VALUE!	#VALUE!		#VALUE!
17566	hsa-miR-629*	NA	NA	NA	NA	NA	NA	NA	NA	NA	NA	NA	NA	0	#DIV/0!		#VALUE!	#VALUE!	#VALUE!	#VALUE!	#VALUE!	#VALUE!	#VALUE!	#VALUE!	#VALUE!	#VALUE!		#VALUE!
42700	hsa-miR-631	NA	NA	NA	NA	NA	NA	NA	NA	NA	NA	NA	NA	0	#DIV/0!		#VALUE!	#VALUE!	#VALUE!	#VALUE!	#VALUE!	#VALUE!	#VALUE!	#VALUE!	#VALUE!	#VALUE!		#VALUE!
17444	hsa-miR-632	NA	NA	NA	NA	NA	NA	NA	NA	NA	NA	NA	NA	0	#DIV/0!		#VALUE!	#VALUE!	#VALUE!	#VALUE!	#VALUE!	#VALUE!	#VALUE!	#VALUE!	#VALUE!	#VALUE!		#VALUE!
32711	hsa-miR-633	NA	NA	NA	NA	NA	NA	NA	NA	NA	NA	NA	NA	0	#DIV/0!		#VALUE!	#VALUE!	#VALUE!	#VALUE!	#VALUE!	#VALUE!	#VALUE!	#VALUE!	#VALUE!	#VALUE!		#VALUE!
17391	hsa-miR-635	NA	NA	NA	NA	NA	NA	NA	NA	NA	NA	NA	NA	0	#DIV/0!		#VALUE!	#VALUE!	#VALUE!	#VALUE!	#VALUE!	#VALUE!	#VALUE!	#VALUE!	#VALUE!	#VALUE!		#VALUE!
42750	hsa-miR-636	NA	NA	NA	NA	NA	NA	NA	NA	NA	NA	NA	NA	0	#DIV/0!		#VALUE!	#VALUE!	#VALUE!	#VALUE!	#VALUE!	#VALUE!	#VALUE!	#VALUE!	#VALUE!	#VALUE!		#VALUE!
145962	hsa-miR-639	NA	NA	NA	NA	NA	NA	NA	NA	NA	NA	NA	NA	0	#DIV/0!		#VALUE!	#VALUE!	#VALUE!	#VALUE!	#VALUE!	#VALUE!	#VALUE!	#VALUE!	#VALUE!	#VALUE!		#VALUE!
42758	hsa-miR-640	NA	NA	NA	NA	NA	NA	NA	NA	NA	NA	NA	NA	0	#DIV/0!		#VALUE!	#VALUE!	#VALUE!	#VALUE!	#VALUE!	#VALUE!	#VALUE!	#VALUE!	#VALUE!	#VALUE!		#VALUE!
17530	hsa-miR-641	NA	NA	NA	NA	NA	NA	NA	NA	NA	NA	NA	NA	0	#DIV/0!		#VALUE!	#VALUE!	#VALUE!	#VALUE!	#VALUE!	#VALUE!	#VALUE!	#VALUE!	#VALUE!	#VALUE!		#VALUE!
17325	hsa-miR-643	NA	NA	NA	NA	NA	NA	NA	NA	NA	NA	NA	NA	0	#DIV/0!		#VALUE!	#VALUE!	#VALUE!	#VALUE!	#VALUE!	#VALUE!	#VALUE!	#VALUE!	#VALUE!	#VALUE!		#VALUE!
17563	hsa-miR-644	NA	NA	NA	NA	NA	NA	NA	NA	NA	NA	NA	NA	0	#DIV/0!		#VALUE!	#VALUE!	#VALUE!	#VALUE!	#VALUE!	#VALUE!	#VALUE!	#VALUE!	#VALUE!	#VALUE!		#VALUE!
17613	hsa-miR-645	NA	NA	NA	NA	NA	NA	NA	NA	NA	NA	NA	NA	0	#DIV/0!		#VALUE!	#VALUE!	#VALUE!	#VALUE!	#VALUE!	#VALUE!	#VALUE!	#VALUE!	#VALUE!	#VALUE!		#VALUE!
145963	hsa-miR-646	NA	NA	NA	NA	NA	NA	NA	NA	NA	NA	NA	NA	0	#DIV/0!		#VALUE!	#VALUE!	#VALUE!	#VALUE!	#VALUE!	#VALUE!	#VALUE!	#VALUE!	#VALUE!	#VALUE!		#VALUE!
42746	hsa-miR-647	NA	NA	NA	NA	NA	NA	NA	NA	NA	NA	NA	NA	0	#DIV/0!		#VALUE!	#VALUE!	#VALUE!	#VALUE!	#VALUE!	#VALUE!	#VALUE!	#VALUE!	#VALUE!	#VALUE!		#VALUE!
145715	hsa-miR-648	NA	NA	NA	NA	NA	NA	NA	NA	NA	NA	NA	NA	0	#DIV/0!		#VALUE!	#VALUE!	#VALUE!	#VALUE!	#VALUE!	#VALUE!	#VALUE!	#VALUE!	#VALUE!	#VALUE!		#VALUE!
15619	hsa-miR-649	NA	NA	NA	NA	NA	NA	NA	NA	NA	NA	NA	NA	0	#DIV/0!		#VALUE!	#VALUE!	#VALUE!	#VALUE!	#VALUE!	#VALUE!	#VALUE!	#VALUE!	#VALUE!	#VALUE!		#VALUE!
17593	hsa-miR-650	NA	NA	NA	NA	NA	NA	NA	NA	NA	NA	NA	NA	0	#DIV/0!		#VALUE!	#VALUE!	#VALUE!	#VALUE!	#VALUE!	#VALUE!	#VALUE!	#VALUE!	#VALUE!	#VALUE!		#VALUE!
17394	hsa-miR-651	NA	NA	NA	NA	NA	NA	NA	NA	NA	NA	NA	NA	0	#DIV/0!		#VALUE!	#VALUE!	#VALUE!	#VALUE!	#VALUE!	#VALUE!	#VALUE!	#VALUE!	#VALUE!	#VALUE!		#VALUE!
42827	hsa-miR-652	NA	NA	NA	NA	NA	NA	NA	NA	NA	NA	NA	NA	0	#DIV/0!		#VALUE!	#VALUE!	#VALUE!	#VALUE!	#VALUE!	#VALUE!	#VALUE!	#VALUE!	#VALUE!	#VALUE!		#VALUE!
42607	hsa-miR-653	NA	NA	NA	NA	NA	NA	NA	NA	NA	NA	NA	NA	0	#DIV/0!		#VALUE!	#VALUE!	#VALUE!	#VALUE!	#VALUE!	#VALUE!	#VALUE!	#VALUE!	#VALUE!	#VALUE!		#VALUE!
21498	hsa-miR-654-3p	NA	NA	NA	NA	NA	NA	NA	NA	NA	NA	NA	NA	0	#DIV/0!		#VALUE!	#VALUE!	#VALUE!	#VALUE!	#VALUE!	#VALUE!	#VALUE!	#VALUE!	#VALUE!	#VALUE!		#VALUE!
42843	hsa-miR-654-5p	NA	NA	NA	NA	NA	NA	NA	NA	NA	NA	NA	NA	0	#DIV/0!		#VALUE!	#VALUE!	#VALUE!	#VALUE!	#VALUE!	#VALUE!	#VALUE!	#VALUE!	#VALUE!	#VALUE!		#VALUE!
145696	hsa-miR-655	NA	NA	NA	NA	NA	NA	NA	NA	NA	NA	NA	NA	0	#DIV/0!		#VALUE!	#VALUE!	#VALUE!	#VALUE!	#VALUE!	#VALUE!	#VALUE!	#VALUE!	#VALUE!	#VALUE!		#VALUE!
29736	hsa-miR-656	NA	NA	NA	NA	NA	NA	NA	NA	NA	NA	NA	NA	0	#DIV/0!		#VALUE!	#VALUE!	#VALUE!	#VALUE!	#VALUE!	#VALUE!	#VALUE!	#VALUE!	#VALUE!	#VALUE!		#VALUE!
17460	hsa-miR-657	NA	NA	NA	NA	NA	NA	NA	NA	NA	NA	NA	NA	0	#DIV/0!		#VALUE!	#VALUE!	#VALUE!	#VALUE!	#VALUE!	#VALUE!	#VALUE!	#VALUE!	#VALUE!	#VALUE!		#VALUE!
145842	hsa-miR-658	NA	NA	NA	NA	NA	NA	NA	NA	NA	NA	NA	NA	0	#DIV/0!		#VALUE!	#VALUE!	#VALUE!	#VALUE!	#VALUE!	#VALUE!	#VALUE!	#VALUE!	#VALUE!	#VALUE!		#VALUE!
42749	hsa-miR-659	NA	NA	NA	NA	NA	NA	NA	NA	NA	NA	NA	NA	0	#DIV/0!		#VALUE!	#VALUE!	#VALUE!	#VALUE!	#VALUE!	#VALUE!	#VALUE!	#VALUE!	#VALUE!	#VALUE!		#VALUE!
17338	hsa-miR-660	NA	NA	NA	NA	NA	NA	NA	NA	NA	NA	NA	NA	0	#DIV/0!		#VALUE!	#VALUE!	#VALUE!	#VALUE!	#VALUE!	#VALUE!	#VALUE!	#VALUE!	#VALUE!	#VALUE!		#VALUE!
42535	hsa-miR-661	NA	NA	NA	NA	NA	NA	NA	NA	NA	NA	NA	NA	0	#DIV/0!		#VALUE!	#VALUE!	#VALUE!	#VALUE!	#VALUE!	#VALUE!	#VALUE!	#VALUE!	#VALUE!	#VALUE!		#VALUE!
145839	hsa-miR-662	NA	NA	NA	NA	NA	NA	NA	NA	NA	NA	NA	NA	0	#DIV/0!		#VALUE!	#VALUE!	#VALUE!	#VALUE!	#VALUE!	#VALUE!	#VALUE!	#VALUE!	#VALUE!	#VALUE!		#VALUE!
42807	hsa-miR-663	NA	NA	NA	NA	NA	NA	NA	NA	NA	NA	NA	NA	0	#DIV/0!		#VALUE!	#VALUE!	#VALUE!	#VALUE!	#VALUE!	#VALUE!	#VALUE!	#VALUE!	#VALUE!	#VALUE!		#VALUE!
145976	hsa-miR-663b	NA	NA	NA	NA	NA	NA	NA	NA	NA	NA	NA	NA	0	#DIV/0!		#VALUE!	#VALUE!	#VALUE!	#VALUE!	#VALUE!	#VALUE!	#VALUE!	#VALUE!	#VALUE!	#VALUE!		#VALUE!
46829	hsa-miR-664*	NA	NA	NA	NA	NA	NA	NA	NA	NA	NA	NA	NA	0	#DIV/0!		#VALUE!	#VALUE!	#VALUE!	#VALUE!	#VALUE!	#VALUE!	#VALUE!	#VALUE!	#VALUE!	#VALUE!		#VALUE!
146006	hsa-miR-670	NA	NA	NA	NA	NA	NA	NA	NA	NA	NA	NA	NA	0	#DIV/0!		#VALUE!	#VALUE!	#VALUE!	#VALUE!	#VALUE!	#VALUE!	#VALUE!	#VALUE!	#VALUE!	#VALUE!		#VALUE!
42525	hsa-miR-671-3p	NA	NA	NA	NA	NA	NA	NA	NA	NA	NA	NA	NA	0	#DIV/0!		#VALUE!	#VALUE!	#VALUE!	#VALUE!	#VALUE!	#VALUE!	#VALUE!	#VALUE!	#VALUE!	#VALUE!		#VALUE!
145716	hsa-miR-671-5p	NA	NA	NA	NA	NA	NA	NA	NA	NA	NA	NA	NA	0	#DIV/0!		#VALUE!	#VALUE!	#VALUE!	#VALUE!	#VALUE!	#VALUE!	#VALUE!	#VALUE!	#VALUE!	#VALUE!		#VALUE!
42761	hsa-miR-675	NA	NA	NA	NA	NA	NA	NA	NA	NA	NA	NA	NA	0	#DIV/0!		#VALUE!	#VALUE!	#VALUE!	#VALUE!	#VALUE!	#VALUE!	#VALUE!	#VALUE!	#VALUE!	#VALUE!		#VALUE!
42859	hsa-miR-675*	NA	NA	NA	NA	NA	NA	NA	NA	NA	NA	NA	NA	0	#DIV/0!		#VALUE!	#VALUE!	#VALUE!	#VALUE!	#VALUE!	#VALUE!	#VALUE!	#VALUE!	#VALUE!	#VALUE!		#VALUE!
29190	hsa-miR-708	NA	NA	NA	NA	NA	NA	NA	NA	NA	NA	NA	NA	0	#DIV/0!		#VALUE!	#VALUE!	#VALUE!	#VALUE!	#VALUE!	#VALUE!	#VALUE!	#VALUE!	#VALUE!	#VALUE!		#VALUE!
17347	hsa-miR-708*	NA	NA	NA	NA	NA	NA	NA	NA	NA	NA	NA	NA	0	#DIV/0!		#VALUE!	#VALUE!	#VALUE!	#VALUE!	#VALUE!	#VALUE!	#VALUE!	#VALUE!	#VALUE!	#VALUE!		#VALUE!
11277	hsa-miR-7-1*	NA	NA	NA	NA	NA	NA	NA	NA	NA	NA	NA	NA	0	#DIV/0!		#VALUE!	#VALUE!	#VALUE!	#VALUE!	#VALUE!	#VALUE!	#VALUE!	#VALUE!	#VALUE!	#VALUE!		#VALUE!
146196	hsa-miR-711	NA	NA	NA	NA	NA	NA	NA	NA	NA	NA	NA	NA	0	#DIV/0!		#VALUE!	#VALUE!	#VALUE!	#VALUE!	#VALUE!	#VALUE!	#VALUE!	#VALUE!	#VALUE!	#VALUE!		#VALUE!
42964	hsa-miR-7-2*	NA	NA	NA	NA	NA	NA	NA	NA	NA	NA	NA	NA	0	#DIV/0!		#VALUE!	#VALUE!	#VALUE!	#VALUE!	#VALUE!	#VALUE!	#VALUE!	#VALUE!	#VALUE!	#VALUE!		#VALUE!
42970	hsa-miR-744*	NA	NA	NA	NA	NA	NA	NA	NA	NA	NA	NA	NA	0	#DIV/0!		#VALUE!	#VALUE!	#VALUE!	#VALUE!	#VALUE!	#VALUE!	#VALUE!	#VALUE!	#VALUE!	#VALUE!		#VALUE!
28759	hsa-miR-758	NA	NA	NA	NA	NA	NA	NA	NA	NA	NA	NA	NA	0	#DIV/0!		#VALUE!	#VALUE!	#VALUE!	#VALUE!	#VALUE!	#VALUE!	#VALUE!	#VALUE!	#VALUE!	#VALUE!		#VALUE!
23767	hsa-miR-759	NA	NA	NA	NA	NA	NA	NA	NA	NA	NA	NA	NA	0	#DIV/0!		#VALUE!	#VALUE!	#VALUE!	#VALUE!	#VALUE!	#VALUE!	#VALUE!	#VALUE!	#VALUE!	#VALUE!		#VALUE!
42852	hsa-miR-760	NA	NA	NA	NA	NA	NA	NA	NA	NA	NA	NA	NA	0	#DIV/0!		#VALUE!	#VALUE!	#VALUE!	#VALUE!	#VALUE!	#VALUE!	#VALUE!	#VALUE!	#VALUE!	#VALUE!		#VALUE!
32608	hsa-miR-761	NA	NA	NA	NA	NA	NA	NA	NA	NA	NA	NA	NA	0	#DIV/0!		#VALUE!	#VALUE!	#VALUE!	#VALUE!	#VALUE!	#VALUE!	#VALUE!	#VALUE!	#VALUE!	#VALUE!		#VALUE!
146107	hsa-miR-762	NA	NA	NA	NA	NA	NA	NA	NA	NA	NA	NA	NA	0	#DIV/0!		#VALUE!	#VALUE!	#VALUE!	#VALUE!	#VALUE!	#VALUE!	#VALUE!	#VALUE!	#VALUE!	#VALUE!		#VALUE!
146096	hsa-miR-764	NA	NA	NA	NA	NA	NA	NA	NA	NA	NA	NA	NA	0	#DIV/0!		#VALUE!	#VALUE!	#VALUE!	#VALUE!	#VALUE!	#VALUE!	#VALUE!	#VALUE!	#VALUE!	#VALUE!		#VALUE!
28396	hsa-miR-767-3p	NA	NA	NA	NA	NA	NA	NA	NA	NA	NA	NA	NA	0	#DIV/0!		#VALUE!	#VALUE!	#VALUE!	#VALUE!	#VALUE!	#VALUE!	#VALUE!	#VALUE!	#VALUE!	#VALUE!		#VALUE!
28009	hsa-miR-767-5p	NA	NA	NA	NA	NA	NA	NA	NA	NA	NA	NA	NA	0	#DIV/0!		#VALUE!	#VALUE!	#VALUE!	#VALUE!	#VALUE!	#VALUE!	#VALUE!	#VALUE!	#VALUE!	#VALUE!		#VALUE!
42828	hsa-miR-769-3p	NA	NA	NA	NA	NA	NA	NA	NA	NA	NA	NA	NA	0	#DIV/0!		#VALUE!	#VALUE!	#VALUE!	#VALUE!	#VALUE!	#VALUE!	#VALUE!	#VALUE!	#VALUE!	#VALUE!		#VALUE!
32891	hsa-miR-769-5p	NA	NA	NA	NA	NA	NA	NA	NA	NA	NA	NA	NA	0	#DIV/0!		#VALUE!	#VALUE!	#VALUE!	#VALUE!	#VALUE!	#VALUE!	#VALUE!	#VALUE!	#VALUE!	#VALUE!		#VALUE!
28251	hsa-miR-770-5p	NA	NA	NA	NA	NA	NA	NA	NA	NA	NA	NA	NA	0	#DIV/0!		#VALUE!	#VALUE!	#VALUE!	#VALUE!	#VALUE!	#VALUE!	#VALUE!	#VALUE!	#VALUE!	#VALUE!		#VALUE!
30442	hsa-miR-802	NA	NA	NA	NA	NA	NA	NA	NA	NA	NA	NA	NA	0	#DIV/0!		#VALUE!	#VALUE!	#VALUE!	#VALUE!	#VALUE!	#VALUE!	#VALUE!	#VALUE!	#VALUE!	#VALUE!		#VALUE!
17917	hsa-miR-873	NA	NA	NA	NA	NA	NA	NA	NA	NA	NA	NA	NA	0	#DIV/0!		#VALUE!	#VALUE!	#VALUE!	#VALUE!	#VALUE!	#VALUE!	#VALUE!	#VALUE!	#VALUE!	#VALUE!		#VALUE!
17817	hsa-miR-875-3p	NA	NA	NA	NA	NA	NA	NA	NA	NA	NA	NA	NA	0	#DIV/0!		#VALUE!	#VALUE!	#VALUE!	#VALUE!	#VALUE!	#VALUE!	#VALUE!	#VALUE!	#VALUE!	#VALUE!		#VALUE!
145721	hsa-miR-875-5p	NA	NA	NA	NA	NA	NA	NA	NA	NA	NA	NA	NA	0	#DIV/0!		#VALUE!	#VALUE!	#VALUE!	#VALUE!	#VALUE!	#VALUE!	#VALUE!	#VALUE!	#VALUE!	#VALUE!		#VALUE!
28884	hsa-miR-876-3p	NA	NA	NA	NA	NA	NA	NA	NA	NA	NA	NA	NA	0	#DIV/0!		#VALUE!	#VALUE!	#VALUE!	#VALUE!	#VALUE!	#VALUE!	#VALUE!	#VALUE!	#VALUE!	#VALUE!		#VALUE!
42940	hsa-miR-876-5p	NA	NA	NA	NA	NA	NA	NA	NA	NA	NA	NA	NA	0	#DIV/0!		#VALUE!	#VALUE!	#VALUE!	#VALUE!	#VALUE!	#VALUE!	#VALUE!	#VALUE!	#VALUE!	#VALUE!		#VALUE!
42771	hsa-miR-877*	NA	NA	NA	NA	NA	NA	NA	NA	NA	NA	NA	NA	0	#DIV/0!		#VALUE!	#VALUE!	#VALUE!	#VALUE!	#VALUE!	#VALUE!	#VALUE!	#VALUE!	#VALUE!	#VALUE!		#VALUE!
42633	hsa-miR-885-3p	NA	NA	NA	NA	NA	NA	NA	NA	NA	NA	NA	NA	0	#DIV/0!		#VALUE!	#VALUE!	#VALUE!	#VALUE!	#VALUE!	#VALUE!	#VALUE!	#VALUE!	#VALUE!	#VALUE!		#VALUE!
145724	hsa-miR-887	NA	NA	NA	NA	NA	NA	NA	NA	NA	NA	NA	NA	0	#DIV/0!		#VALUE!	#VALUE!	#VALUE!	#VALUE!	#VALUE!	#VALUE!	#VALUE!	#VALUE!	#VALUE!	#VALUE!		#VALUE!
28889	hsa-miR-888	NA	NA	NA	NA	NA	NA	NA	NA	NA	NA	NA	NA	0	#DIV/0!		#VALUE!	#VALUE!	#VALUE!	#VALUE!	#VALUE!	#VALUE!	#VALUE!	#VALUE!	#VALUE!	#VALUE!		#VALUE!
42556	hsa-miR-889	NA	NA	NA	NA	NA	NA	NA	NA	NA	NA	NA	NA	0	#DIV/0!		#VALUE!	#VALUE!	#VALUE!	#VALUE!	#VALUE!	#VALUE!	#VALUE!	#VALUE!	#VALUE!	#VALUE!		#VALUE!
28047	hsa-miR-890	NA	NA	NA	NA	NA	NA	NA	NA	NA	NA	NA	NA	0	#DIV/0!		#VALUE!	#VALUE!	#VALUE!	#VALUE!	#VALUE!	#VALUE!	#VALUE!	#VALUE!	#VALUE!	#VALUE!		#VALUE!
21501	hsa-miR-891b	NA	NA	NA	NA	NA	NA	NA	NA	NA	NA	NA	NA	0	#DIV/0!		#VALUE!	#VALUE!	#VALUE!	#VALUE!	#VALUE!	#VALUE!	#VALUE!	#VALUE!	#VALUE!	#VALUE!		#VALUE!
42858	hsa-miR-892a	NA	NA	NA	NA	NA	NA	NA	NA	NA	NA	NA	NA	0	#DIV/0!		#VALUE!	#VALUE!	#VALUE!	#VALUE!	#VALUE!	#VALUE!	#VALUE!	#VALUE!	#VALUE!	#VALUE!		#VALUE!
42493	hsa-miR-892b	NA	NA	NA	NA	NA	NA	NA	NA	NA	NA	NA	NA	0	#DIV/0!		#VALUE!	#VALUE!	#VALUE!	#VALUE!	#VALUE!	#VALUE!	#VALUE!	#VALUE!	#VALUE!	#VALUE!		#VALUE!
145649	hsa-miR-9	NA	NA	NA	NA	NA	NA	NA	NA	NA	NA	NA	NA	0	#DIV/0!		#VALUE!	#VALUE!	#VALUE!	#VALUE!	#VALUE!	#VALUE!	#VALUE!	#VALUE!	#VALUE!	#VALUE!		#VALUE!
29852	hsa-miR-9*	NA	NA	NA	NA	NA	NA	NA	NA	NA	NA	NA	NA	0	#DIV/0!		#VALUE!	#VALUE!	#VALUE!	#VALUE!	#VALUE!	#VALUE!	#VALUE!	#VALUE!	#VALUE!	#VALUE!		#VALUE!
46507	hsa-miR-921	NA	NA	NA	NA	NA	NA	NA	NA	NA	NA	NA	NA	0	#DIV/0!		#VALUE!	#VALUE!	#VALUE!	#VALUE!	#VALUE!	#VALUE!	#VALUE!	#VALUE!	#VALUE!	#VALUE!		#VALUE!
42683	hsa-miR-922	NA	NA	NA	NA	NA	NA	NA	NA	NA	NA	NA	NA	0	#DIV/0!		#VALUE!	#VALUE!	#VALUE!	#VALUE!	#VALUE!	#VALUE!	#VALUE!	#VALUE!	#VALUE!	#VALUE!		#VALUE!
42788	hsa-miR-924	NA	NA	NA	NA	NA	NA	NA	NA	NA	NA	NA	NA	0	#DIV/0!		#VALUE!	#VALUE!	#VALUE!	#VALUE!	#VALUE!	#VALUE!	#VALUE!	#VALUE!	#VALUE!	#VALUE!		#VALUE!
42926	hsa-miR-92a-1*	NA	NA	NA	NA	NA	NA	NA	NA	NA	NA	NA	NA	0	#DIV/0!		#VALUE!	#VALUE!	#VALUE!	#VALUE!	#VALUE!	#VALUE!	#VALUE!	#VALUE!	#VALUE!	#VALUE!		#VALUE!
42801	hsa-miR-92a-2*	NA	NA	NA	NA	NA	NA	NA	NA	NA	NA	NA	NA	0	#DIV/0!		#VALUE!	#VALUE!	#VALUE!	#VALUE!	#VALUE!	#VALUE!	#VALUE!	#VALUE!	#VALUE!	#VALUE!		#VALUE!
42717	hsa-miR-92b*	NA	NA	NA	NA	NA	NA	NA	NA	NA	NA	NA	NA	0	#DIV/0!		#VALUE!	#VALUE!	#VALUE!	#VALUE!	#VALUE!	#VALUE!	#VALUE!	#VALUE!	#VALUE!	#VALUE!		#VALUE!
42747	hsa-miR-93*	NA	NA	NA	NA	NA	NA	NA	NA	NA	NA	NA	NA	0	#DIV/0!		#VALUE!	#VALUE!	#VALUE!	#VALUE!	#VALUE!	#VALUE!	#VALUE!	#VALUE!	#VALUE!	#VALUE!		#VALUE!
145742	hsa-miR-935	NA	NA	NA	NA	NA	NA	NA	NA	NA	NA	NA	NA	0	#DIV/0!		#VALUE!	#VALUE!	#VALUE!	#VALUE!	#VALUE!	#VALUE!	#VALUE!	#VALUE!	#VALUE!	#VALUE!		#VALUE!
42869	hsa-miR-936	NA	NA	NA	NA	NA	NA	NA	NA	NA	NA	NA	NA	0	#DIV/0!		#VALUE!	#VALUE!	#VALUE!	#VALUE!	#VALUE!	#VALUE!	#VALUE!	#VALUE!	#VALUE!	#VALUE!		#VALUE!
42514	hsa-miR-937	NA	NA	NA	NA	NA	NA	NA	NA	NA	NA	NA	NA	0	#DIV/0!		#VALUE!	#VALUE!	#VALUE!	#VALUE!	#VALUE!	#VALUE!	#VALUE!	#VALUE!	#VALUE!	#VALUE!		#VALUE!
42776	hsa-miR-938	NA	NA	NA	NA	NA	NA	NA	NA	NA	NA	NA	NA	0	#DIV/0!		#VALUE!	#VALUE!	#VALUE!	#VALUE!	#VALUE!	#VALUE!	#VALUE!	#VALUE!	#VALUE!	#VALUE!		#VALUE!
145980	hsa-miR-939	NA	NA	NA	NA	NA	NA	NA	NA	NA	NA	NA	NA	0	#DIV/0!		#VALUE!	#VALUE!	#VALUE!	#VALUE!	#VALUE!	#VALUE!	#VALUE!	#VALUE!	#VALUE!	#VALUE!		#VALUE!
146115	hsa-miR-940	NA	NA	NA	NA	NA	NA	NA	NA	NA	NA	NA	NA	0	#DIV/0!		#VALUE!	#VALUE!	#VALUE!	#VALUE!	#VALUE!	#VALUE!	#VALUE!	#VALUE!	#VALUE!	#VALUE!		#VALUE!
42814	hsa-miR-941	NA	NA	NA	NA	NA	NA	NA	NA	NA	NA	NA	NA	0	#DIV/0!		#VALUE!	#VALUE!	#VALUE!	#VALUE!	#VALUE!	#VALUE!	#VALUE!	#VALUE!	#VALUE!	#VALUE!		#VALUE!
42608	hsa-miR-942	NA	NA	NA	NA	NA	NA	NA	NA	NA	NA	NA	NA	0	#DIV/0!		#VALUE!	#VALUE!	#VALUE!	#VALUE!	#VALUE!	#VALUE!	#VALUE!	#VALUE!	#VALUE!	#VALUE!		#VALUE!
42696	hsa-miR-943	NA	NA	NA	NA	NA	NA	NA	NA	NA	NA	NA	NA	0	#DIV/0!		#VALUE!	#VALUE!	#VALUE!	#VALUE!	#VALUE!	#VALUE!	#VALUE!	#VALUE!	#VALUE!	#VALUE!		#VALUE!
42873	hsa-miR-944	NA	NA	NA	NA	NA	NA	NA	NA	NA	NA	NA	NA	0	#DIV/0!		#VALUE!	#VALUE!	#VALUE!	#VALUE!	#VALUE!	#VALUE!	#VALUE!	#VALUE!	#VALUE!	#VALUE!		#VALUE!
11181	hsa-miR-95	NA	NA	NA	NA	NA	NA	NA	NA	NA	NA	NA	NA	0	#DIV/0!		#VALUE!	#VALUE!	#VALUE!	#VALUE!	#VALUE!	#VALUE!	#VALUE!	#VALUE!	#VALUE!	#VALUE!		#VALUE!
13147	hsa-miR-96	NA	NA	NA	NA	NA	NA	NA	NA	NA	NA	NA	NA	0	#DIV/0!		#VALUE!	#VALUE!	#VALUE!	#VALUE!	#VALUE!	#VALUE!	#VALUE!	#VALUE!	#VALUE!	#VALUE!		#VALUE!
42971	hsa-miR-96*	NA	NA	NA	NA	NA	NA	NA	NA	NA	NA	NA	NA	0	#DIV/0!		#VALUE!	#VALUE!	#VALUE!	#VALUE!	#VALUE!	#VALUE!	#VALUE!	#VALUE!	#VALUE!	#VALUE!		#VALUE!
145651	hsa-miR-99a*	NA	NA	NA	NA	NA	NA	NA	NA	NA	NA	NA	NA	0	#DIV/0!		#VALUE!	#VALUE!	#VALUE!	#VALUE!	#VALUE!	#VALUE!	#VALUE!	#VALUE!	#VALUE!	#VALUE!		#VALUE!
17898	hsa-miR-99b*	NA	NA	NA	NA	NA	NA	NA	NA	NA	NA	NA	NA	0	#DIV/0!		#VALUE!	#VALUE!	#VALUE!	#VALUE!	#VALUE!	#VALUE!	#VALUE!	#VALUE!	#VALUE!	#VALUE!		#VALUE!
17824	hsa-miRPlus-A1025	NA	NA	NA	NA	NA	NA	NA	NA	NA	NA	NA	NA	0	#DIV/0!		#VALUE!	#VALUE!	#VALUE!	#VALUE!	#VALUE!	#VALUE!	#VALUE!	#VALUE!	#VALUE!	#VALUE!		#VALUE!
42492	hsa-miRPlus-A1031	NA	NA	NA	NA	NA	NA	NA	NA	NA	NA	NA	NA	0	#DIV/0!		#VALUE!	#VALUE!	#VALUE!	#VALUE!	#VALUE!	#VALUE!	#VALUE!	#VALUE!	#VALUE!	#VALUE!		#VALUE!
42780	hsa-miRPlus-A1065	NA	NA	NA	NA	NA	NA	NA	NA	NA	NA	NA	NA	0	#DIV/0!		#VALUE!	#VALUE!	#VALUE!	#VALUE!	#VALUE!	#VALUE!	#VALUE!	#VALUE!	#VALUE!	#VALUE!		#VALUE!
145956	hsa-miRPlus-A1083	NA	NA	NA	NA	NA	NA	NA	NA	NA	NA	NA	NA	0	#DIV/0!		#VALUE!	#VALUE!	#VALUE!	#VALUE!	#VALUE!	#VALUE!	#VALUE!	#VALUE!	#VALUE!	#VALUE!		#VALUE!
145934	hsa-miRPlus-B1114	NA	NA	NA	NA	NA	NA	NA	NA	NA	NA	NA	NA	0	#DIV/0!		#VALUE!	#VALUE!	#VALUE!	#VALUE!	#VALUE!	#VALUE!	#VALUE!	#VALUE!	#VALUE!	#VALUE!		#VALUE!
17653	hsa-miRPlus-C1049	NA	NA	NA	NA	NA	NA	NA	NA	NA	NA	NA	NA	0	#DIV/0!		#VALUE!	#VALUE!	#VALUE!	#VALUE!	#VALUE!	#VALUE!	#VALUE!	#VALUE!	#VALUE!	#VALUE!		#VALUE!
17880	hsa-miRPlus-C1057	NA	NA	NA	NA	NA	NA	NA	NA	NA	NA	NA	NA	0	#DIV/0!		#VALUE!	#VALUE!	#VALUE!	#VALUE!	#VALUE!	#VALUE!	#VALUE!	#VALUE!	#VALUE!	#VALUE!		#VALUE!
17820	hsa-miRPlus-C1066	NA	NA	NA	NA	NA	NA	NA	NA	NA	NA	NA	NA	0	#DIV/0!		#VALUE!	#VALUE!	#VALUE!	#VALUE!	#VALUE!	#VALUE!	#VALUE!	#VALUE!	#VALUE!	#VALUE!		#VALUE!
17957	hsa-miRPlus-C1070	NA	NA	NA	NA	NA	NA	NA	NA	NA	NA	NA	NA	0	#DIV/0!		#VALUE!	#VALUE!	#VALUE!	#VALUE!	#VALUE!	#VALUE!	#VALUE!	#VALUE!	#VALUE!	#VALUE!		#VALUE!
145947	hsa-miRPlus-C1075	NA	NA	NA	NA	NA	NA	NA	NA	NA	NA	NA	NA	0	#DIV/0!		#VALUE!	#VALUE!	#VALUE!	#VALUE!	#VALUE!	#VALUE!	#VALUE!	#VALUE!	#VALUE!	#VALUE!		#VALUE!
42838	hsa-miRPlus-C1076	NA	NA	NA	NA	NA	NA	NA	NA	NA	NA	NA	NA	0	#DIV/0!		#VALUE!	#VALUE!	#VALUE!	#VALUE!	#VALUE!	#VALUE!	#VALUE!	#VALUE!	#VALUE!	#VALUE!		#VALUE!
17892	hsa-miRPlus-C1087	NA	NA	NA	NA	NA	NA	NA	NA	NA	NA	NA	NA	0	#DIV/0!		#VALUE!	#VALUE!	#VALUE!	#VALUE!	#VALUE!	#VALUE!	#VALUE!	#VALUE!	#VALUE!	#VALUE!		#VALUE!
17932	hsa-miRPlus-C1089	NA	NA	NA	NA	NA	NA	NA	NA	NA	NA	NA	NA	0	#DIV/0!		#VALUE!	#VALUE!	#VALUE!	#VALUE!	#VALUE!	#VALUE!	#VALUE!	#VALUE!	#VALUE!	#VALUE!		#VALUE!
42721	hsa-miRPlus-C1099	NA	NA	NA	NA	NA	NA	NA	NA	NA	NA	NA	NA	0	#DIV/0!		#VALUE!	#VALUE!	#VALUE!	#VALUE!	#VALUE!	#VALUE!	#VALUE!	#VALUE!	#VALUE!	#VALUE!		#VALUE!
17841	hsa-miRPlus-C1100	NA	NA	NA	NA	NA	NA	NA	NA	NA	NA	NA	NA	0	#DIV/0!		#VALUE!	#VALUE!	#VALUE!	#VALUE!	#VALUE!	#VALUE!	#VALUE!	#VALUE!	#VALUE!	#VALUE!		#VALUE!
30317	hsa-miRPlus-C1106	NA	NA	NA	NA	NA	NA	NA	NA	NA	NA	NA	NA	0	#DIV/0!		#VALUE!	#VALUE!	#VALUE!	#VALUE!	#VALUE!	#VALUE!	#VALUE!	#VALUE!	#VALUE!	#VALUE!		#VALUE!
30209	hsa-miRPlus-C1114	NA	NA	NA	NA	NA	NA	NA	NA	NA	NA	NA	NA	0	#DIV/0!		#VALUE!	#VALUE!	#VALUE!	#VALUE!	#VALUE!	#VALUE!	#VALUE!	#VALUE!	#VALUE!	#VALUE!		#VALUE!
145933	hsa-miRPlus-C1115	NA	NA	NA	NA	NA	NA	NA	NA	NA	NA	NA	NA	0	#DIV/0!		#VALUE!	#VALUE!	#VALUE!	#VALUE!	#VALUE!	#VALUE!	#VALUE!	#VALUE!	#VALUE!	#VALUE!		#VALUE!
28534	hsa-miRPlus-D1058	NA	NA	NA	NA	NA	NA	NA	NA	NA	NA	NA	NA	0	#DIV/0!		#VALUE!	#VALUE!	#VALUE!	#VALUE!	#VALUE!	#VALUE!	#VALUE!	#VALUE!	#VALUE!	#VALUE!		#VALUE!
28250	hsa-miRPlus-D1090	NA	NA	NA	NA	NA	NA	NA	NA	NA	NA	NA	NA	0	#DIV/0!		#VALUE!	#VALUE!	#VALUE!	#VALUE!	#VALUE!	#VALUE!	#VALUE!	#VALUE!	#VALUE!	#VALUE!		#VALUE!
30768	hsa-miRPlus-D1100	NA	NA	NA	NA	NA	NA	NA	NA	NA	NA	NA	NA	0	#DIV/0!		#VALUE!	#VALUE!	#VALUE!	#VALUE!	#VALUE!	#VALUE!	#VALUE!	#VALUE!	#VALUE!	#VALUE!		#VALUE!
145825	hsa-miRPlus-D1120	NA	NA	NA	NA	NA	NA	NA	NA	NA	NA	NA	NA	0	#DIV/0!		#VALUE!	#VALUE!	#VALUE!	#VALUE!	#VALUE!	#VALUE!	#VALUE!	#VALUE!	#VALUE!	#VALUE!		#VALUE!
46509	hsa-miRPlus-E1001	NA	NA	NA	NA	NA	NA	NA	NA	NA	NA	NA	NA	0	#DIV/0!		#VALUE!	#VALUE!	#VALUE!	#VALUE!	#VALUE!	#VALUE!	#VALUE!	#VALUE!	#VALUE!	#VALUE!		#VALUE!
45923	hsa-miRPlus-E1008	NA	NA	NA	NA	NA	NA	NA	NA	NA	NA	NA	NA	0	#DIV/0!		#VALUE!	#VALUE!	#VALUE!	#VALUE!	#VALUE!	#VALUE!	#VALUE!	#VALUE!	#VALUE!	#VALUE!		#VALUE!
46769	hsa-miRPlus-E1014	NA	NA	NA	NA	NA	NA	NA	NA	NA	NA	NA	NA	0	#DIV/0!		#VALUE!	#VALUE!	#VALUE!	#VALUE!	#VALUE!	#VALUE!	#VALUE!	#VALUE!	#VALUE!	#VALUE!		#VALUE!
46638	hsa-miRPlus-E1015	NA	NA	NA	NA	NA	NA	NA	NA	NA	NA	NA	NA	0	#DIV/0!		#VALUE!	#VALUE!	#VALUE!	#VALUE!	#VALUE!	#VALUE!	#VALUE!	#VALUE!	#VALUE!	#VALUE!		#VALUE!
46676	hsa-miRPlus-E1017	NA	NA	NA	NA	NA	NA	NA	NA	NA	NA	NA	NA	0	#DIV/0!		#VALUE!	#VALUE!	#VALUE!	#VALUE!	#VALUE!	#VALUE!	#VALUE!	#VALUE!	#VALUE!	#VALUE!		#VALUE!
46375	hsa-miRPlus-E1023	NA	NA	NA	NA	NA	NA	NA	NA	NA	NA	NA	NA	0	#DIV/0!		#VALUE!	#VALUE!	#VALUE!	#VALUE!	#VALUE!	#VALUE!	#VALUE!	#VALUE!	#VALUE!	#VALUE!		#VALUE!
46609	hsa-miRPlus-E1025	NA	NA	NA	NA	NA	NA	NA	NA	NA	NA	NA	NA	0	#DIV/0!		#VALUE!	#VALUE!	#VALUE!	#VALUE!	#VALUE!	#VALUE!	#VALUE!	#VALUE!	#VALUE!	#VALUE!		#VALUE!
46755	hsa-miRPlus-E1026	NA	NA	NA	NA	NA	NA	NA	NA	NA	NA	NA	NA	0	#DIV/0!		#VALUE!	#VALUE!	#VALUE!	#VALUE!	#VALUE!	#VALUE!	#VALUE!	#VALUE!	#VALUE!	#VALUE!		#VALUE!
46804	hsa-miRPlus-E1027	NA	NA	NA	NA	NA	NA	NA	NA	NA	NA	NA	NA	0	#DIV/0!		#VALUE!	#VALUE!	#VALUE!	#VALUE!	#VALUE!	#VALUE!	#VALUE!	#VALUE!	#VALUE!	#VALUE!		#VALUE!
46770	hsa-miRPlus-E1029	NA	NA	NA	NA	NA	NA	NA	NA	NA	NA	NA	NA	0	#DIV/0!		#VALUE!	#VALUE!	#VALUE!	#VALUE!	#VALUE!	#VALUE!	#VALUE!	#VALUE!	#VALUE!	#VALUE!		#VALUE!
46775	hsa-miRPlus-E1032	NA	NA	NA	NA	NA	NA	NA	NA	NA	NA	NA	NA	0	#DIV/0!		#VALUE!	#VALUE!	#VALUE!	#VALUE!	#VALUE!	#VALUE!	#VALUE!	#VALUE!	#VALUE!	#VALUE!		#VALUE!
46587	hsa-miRPlus-E1034	NA	NA	NA	NA	NA	NA	NA	NA	NA	NA	NA	NA	0	#DIV/0!		#VALUE!	#VALUE!	#VALUE!	#VALUE!	#VALUE!	#VALUE!	#VALUE!	#VALUE!	#VALUE!	#VALUE!		#VALUE!
46465	hsa-miRPlus-E1036	NA	NA	NA	NA	NA	NA	NA	NA	NA	NA	NA	NA	0	#DIV/0!		#VALUE!	#VALUE!	#VALUE!	#VALUE!	#VALUE!	#VALUE!	#VALUE!	#VALUE!	#VALUE!	#VALUE!		#VALUE!
46597	hsa-miRPlus-E1040	NA	NA	NA	NA	NA	NA	NA	NA	NA	NA	NA	NA	0	#DIV/0!		#VALUE!	#VALUE!	#VALUE!	#VALUE!	#VALUE!	#VALUE!	#VALUE!	#VALUE!	#VALUE!	#VALUE!		#VALUE!
146224	hsa-miRPlus-E1041	NA	NA	NA	NA	NA	NA	NA	NA	NA	NA	NA	NA	0	#DIV/0!		#VALUE!	#VALUE!	#VALUE!	#VALUE!	#VALUE!	#VALUE!	#VALUE!	#VALUE!	#VALUE!	#VALUE!		#VALUE!
46877	hsa-miRPlus-E1042	NA	NA	NA	NA	NA	NA	NA	NA	NA	NA	NA	NA	0	#DIV/0!		#VALUE!	#VALUE!	#VALUE!	#VALUE!	#VALUE!	#VALUE!	#VALUE!	#VALUE!	#VALUE!	#VALUE!		#VALUE!
46857	hsa-miRPlus-E1043	NA	NA	NA	NA	NA	NA	NA	NA	NA	NA	NA	NA	0	#DIV/0!		#VALUE!	#VALUE!	#VALUE!	#VALUE!	#VALUE!	#VALUE!	#VALUE!	#VALUE!	#VALUE!	#VALUE!		#VALUE!
46477	hsa-miRPlus-E1044	NA	NA	NA	NA	NA	NA	NA	NA	NA	NA	NA	NA	0	#DIV/0!		#VALUE!	#VALUE!	#VALUE!	#VALUE!	#VALUE!	#VALUE!	#VALUE!	#VALUE!	#VALUE!	#VALUE!		#VALUE!
46426	hsa-miRPlus-E1046	NA	NA	NA	NA	NA	NA	NA	NA	NA	NA	NA	NA	0	#DIV/0!		#VALUE!	#VALUE!	#VALUE!	#VALUE!	#VALUE!	#VALUE!	#VALUE!	#VALUE!	#VALUE!	#VALUE!		#VALUE!
46234	hsa-miRPlus-E1048	NA	NA	NA	NA	NA	NA	NA	NA	NA	NA	NA	NA	0	#DIV/0!		#VALUE!	#VALUE!	#VALUE!	#VALUE!	#VALUE!	#VALUE!	#VALUE!	#VALUE!	#VALUE!	#VALUE!		#VALUE!
46318	hsa-miRPlus-E1049	NA	NA	NA	NA	NA	NA	NA	NA	NA	NA	NA	NA	0	#DIV/0!		#VALUE!	#VALUE!	#VALUE!	#VALUE!	#VALUE!	#VALUE!	#VALUE!	#VALUE!	#VALUE!	#VALUE!		#VALUE!
46981	hsa-miRPlus-E1050	NA	NA	NA	NA	NA	NA	NA	NA	NA	NA	NA	NA	0	#DIV/0!		#VALUE!	#VALUE!	#VALUE!	#VALUE!	#VALUE!	#VALUE!	#VALUE!	#VALUE!	#VALUE!	#VALUE!		#VALUE!
46229	hsa-miRPlus-E1051	NA	NA	NA	NA	NA	NA	NA	NA	NA	NA	NA	NA	0	#DIV/0!		#VALUE!	#VALUE!	#VALUE!	#VALUE!	#VALUE!	#VALUE!	#VALUE!	#VALUE!	#VALUE!	#VALUE!		#VALUE!
46280	hsa-miRPlus-E1053	NA	NA	NA	NA	NA	NA	NA	NA	NA	NA	NA	NA	0	#DIV/0!		#VALUE!	#VALUE!	#VALUE!	#VALUE!	#VALUE!	#VALUE!	#VALUE!	#VALUE!	#VALUE!	#VALUE!		#VALUE!
46748	hsa-miRPlus-E1054	NA	NA	NA	NA	NA	NA	NA	NA	NA	NA	NA	NA	0	#DIV/0!		#VALUE!	#VALUE!	#VALUE!	#VALUE!	#VALUE!	#VALUE!	#VALUE!	#VALUE!	#VALUE!	#VALUE!		#VALUE!
46727	hsa-miRPlus-E1055	NA	NA	NA	NA	NA	NA	NA	NA	NA	NA	NA	NA	0	#DIV/0!		#VALUE!	#VALUE!	#VALUE!	#VALUE!	#VALUE!	#VALUE!	#VALUE!	#VALUE!	#VALUE!	#VALUE!		#VALUE!
46864	hsa-miRPlus-E1056	NA	NA	NA	NA	NA	NA	NA	NA	NA	NA	NA	NA	0	#DIV/0!		#VALUE!	#VALUE!	#VALUE!	#VALUE!	#VALUE!	#VALUE!	#VALUE!	#VALUE!	#VALUE!	#VALUE!		#VALUE!
46444	hsa-miRPlus-E1057	NA	NA	NA	NA	NA	NA	NA	NA	NA	NA	NA	NA	0	#DIV/0!		#VALUE!	#VALUE!	#VALUE!	#VALUE!	#VALUE!	#VALUE!	#VALUE!	#VALUE!	#VALUE!	#VALUE!		#VALUE!
46865	hsa-miRPlus-E1059	NA	NA	NA	NA	NA	NA	NA	NA	NA	NA	NA	NA	0	#DIV/0!		#VALUE!	#VALUE!	#VALUE!	#VALUE!	#VALUE!	#VALUE!	#VALUE!	#VALUE!	#VALUE!	#VALUE!		#VALUE!
46546	hsa-miRPlus-E1061	NA	NA	NA	NA	NA	NA	NA	NA	NA	NA	NA	NA	0	#DIV/0!		#VALUE!	#VALUE!	#VALUE!	#VALUE!	#VALUE!	#VALUE!	#VALUE!	#VALUE!	#VALUE!	#VALUE!		#VALUE!
46490	hsa-miRPlus-E1062	NA	NA	NA	NA	NA	NA	NA	NA	NA	NA	NA	NA	0	#DIV/0!		#VALUE!	#VALUE!	#VALUE!	#VALUE!	#VALUE!	#VALUE!	#VALUE!	#VALUE!	#VALUE!	#VALUE!		#VALUE!
46492	hsa-miRPlus-E1064	NA	NA	NA	NA	NA	NA	NA	NA	NA	NA	NA	NA	0	#DIV/0!		#VALUE!	#VALUE!	#VALUE!	#VALUE!	#VALUE!	#VALUE!	#VALUE!	#VALUE!	#VALUE!	#VALUE!		#VALUE!
145931	hsa-miRPlus-E1066	NA	NA	NA	NA	NA	NA	NA	NA	NA	NA	NA	NA	0	#DIV/0!		#VALUE!	#VALUE!	#VALUE!	#VALUE!	#VALUE!	#VALUE!	#VALUE!	#VALUE!	#VALUE!	#VALUE!		#VALUE!
46504	hsa-miRPlus-E1068	NA	NA	NA	NA	NA	NA	NA	NA	NA	NA	NA	NA	0	#DIV/0!		#VALUE!	#VALUE!	#VALUE!	#VALUE!	#VALUE!	#VALUE!	#VALUE!	#VALUE!	#VALUE!	#VALUE!		#VALUE!
46830	hsa-miRPlus-E1069	NA	NA	NA	NA	NA	NA	NA	NA	NA	NA	NA	NA	0	#DIV/0!		#VALUE!	#VALUE!	#VALUE!	#VALUE!	#VALUE!	#VALUE!	#VALUE!	#VALUE!	#VALUE!	#VALUE!		#VALUE!
46459	hsa-miRPlus-E1070	NA	NA	NA	NA	NA	NA	NA	NA	NA	NA	NA	NA	0	#DIV/0!		#VALUE!	#VALUE!	#VALUE!	#VALUE!	#VALUE!	#VALUE!	#VALUE!	#VALUE!	#VALUE!	#VALUE!		#VALUE!
46874	hsa-miRPlus-E1071	NA	NA	NA	NA	NA	NA	NA	NA	NA	NA	NA	NA	0	#DIV/0!		#VALUE!	#VALUE!	#VALUE!	#VALUE!	#VALUE!	#VALUE!	#VALUE!	#VALUE!	#VALUE!	#VALUE!		#VALUE!
46578	hsa-miRPlus-E1073	NA	NA	NA	NA	NA	NA	NA	NA	NA	NA	NA	NA	0	#DIV/0!		#VALUE!	#VALUE!	#VALUE!	#VALUE!	#VALUE!	#VALUE!	#VALUE!	#VALUE!	#VALUE!	#VALUE!		#VALUE!
46575	hsa-miRPlus-E1074	NA	NA	NA	NA	NA	NA	NA	NA	NA	NA	NA	NA	0	#DIV/0!		#VALUE!	#VALUE!	#VALUE!	#VALUE!	#VALUE!	#VALUE!	#VALUE!	#VALUE!	#VALUE!	#VALUE!		#VALUE!
145939	hsa-miRPlus-E1075	NA	NA	NA	NA	NA	NA	NA	NA	NA	NA	NA	NA	0	#DIV/0!		#VALUE!	#VALUE!	#VALUE!	#VALUE!	#VALUE!	#VALUE!	#VALUE!	#VALUE!	#VALUE!	#VALUE!		#VALUE!
46225	hsa-miRPlus-E1079	NA	NA	NA	NA	NA	NA	NA	NA	NA	NA	NA	NA	0	#DIV/0!		#VALUE!	#VALUE!	#VALUE!	#VALUE!	#VALUE!	#VALUE!	#VALUE!	#VALUE!	#VALUE!	#VALUE!		#VALUE!
46637	hsa-miRPlus-E1080	NA	NA	NA	NA	NA	NA	NA	NA	NA	NA	NA	NA	0	#DIV/0!		#VALUE!	#VALUE!	#VALUE!	#VALUE!	#VALUE!	#VALUE!	#VALUE!	#VALUE!	#VALUE!	#VALUE!		#VALUE!
46886	hsa-miRPlus-E1081	NA	NA	NA	NA	NA	NA	NA	NA	NA	NA	NA	NA	0	#DIV/0!		#VALUE!	#VALUE!	#VALUE!	#VALUE!	#VALUE!	#VALUE!	#VALUE!	#VALUE!	#VALUE!	#VALUE!		#VALUE!
46216	hsa-miRPlus-E1083	NA	NA	NA	NA	NA	NA	NA	NA	NA	NA	NA	NA	0	#DIV/0!		#VALUE!	#VALUE!	#VALUE!	#VALUE!	#VALUE!	#VALUE!	#VALUE!	#VALUE!	#VALUE!	#VALUE!		#VALUE!
21576	hsa-miRPlus-E1086	NA	NA	NA	NA	NA	NA	NA	NA	NA	NA	NA	NA	0	#DIV/0!		#VALUE!	#VALUE!	#VALUE!	#VALUE!	#VALUE!	#VALUE!	#VALUE!	#VALUE!	#VALUE!	#VALUE!		#VALUE!
46665	hsa-miRPlus-E1087	NA	NA	NA	NA	NA	NA	NA	NA	NA	NA	NA	NA	0	#DIV/0!		#VALUE!	#VALUE!	#VALUE!	#VALUE!	#VALUE!	#VALUE!	#VALUE!	#VALUE!	#VALUE!	#VALUE!		#VALUE!
46838	hsa-miRPlus-E1089	NA	NA	NA	NA	NA	NA	NA	NA	NA	NA	NA	NA	0	#DIV/0!		#VALUE!	#VALUE!	#VALUE!	#VALUE!	#VALUE!	#VALUE!	#VALUE!	#VALUE!	#VALUE!	#VALUE!		#VALUE!
46502	hsa-miRPlus-E1091	NA	NA	NA	NA	NA	NA	NA	NA	NA	NA	NA	NA	0	#DIV/0!		#VALUE!	#VALUE!	#VALUE!	#VALUE!	#VALUE!	#VALUE!	#VALUE!	#VALUE!	#VALUE!	#VALUE!		#VALUE!
46497	hsa-miRPlus-E1092	NA	NA	NA	NA	NA	NA	NA	NA	NA	NA	NA	NA	0	#DIV/0!		#VALUE!	#VALUE!	#VALUE!	#VALUE!	#VALUE!	#VALUE!	#VALUE!	#VALUE!	#VALUE!	#VALUE!		#VALUE!
46224	hsa-miRPlus-E1094	NA	NA	NA	NA	NA	NA	NA	NA	NA	NA	NA	NA	0	#DIV/0!		#VALUE!	#VALUE!	#VALUE!	#VALUE!	#VALUE!	#VALUE!	#VALUE!	#VALUE!	#VALUE!	#VALUE!		#VALUE!
46532	hsa-miRPlus-E1095	NA	NA	NA	NA	NA	NA	NA	NA	NA	NA	NA	NA	0	#DIV/0!		#VALUE!	#VALUE!	#VALUE!	#VALUE!	#VALUE!	#VALUE!	#VALUE!	#VALUE!	#VALUE!	#VALUE!		#VALUE!
46364	hsa-miRPlus-E1096	NA	NA	NA	NA	NA	NA	NA	NA	NA	NA	NA	NA	0	#DIV/0!		#VALUE!	#VALUE!	#VALUE!	#VALUE!	#VALUE!	#VALUE!	#VALUE!	#VALUE!	#VALUE!	#VALUE!		#VALUE!
46337	hsa-miRPlus-E1102	NA	NA	NA	NA	NA	NA	NA	NA	NA	NA	NA	NA	0	#DIV/0!		#VALUE!	#VALUE!	#VALUE!	#VALUE!	#VALUE!	#VALUE!	#VALUE!	#VALUE!	#VALUE!	#VALUE!		#VALUE!
46312	hsa-miRPlus-E1106	NA	NA	NA	NA	NA	NA	NA	NA	NA	NA	NA	NA	0	#DIV/0!		#VALUE!	#VALUE!	#VALUE!	#VALUE!	#VALUE!	#VALUE!	#VALUE!	#VALUE!	#VALUE!	#VALUE!		#VALUE!
46238	hsa-miRPlus-E1107	NA	NA	NA	NA	NA	NA	NA	NA	NA	NA	NA	NA	0	#DIV/0!		#VALUE!	#VALUE!	#VALUE!	#VALUE!	#VALUE!	#VALUE!	#VALUE!	#VALUE!	#VALUE!	#VALUE!		#VALUE!
46858	hsa-miRPlus-E1109	NA	NA	NA	NA	NA	NA	NA	NA	NA	NA	NA	NA	0	#DIV/0!		#VALUE!	#VALUE!	#VALUE!	#VALUE!	#VALUE!	#VALUE!	#VALUE!	#VALUE!	#VALUE!	#VALUE!		#VALUE!
46862	hsa-miRPlus-E1111	NA	NA	NA	NA	NA	NA	NA	NA	NA	NA	NA	NA	0	#DIV/0!		#VALUE!	#VALUE!	#VALUE!	#VALUE!	#VALUE!	#VALUE!	#VALUE!	#VALUE!	#VALUE!	#VALUE!		#VALUE!
145983	hsa-miRPlus-E1114	NA	NA	NA	NA	NA	NA	NA	NA	NA	NA	NA	NA	0	#DIV/0!		#VALUE!	#VALUE!	#VALUE!	#VALUE!	#VALUE!	#VALUE!	#VALUE!	#VALUE!	#VALUE!	#VALUE!		#VALUE!
46605	hsa-miRPlus-E1118	NA	NA	NA	NA	NA	NA	NA	NA	NA	NA	NA	NA	0	#DIV/0!		#VALUE!	#VALUE!	#VALUE!	#VALUE!	#VALUE!	#VALUE!	#VALUE!	#VALUE!	#VALUE!	#VALUE!		#VALUE!
46499	hsa-miRPlus-E1119	NA	NA	NA	NA	NA	NA	NA	NA	NA	NA	NA	NA	0	#DIV/0!		#VALUE!	#VALUE!	#VALUE!	#VALUE!	#VALUE!	#VALUE!	#VALUE!	#VALUE!	#VALUE!	#VALUE!		#VALUE!
46372	hsa-miRPlus-E1120	NA	NA	NA	NA	NA	NA	NA	NA	NA	NA	NA	NA	0	#DIV/0!		#VALUE!	#VALUE!	#VALUE!	#VALUE!	#VALUE!	#VALUE!	#VALUE!	#VALUE!	#VALUE!	#VALUE!		#VALUE!
46760	hsa-miRPlus-E1121	NA	NA	NA	NA	NA	NA	NA	NA	NA	NA	NA	NA	0	#DIV/0!		#VALUE!	#VALUE!	#VALUE!	#VALUE!	#VALUE!	#VALUE!	#VALUE!	#VALUE!	#VALUE!	#VALUE!		#VALUE!
46663	hsa-miRPlus-E1122	NA	NA	NA	NA	NA	NA	NA	NA	NA	NA	NA	NA	0	#DIV/0!		#VALUE!	#VALUE!	#VALUE!	#VALUE!	#VALUE!	#VALUE!	#VALUE!	#VALUE!	#VALUE!	#VALUE!		#VALUE!
46480	hsa-miRPlus-E1123	NA	NA	NA	NA	NA	NA	NA	NA	NA	NA	NA	NA	0	#DIV/0!		#VALUE!	#VALUE!	#VALUE!	#VALUE!	#VALUE!	#VALUE!	#VALUE!	#VALUE!	#VALUE!	#VALUE!		#VALUE!
46257	hsa-miRPlus-E1125	NA	NA	NA	NA	NA	NA	NA	NA	NA	NA	NA	NA	0	#DIV/0!		#VALUE!	#VALUE!	#VALUE!	#VALUE!	#VALUE!	#VALUE!	#VALUE!	#VALUE!	#VALUE!	#VALUE!		#VALUE!
46333	hsa-miRPlus-E1126	NA	NA	NA	NA	NA	NA	NA	NA	NA	NA	NA	NA	0	#DIV/0!		#VALUE!	#VALUE!	#VALUE!	#VALUE!	#VALUE!	#VALUE!	#VALUE!	#VALUE!	#VALUE!	#VALUE!		#VALUE!
46447	hsa-miRPlus-E1127	NA	NA	NA	NA	NA	NA	NA	NA	NA	NA	NA	NA	0	#DIV/0!		#VALUE!	#VALUE!	#VALUE!	#VALUE!	#VALUE!	#VALUE!	#VALUE!	#VALUE!	#VALUE!	#VALUE!		#VALUE!
46672	hsa-miRPlus-E1128	NA	NA	NA	NA	NA	NA	NA	NA	NA	NA	NA	NA	0	#DIV/0!		#VALUE!	#VALUE!	#VALUE!	#VALUE!	#VALUE!	#VALUE!	#VALUE!	#VALUE!	#VALUE!	#VALUE!		#VALUE!
46767	hsa-miRPlus-E1129	NA	NA	NA	NA	NA	NA	NA	NA	NA	NA	NA	NA	0	#DIV/0!		#VALUE!	#VALUE!	#VALUE!	#VALUE!	#VALUE!	#VALUE!	#VALUE!	#VALUE!	#VALUE!	#VALUE!		#VALUE!
21617	hsa-miRPlus-E1130	NA	NA	NA	NA	NA	NA	NA	NA	NA	NA	NA	NA	0	#DIV/0!		#VALUE!	#VALUE!	#VALUE!	#VALUE!	#VALUE!	#VALUE!	#VALUE!	#VALUE!	#VALUE!	#VALUE!		#VALUE!
46254	hsa-miRPlus-E1132	NA	NA	NA	NA	NA	NA	NA	NA	NA	NA	NA	NA	0	#DIV/0!		#VALUE!	#VALUE!	#VALUE!	#VALUE!	#VALUE!	#VALUE!	#VALUE!	#VALUE!	#VALUE!	#VALUE!		#VALUE!
46383	hsa-miRPlus-E1133	NA	NA	NA	NA	NA	NA	NA	NA	NA	NA	NA	NA	0	#DIV/0!		#VALUE!	#VALUE!	#VALUE!	#VALUE!	#VALUE!	#VALUE!	#VALUE!	#VALUE!	#VALUE!	#VALUE!		#VALUE!
46975	hsa-miRPlus-E1137	NA	NA	NA	NA	NA	NA	NA	NA	NA	NA	NA	NA	0	#DIV/0!		#VALUE!	#VALUE!	#VALUE!	#VALUE!	#VALUE!	#VALUE!	#VALUE!	#VALUE!	#VALUE!	#VALUE!		#VALUE!
46232	hsa-miRPlus-E1138	NA	NA	NA	NA	NA	NA	NA	NA	NA	NA	NA	NA	0	#DIV/0!		#VALUE!	#VALUE!	#VALUE!	#VALUE!	#VALUE!	#VALUE!	#VALUE!	#VALUE!	#VALUE!	#VALUE!		#VALUE!
46651	hsa-miRPlus-E1140	NA	NA	NA	NA	NA	NA	NA	NA	NA	NA	NA	NA	0	#DIV/0!		#VALUE!	#VALUE!	#VALUE!	#VALUE!	#VALUE!	#VALUE!	#VALUE!	#VALUE!	#VALUE!	#VALUE!		#VALUE!
46464	hsa-miRPlus-E1142	NA	NA	NA	NA	NA	NA	NA	NA	NA	NA	NA	NA	0	#DIV/0!		#VALUE!	#VALUE!	#VALUE!	#VALUE!	#VALUE!	#VALUE!	#VALUE!	#VALUE!	#VALUE!	#VALUE!		#VALUE!
46867	hsa-miRPlus-E1143	NA	NA	NA	NA	NA	NA	NA	NA	NA	NA	NA	NA	0	#DIV/0!		#VALUE!	#VALUE!	#VALUE!	#VALUE!	#VALUE!	#VALUE!	#VALUE!	#VALUE!	#VALUE!	#VALUE!		#VALUE!
46745	hsa-miRPlus-E1144	NA	NA	NA	NA	NA	NA	NA	NA	NA	NA	NA	NA	0	#DIV/0!		#VALUE!	#VALUE!	#VALUE!	#VALUE!	#VALUE!	#VALUE!	#VALUE!	#VALUE!	#VALUE!	#VALUE!		#VALUE!
46714	hsa-miRPlus-E1145	NA	NA	NA	NA	NA	NA	NA	NA	NA	NA	NA	NA	0	#DIV/0!		#VALUE!	#VALUE!	#VALUE!	#VALUE!	#VALUE!	#VALUE!	#VALUE!	#VALUE!	#VALUE!	#VALUE!		#VALUE!
46399	hsa-miRPlus-E1147	NA	NA	NA	NA	NA	NA	NA	NA	NA	NA	NA	NA	0	#DIV/0!		#VALUE!	#VALUE!	#VALUE!	#VALUE!	#VALUE!	#VALUE!	#VALUE!	#VALUE!	#VALUE!	#VALUE!		#VALUE!
46212	hsa-miRPlus-E1148	NA	NA	NA	NA	NA	NA	NA	NA	NA	NA	NA	NA	0	#DIV/0!		#VALUE!	#VALUE!	#VALUE!	#VALUE!	#VALUE!	#VALUE!	#VALUE!	#VALUE!	#VALUE!	#VALUE!		#VALUE!
46370	hsa-miRPlus-E1150	NA	NA	NA	NA	NA	NA	NA	NA	NA	NA	NA	NA	0	#DIV/0!		#VALUE!	#VALUE!	#VALUE!	#VALUE!	#VALUE!	#VALUE!	#VALUE!	#VALUE!	#VALUE!	#VALUE!		#VALUE!
46471	hsa-miRPlus-E1154	NA	NA	NA	NA	NA	NA	NA	NA	NA	NA	NA	NA	0	#DIV/0!		#VALUE!	#VALUE!	#VALUE!	#VALUE!	#VALUE!	#VALUE!	#VALUE!	#VALUE!	#VALUE!	#VALUE!		#VALUE!
46718	hsa-miRPlus-E1156	NA	NA	NA	NA	NA	NA	NA	NA	NA	NA	NA	NA	0	#DIV/0!		#VALUE!	#VALUE!	#VALUE!	#VALUE!	#VALUE!	#VALUE!	#VALUE!	#VALUE!	#VALUE!	#VALUE!		#VALUE!
46785	hsa-miRPlus-E1157	NA	NA	NA	NA	NA	NA	NA	NA	NA	NA	NA	NA	0	#DIV/0!		#VALUE!	#VALUE!	#VALUE!	#VALUE!	#VALUE!	#VALUE!	#VALUE!	#VALUE!	#VALUE!	#VALUE!		#VALUE!
46431	hsa-miRPlus-E1159	NA	NA	NA	NA	NA	NA	NA	NA	NA	NA	NA	NA	0	#DIV/0!		#VALUE!	#VALUE!	#VALUE!	#VALUE!	#VALUE!	#VALUE!	#VALUE!	#VALUE!	#VALUE!	#VALUE!		#VALUE!
46644	hsa-miRPlus-E1160	NA	NA	NA	NA	NA	NA	NA	NA	NA	NA	NA	NA	0	#DIV/0!		#VALUE!	#VALUE!	#VALUE!	#VALUE!	#VALUE!	#VALUE!	#VALUE!	#VALUE!	#VALUE!	#VALUE!		#VALUE!
46530	hsa-miRPlus-E1161	NA	NA	NA	NA	NA	NA	NA	NA	NA	NA	NA	NA	0	#DIV/0!		#VALUE!	#VALUE!	#VALUE!	#VALUE!	#VALUE!	#VALUE!	#VALUE!	#VALUE!	#VALUE!	#VALUE!		#VALUE!
46706	hsa-miRPlus-E1162	NA	NA	NA	NA	NA	NA	NA	NA	NA	NA	NA	NA	0	#DIV/0!		#VALUE!	#VALUE!	#VALUE!	#VALUE!	#VALUE!	#VALUE!	#VALUE!	#VALUE!	#VALUE!	#VALUE!		#VALUE!
46809	hsa-miRPlus-E1163	NA	NA	NA	NA	NA	NA	NA	NA	NA	NA	NA	NA	0	#DIV/0!		#VALUE!	#VALUE!	#VALUE!	#VALUE!	#VALUE!	#VALUE!	#VALUE!	#VALUE!	#VALUE!	#VALUE!		#VALUE!
46782	hsa-miRPlus-E1164	NA	NA	NA	NA	NA	NA	NA	NA	NA	NA	NA	NA	0	#DIV/0!		#VALUE!	#VALUE!	#VALUE!	#VALUE!	#VALUE!	#VALUE!	#VALUE!	#VALUE!	#VALUE!	#VALUE!		#VALUE!
46522	hsa-miRPlus-E1165	NA	NA	NA	NA	NA	NA	NA	NA	NA	NA	NA	NA	0	#DIV/0!		#VALUE!	#VALUE!	#VALUE!	#VALUE!	#VALUE!	#VALUE!	#VALUE!	#VALUE!	#VALUE!	#VALUE!		#VALUE!
46931	hsa-miRPlus-E1166	NA	NA	NA	NA	NA	NA	NA	NA	NA	NA	NA	NA	0	#DIV/0!		#VALUE!	#VALUE!	#VALUE!	#VALUE!	#VALUE!	#VALUE!	#VALUE!	#VALUE!	#VALUE!	#VALUE!		#VALUE!
46456	hsa-miRPlus-E1167	NA	NA	NA	NA	NA	NA	NA	NA	NA	NA	NA	NA	0	#DIV/0!		#VALUE!	#VALUE!	#VALUE!	#VALUE!	#VALUE!	#VALUE!	#VALUE!	#VALUE!	#VALUE!	#VALUE!		#VALUE!
46561	hsa-miRPlus-E1168	NA	NA	NA	NA	NA	NA	NA	NA	NA	NA	NA	NA	0	#DIV/0!		#VALUE!	#VALUE!	#VALUE!	#VALUE!	#VALUE!	#VALUE!	#VALUE!	#VALUE!	#VALUE!	#VALUE!		#VALUE!
46524	hsa-miRPlus-E1169	NA	NA	NA	NA	NA	NA	NA	NA	NA	NA	NA	NA	0	#DIV/0!		#VALUE!	#VALUE!	#VALUE!	#VALUE!	#VALUE!	#VALUE!	#VALUE!	#VALUE!	#VALUE!	#VALUE!		#VALUE!
46881	hsa-miRPlus-E1171	NA	NA	NA	NA	NA	NA	NA	NA	NA	NA	NA	NA	0	#DIV/0!		#VALUE!	#VALUE!	#VALUE!	#VALUE!	#VALUE!	#VALUE!	#VALUE!	#VALUE!	#VALUE!	#VALUE!		#VALUE!
46740	hsa-miRPlus-E1173	NA	NA	NA	NA	NA	NA	NA	NA	NA	NA	NA	NA	0	#DIV/0!		#VALUE!	#VALUE!	#VALUE!	#VALUE!	#VALUE!	#VALUE!	#VALUE!	#VALUE!	#VALUE!	#VALUE!		#VALUE!
46854	hsa-miRPlus-E1174	NA	NA	NA	NA	NA	NA	NA	NA	NA	NA	NA	NA	0	#DIV/0!		#VALUE!	#VALUE!	#VALUE!	#VALUE!	#VALUE!	#VALUE!	#VALUE!	#VALUE!	#VALUE!	#VALUE!		#VALUE!
46357	hsa-miRPlus-E1176	NA	NA	NA	NA	NA	NA	NA	NA	NA	NA	NA	NA	0	#DIV/0!		#VALUE!	#VALUE!	#VALUE!	#VALUE!	#VALUE!	#VALUE!	#VALUE!	#VALUE!	#VALUE!	#VALUE!		#VALUE!
46282	hsa-miRPlus-E1177	NA	NA	NA	NA	NA	NA	NA	NA	NA	NA	NA	NA	0	#DIV/0!		#VALUE!	#VALUE!	#VALUE!	#VALUE!	#VALUE!	#VALUE!	#VALUE!	#VALUE!	#VALUE!	#VALUE!		#VALUE!
46560	hsa-miRPlus-E1179	NA	NA	NA	NA	NA	NA	NA	NA	NA	NA	NA	NA	0	#DIV/0!		#VALUE!	#VALUE!	#VALUE!	#VALUE!	#VALUE!	#VALUE!	#VALUE!	#VALUE!	#VALUE!	#VALUE!		#VALUE!
46230	hsa-miRPlus-E1180	NA	NA	NA	NA	NA	NA	NA	NA	NA	NA	NA	NA	0	#DIV/0!		#VALUE!	#VALUE!	#VALUE!	#VALUE!	#VALUE!	#VALUE!	#VALUE!	#VALUE!	#VALUE!	#VALUE!		#VALUE!
46226	hsa-miRPlus-E1181	NA	NA	NA	NA	NA	NA	NA	NA	NA	NA	NA	NA	0	#DIV/0!		#VALUE!	#VALUE!	#VALUE!	#VALUE!	#VALUE!	#VALUE!	#VALUE!	#VALUE!	#VALUE!	#VALUE!		#VALUE!
45877	hsa-miRPlus-E1183	NA	NA	NA	NA	NA	NA	NA	NA	NA	NA	NA	NA	0	#DIV/0!		#VALUE!	#VALUE!	#VALUE!	#VALUE!	#VALUE!	#VALUE!	#VALUE!	#VALUE!	#VALUE!	#VALUE!		#VALUE!
45883	hsa-miRPlus-E1184	NA	NA	NA	NA	NA	NA	NA	NA	NA	NA	NA	NA	0	#DIV/0!		#VALUE!	#VALUE!	#VALUE!	#VALUE!	#VALUE!	#VALUE!	#VALUE!	#VALUE!	#VALUE!	#VALUE!		#VALUE!
21670	hsa-miRPlus-E1187	NA	NA	NA	NA	NA	NA	NA	NA	NA	NA	NA	NA	0	#DIV/0!		#VALUE!	#VALUE!	#VALUE!	#VALUE!	#VALUE!	#VALUE!	#VALUE!	#VALUE!	#VALUE!	#VALUE!		#VALUE!
46542	hsa-miRPlus-E1188	NA	NA	NA	NA	NA	NA	NA	NA	NA	NA	NA	NA	0	#DIV/0!		#VALUE!	#VALUE!	#VALUE!	#VALUE!	#VALUE!	#VALUE!	#VALUE!	#VALUE!	#VALUE!	#VALUE!		#VALUE!
46805	hsa-miRPlus-E1190	NA	NA	NA	NA	NA	NA	NA	NA	NA	NA	NA	NA	0	#DIV/0!		#VALUE!	#VALUE!	#VALUE!	#VALUE!	#VALUE!	#VALUE!	#VALUE!	#VALUE!	#VALUE!	#VALUE!		#VALUE!
46494	hsa-miRPlus-E1191	NA	NA	NA	NA	NA	NA	NA	NA	NA	NA	NA	NA	0	#DIV/0!		#VALUE!	#VALUE!	#VALUE!	#VALUE!	#VALUE!	#VALUE!	#VALUE!	#VALUE!	#VALUE!	#VALUE!		#VALUE!
46516	hsa-miRPlus-E1192	NA	NA	NA	NA	NA	NA	NA	NA	NA	NA	NA	NA	0	#DIV/0!		#VALUE!	#VALUE!	#VALUE!	#VALUE!	#VALUE!	#VALUE!	#VALUE!	#VALUE!	#VALUE!	#VALUE!		#VALUE!
46842	hsa-miRPlus-E1194	NA	NA	NA	NA	NA	NA	NA	NA	NA	NA	NA	NA	0	#DIV/0!		#VALUE!	#VALUE!	#VALUE!	#VALUE!	#VALUE!	#VALUE!	#VALUE!	#VALUE!	#VALUE!	#VALUE!		#VALUE!
46245	hsa-miRPlus-E1195	NA	NA	NA	NA	NA	NA	NA	NA	NA	NA	NA	NA	0	#DIV/0!		#VALUE!	#VALUE!	#VALUE!	#VALUE!	#VALUE!	#VALUE!	#VALUE!	#VALUE!	#VALUE!	#VALUE!		#VALUE!
46523	hsa-miRPlus-E1196	NA	NA	NA	NA	NA	NA	NA	NA	NA	NA	NA	NA	0	#DIV/0!		#VALUE!	#VALUE!	#VALUE!	#VALUE!	#VALUE!	#VALUE!	#VALUE!	#VALUE!	#VALUE!	#VALUE!		#VALUE!
46591	hsa-miRPlus-E1197	NA	NA	NA	NA	NA	NA	NA	NA	NA	NA	NA	NA	0	#DIV/0!		#VALUE!	#VALUE!	#VALUE!	#VALUE!	#VALUE!	#VALUE!	#VALUE!	#VALUE!	#VALUE!	#VALUE!		#VALUE!
46664	hsa-miRPlus-E1199	NA	NA	NA	NA	NA	NA	NA	NA	NA	NA	NA	NA	0	#DIV/0!		#VALUE!	#VALUE!	#VALUE!	#VALUE!	#VALUE!	#VALUE!	#VALUE!	#VALUE!	#VALUE!	#VALUE!		#VALUE!
46397	hsa-miRPlus-E1201	NA	NA	NA	NA	NA	NA	NA	NA	NA	NA	NA	NA	0	#DIV/0!		#VALUE!	#VALUE!	#VALUE!	#VALUE!	#VALUE!	#VALUE!	#VALUE!	#VALUE!	#VALUE!	#VALUE!		#VALUE!
46643	hsa-miRPlus-E1203	NA	NA	NA	NA	NA	NA	NA	NA	NA	NA	NA	NA	0	#DIV/0!		#VALUE!	#VALUE!	#VALUE!	#VALUE!	#VALUE!	#VALUE!	#VALUE!	#VALUE!	#VALUE!	#VALUE!		#VALUE!
46722	hsa-miRPlus-E1204	NA	NA	NA	NA	NA	NA	NA	NA	NA	NA	NA	NA	0	#DIV/0!		#VALUE!	#VALUE!	#VALUE!	#VALUE!	#VALUE!	#VALUE!	#VALUE!	#VALUE!	#VALUE!	#VALUE!		#VALUE!
46768	hsa-miRPlus-E1205	NA	NA	NA	NA	NA	NA	NA	NA	NA	NA	NA	NA	0	#DIV/0!		#VALUE!	#VALUE!	#VALUE!	#VALUE!	#VALUE!	#VALUE!	#VALUE!	#VALUE!	#VALUE!	#VALUE!		#VALUE!
46486	hsa-miRPlus-E1206	NA	NA	NA	NA	NA	NA	NA	NA	NA	NA	NA	NA	0	#DIV/0!		#VALUE!	#VALUE!	#VALUE!	#VALUE!	#VALUE!	#VALUE!	#VALUE!	#VALUE!	#VALUE!	#VALUE!		#VALUE!
46942	hsa-miRPlus-E1207	NA	NA	NA	NA	NA	NA	NA	NA	NA	NA	NA	NA	0	#DIV/0!		#VALUE!	#VALUE!	#VALUE!	#VALUE!	#VALUE!	#VALUE!	#VALUE!	#VALUE!	#VALUE!	#VALUE!		#VALUE!
46566	hsa-miRPlus-E1210	NA	NA	NA	NA	NA	NA	NA	NA	NA	NA	NA	NA	0	#DIV/0!		#VALUE!	#VALUE!	#VALUE!	#VALUE!	#VALUE!	#VALUE!	#VALUE!	#VALUE!	#VALUE!	#VALUE!		#VALUE!
46657	hsa-miRPlus-E1211	NA	NA	NA	NA	NA	NA	NA	NA	NA	NA	NA	NA	0	#DIV/0!		#VALUE!	#VALUE!	#VALUE!	#VALUE!	#VALUE!	#VALUE!	#VALUE!	#VALUE!	#VALUE!	#VALUE!		#VALUE!
46780	hsa-miRPlus-E1213	NA	NA	NA	NA	NA	NA	NA	NA	NA	NA	NA	NA	0	#DIV/0!		#VALUE!	#VALUE!	#VALUE!	#VALUE!	#VALUE!	#VALUE!	#VALUE!	#VALUE!	#VALUE!	#VALUE!		#VALUE!
46887	hsa-miRPlus-E1215	NA	NA	NA	NA	NA	NA	NA	NA	NA	NA	NA	NA	0	#DIV/0!		#VALUE!	#VALUE!	#VALUE!	#VALUE!	#VALUE!	#VALUE!	#VALUE!	#VALUE!	#VALUE!	#VALUE!		#VALUE!
46432	hsa-miRPlus-E1216	NA	NA	NA	NA	NA	NA	NA	NA	NA	NA	NA	NA	0	#DIV/0!		#VALUE!	#VALUE!	#VALUE!	#VALUE!	#VALUE!	#VALUE!	#VALUE!	#VALUE!	#VALUE!	#VALUE!		#VALUE!
46557	hsa-miRPlus-E1233	NA	NA	NA	NA	NA	NA	NA	NA	NA	NA	NA	NA	0	#DIV/0!		#VALUE!	#VALUE!	#VALUE!	#VALUE!	#VALUE!	#VALUE!	#VALUE!	#VALUE!	#VALUE!	#VALUE!		#VALUE!
46247	hsa-miRPlus-E1234	NA	NA	NA	NA	NA	NA	NA	NA	NA	NA	NA	NA	0	#DIV/0!		#VALUE!	#VALUE!	#VALUE!	#VALUE!	#VALUE!	#VALUE!	#VALUE!	#VALUE!	#VALUE!	#VALUE!		#VALUE!
46263	hsa-miRPlus-E1236	NA	NA	NA	NA	NA	NA	NA	NA	NA	NA	NA	NA	0	#DIV/0!		#VALUE!	#VALUE!	#VALUE!	#VALUE!	#VALUE!	#VALUE!	#VALUE!	#VALUE!	#VALUE!	#VALUE!		#VALUE!
46520	hsa-miRPlus-E1241	NA	NA	NA	NA	NA	NA	NA	NA	NA	NA	NA	NA	0	#DIV/0!		#VALUE!	#VALUE!	#VALUE!	#VALUE!	#VALUE!	#VALUE!	#VALUE!	#VALUE!	#VALUE!	#VALUE!		#VALUE!
46668	hsa-miRPlus-E1256	NA	NA	NA	NA	NA	NA	NA	NA	NA	NA	NA	NA	0	#DIV/0!		#VALUE!	#VALUE!	#VALUE!	#VALUE!	#VALUE!	#VALUE!	#VALUE!	#VALUE!	#VALUE!	#VALUE!		#VALUE!
46550	hsa-miRPlus-E1259	NA	NA	NA	NA	NA	NA	NA	NA	NA	NA	NA	NA	0	#DIV/0!		#VALUE!	#VALUE!	#VALUE!	#VALUE!	#VALUE!	#VALUE!	#VALUE!	#VALUE!	#VALUE!	#VALUE!		#VALUE!
46653	hsa-miRPlus-E1260	NA	NA	NA	NA	NA	NA	NA	NA	NA	NA	NA	NA	0	#DIV/0!		#VALUE!	#VALUE!	#VALUE!	#VALUE!	#VALUE!	#VALUE!	#VALUE!	#VALUE!	#VALUE!	#VALUE!		#VALUE!
46619	hsa-miRPlus-E1269	NA	NA	NA	NA	NA	NA	NA	NA	NA	NA	NA	NA	0	#DIV/0!		#VALUE!	#VALUE!	#VALUE!	#VALUE!	#VALUE!	#VALUE!	#VALUE!	#VALUE!	#VALUE!	#VALUE!		#VALUE!
46242	hsa-miRPlus-E1275	NA	NA	NA	NA	NA	NA	NA	NA	NA	NA	NA	NA	0	#DIV/0!		#VALUE!	#VALUE!	#VALUE!	#VALUE!	#VALUE!	#VALUE!	#VALUE!	#VALUE!	#VALUE!	#VALUE!		#VALUE!
46274	hsa-miRPlus-E1287	NA	NA	NA	NA	NA	NA	NA	NA	NA	NA	NA	NA	0	#DIV/0!		#VALUE!	#VALUE!	#VALUE!	#VALUE!	#VALUE!	#VALUE!	#VALUE!	#VALUE!	#VALUE!	#VALUE!		#VALUE!
46756	hsa-miRPlus-F1001	NA	NA	NA	NA	NA	NA	NA	NA	NA	NA	NA	NA	0	#DIV/0!		#VALUE!	#VALUE!	#VALUE!	#VALUE!	#VALUE!	#VALUE!	#VALUE!	#VALUE!	#VALUE!	#VALUE!		#VALUE!
46847	hsa-miRPlus-F1006	NA	NA	NA	NA	NA	NA	NA	NA	NA	NA	NA	NA	0	#DIV/0!		#VALUE!	#VALUE!	#VALUE!	#VALUE!	#VALUE!	#VALUE!	#VALUE!	#VALUE!	#VALUE!	#VALUE!		#VALUE!
46549	hsa-miRPlus-F1007	NA	NA	NA	NA	NA	NA	NA	NA	NA	NA	NA	NA	0	#DIV/0!		#VALUE!	#VALUE!	#VALUE!	#VALUE!	#VALUE!	#VALUE!	#VALUE!	#VALUE!	#VALUE!	#VALUE!		#VALUE!
46460	hsa-miRPlus-F1008	NA	NA	NA	NA	NA	NA	NA	NA	NA	NA	NA	NA	0	#DIV/0!		#VALUE!	#VALUE!	#VALUE!	#VALUE!	#VALUE!	#VALUE!	#VALUE!	#VALUE!	#VALUE!	#VALUE!		#VALUE!
46387	hsa-miRPlus-F1009	NA	NA	NA	NA	NA	NA	NA	NA	NA	NA	NA	NA	0	#DIV/0!		#VALUE!	#VALUE!	#VALUE!	#VALUE!	#VALUE!	#VALUE!	#VALUE!	#VALUE!	#VALUE!	#VALUE!		#VALUE!
46763	hsa-miRPlus-F1010	NA	NA	NA	NA	NA	NA	NA	NA	NA	NA	NA	NA	0	#DIV/0!		#VALUE!	#VALUE!	#VALUE!	#VALUE!	#VALUE!	#VALUE!	#VALUE!	#VALUE!	#VALUE!	#VALUE!		#VALUE!
46472	hsa-miRPlus-F1011	NA	NA	NA	NA	NA	NA	NA	NA	NA	NA	NA	NA	0	#DIV/0!		#VALUE!	#VALUE!	#VALUE!	#VALUE!	#VALUE!	#VALUE!	#VALUE!	#VALUE!	#VALUE!	#VALUE!		#VALUE!
46682	hsa-miRPlus-F1012	NA	NA	NA	NA	NA	NA	NA	NA	NA	NA	NA	NA	0	#DIV/0!		#VALUE!	#VALUE!	#VALUE!	#VALUE!	#VALUE!	#VALUE!	#VALUE!	#VALUE!	#VALUE!	#VALUE!		#VALUE!
46569	hsa-miRPlus-F1013	NA	NA	NA	NA	NA	NA	NA	NA	NA	NA	NA	NA	0	#DIV/0!		#VALUE!	#VALUE!	#VALUE!	#VALUE!	#VALUE!	#VALUE!	#VALUE!	#VALUE!	#VALUE!	#VALUE!		#VALUE!
46659	hsa-miRPlus-F1014	NA	NA	NA	NA	NA	NA	NA	NA	NA	NA	NA	NA	0	#DIV/0!		#VALUE!	#VALUE!	#VALUE!	#VALUE!	#VALUE!	#VALUE!	#VALUE!	#VALUE!	#VALUE!	#VALUE!		#VALUE!
46736	hsa-miRPlus-F1015	NA	NA	NA	NA	NA	NA	NA	NA	NA	NA	NA	NA	0	#DIV/0!		#VALUE!	#VALUE!	#VALUE!	#VALUE!	#VALUE!	#VALUE!	#VALUE!	#VALUE!	#VALUE!	#VALUE!		#VALUE!
46392	hsa-miRPlus-F1016	NA	NA	NA	NA	NA	NA	NA	NA	NA	NA	NA	NA	0	#DIV/0!		#VALUE!	#VALUE!	#VALUE!	#VALUE!	#VALUE!	#VALUE!	#VALUE!	#VALUE!	#VALUE!	#VALUE!		#VALUE!
46528	hsa-miRPlus-F1018	NA	NA	NA	NA	NA	NA	NA	NA	NA	NA	NA	NA	0	#DIV/0!		#VALUE!	#VALUE!	#VALUE!	#VALUE!	#VALUE!	#VALUE!	#VALUE!	#VALUE!	#VALUE!	#VALUE!		#VALUE!
46673	hsa-miRPlus-F1019	NA	NA	NA	NA	NA	NA	NA	NA	NA	NA	NA	NA	0	#DIV/0!		#VALUE!	#VALUE!	#VALUE!	#VALUE!	#VALUE!	#VALUE!	#VALUE!	#VALUE!	#VALUE!	#VALUE!		#VALUE!
46526	hsa-miRPlus-F1022	NA	NA	NA	NA	NA	NA	NA	NA	NA	NA	NA	NA	0	#DIV/0!		#VALUE!	#VALUE!	#VALUE!	#VALUE!	#VALUE!	#VALUE!	#VALUE!	#VALUE!	#VALUE!	#VALUE!		#VALUE!
46410	hsa-miRPlus-F1025	NA	NA	NA	NA	NA	NA	NA	NA	NA	NA	NA	NA	0	#DIV/0!		#VALUE!	#VALUE!	#VALUE!	#VALUE!	#VALUE!	#VALUE!	#VALUE!	#VALUE!	#VALUE!	#VALUE!		#VALUE!
46365	hsa-miRPlus-F1027	NA	NA	NA	NA	NA	NA	NA	NA	NA	NA	NA	NA	0	#DIV/0!		#VALUE!	#VALUE!	#VALUE!	#VALUE!	#VALUE!	#VALUE!	#VALUE!	#VALUE!	#VALUE!	#VALUE!		#VALUE!
46250	hsa-miRPlus-F1028	NA	NA	NA	NA	NA	NA	NA	NA	NA	NA	NA	NA	0	#DIV/0!		#VALUE!	#VALUE!	#VALUE!	#VALUE!	#VALUE!	#VALUE!	#VALUE!	#VALUE!	#VALUE!	#VALUE!		#VALUE!
46089	hsa-miRPlus-F1030	NA	NA	NA	NA	NA	NA	NA	NA	NA	NA	NA	NA	0	#DIV/0!		#VALUE!	#VALUE!	#VALUE!	#VALUE!	#VALUE!	#VALUE!	#VALUE!	#VALUE!	#VALUE!	#VALUE!		#VALUE!
46433	hsa-miRPlus-F1031	NA	NA	NA	NA	NA	NA	NA	NA	NA	NA	NA	NA	0	#DIV/0!		#VALUE!	#VALUE!	#VALUE!	#VALUE!	#VALUE!	#VALUE!	#VALUE!	#VALUE!	#VALUE!	#VALUE!		#VALUE!
46772	hsa-miRPlus-F1032	NA	NA	NA	NA	NA	NA	NA	NA	NA	NA	NA	NA	0	#DIV/0!		#VALUE!	#VALUE!	#VALUE!	#VALUE!	#VALUE!	#VALUE!	#VALUE!	#VALUE!	#VALUE!	#VALUE!		#VALUE!
46585	hsa-miRPlus-F1033	NA	NA	NA	NA	NA	NA	NA	NA	NA	NA	NA	NA	0	#DIV/0!		#VALUE!	#VALUE!	#VALUE!	#VALUE!	#VALUE!	#VALUE!	#VALUE!	#VALUE!	#VALUE!	#VALUE!		#VALUE!
46407	hsa-miRPlus-F1034	NA	NA	NA	NA	NA	NA	NA	NA	NA	NA	NA	NA	0	#DIV/0!		#VALUE!	#VALUE!	#VALUE!	#VALUE!	#VALUE!	#VALUE!	#VALUE!	#VALUE!	#VALUE!	#VALUE!		#VALUE!
46244	hsa-miRPlus-F1035	NA	NA	NA	NA	NA	NA	NA	NA	NA	NA	NA	NA	0	#DIV/0!		#VALUE!	#VALUE!	#VALUE!	#VALUE!	#VALUE!	#VALUE!	#VALUE!	#VALUE!	#VALUE!	#VALUE!		#VALUE!
46296	hsa-miRPlus-F1036	NA	NA	NA	NA	NA	NA	NA	NA	NA	NA	NA	NA	0	#DIV/0!		#VALUE!	#VALUE!	#VALUE!	#VALUE!	#VALUE!	#VALUE!	#VALUE!	#VALUE!	#VALUE!	#VALUE!		#VALUE!
46388	hsa-miRPlus-F1037	NA	NA	NA	NA	NA	NA	NA	NA	NA	NA	NA	NA	0	#DIV/0!		#VALUE!	#VALUE!	#VALUE!	#VALUE!	#VALUE!	#VALUE!	#VALUE!	#VALUE!	#VALUE!	#VALUE!		#VALUE!
46505	hsa-miRPlus-F1038	NA	NA	NA	NA	NA	NA	NA	NA	NA	NA	NA	NA	0	#DIV/0!		#VALUE!	#VALUE!	#VALUE!	#VALUE!	#VALUE!	#VALUE!	#VALUE!	#VALUE!	#VALUE!	#VALUE!		#VALUE!
46841	hsa-miRPlus-F1039	NA	NA	NA	NA	NA	NA	NA	NA	NA	NA	NA	NA	0	#DIV/0!		#VALUE!	#VALUE!	#VALUE!	#VALUE!	#VALUE!	#VALUE!	#VALUE!	#VALUE!	#VALUE!	#VALUE!		#VALUE!
46311	hsa-miRPlus-F1040	NA	NA	NA	NA	NA	NA	NA	NA	NA	NA	NA	NA	0	#DIV/0!		#VALUE!	#VALUE!	#VALUE!	#VALUE!	#VALUE!	#VALUE!	#VALUE!	#VALUE!	#VALUE!	#VALUE!		#VALUE!
46519	hsa-miRPlus-F1042	NA	NA	NA	NA	NA	NA	NA	NA	NA	NA	NA	NA	0	#DIV/0!		#VALUE!	#VALUE!	#VALUE!	#VALUE!	#VALUE!	#VALUE!	#VALUE!	#VALUE!	#VALUE!	#VALUE!		#VALUE!
46252	hsa-miRPlus-F1043	NA	NA	NA	NA	NA	NA	NA	NA	NA	NA	NA	NA	0	#DIV/0!		#VALUE!	#VALUE!	#VALUE!	#VALUE!	#VALUE!	#VALUE!	#VALUE!	#VALUE!	#VALUE!	#VALUE!		#VALUE!
46573	hsa-miRPlus-F1044	NA	NA	NA	NA	NA	NA	NA	NA	NA	NA	NA	NA	0	#DIV/0!		#VALUE!	#VALUE!	#VALUE!	#VALUE!	#VALUE!	#VALUE!	#VALUE!	#VALUE!	#VALUE!	#VALUE!		#VALUE!
46607	hsa-miRPlus-F1046	NA	NA	NA	NA	NA	NA	NA	NA	NA	NA	NA	NA	0	#DIV/0!		#VALUE!	#VALUE!	#VALUE!	#VALUE!	#VALUE!	#VALUE!	#VALUE!	#VALUE!	#VALUE!	#VALUE!		#VALUE!
46701	hsa-miRPlus-F1047	NA	NA	NA	NA	NA	NA	NA	NA	NA	NA	NA	NA	0	#DIV/0!		#VALUE!	#VALUE!	#VALUE!	#VALUE!	#VALUE!	#VALUE!	#VALUE!	#VALUE!	#VALUE!	#VALUE!		#VALUE!
46455	hsa-miRPlus-F1048	NA	NA	NA	NA	NA	NA	NA	NA	NA	NA	NA	NA	0	#DIV/0!		#VALUE!	#VALUE!	#VALUE!	#VALUE!	#VALUE!	#VALUE!	#VALUE!	#VALUE!	#VALUE!	#VALUE!		#VALUE!
46253	hsa-miRPlus-F1049	NA	NA	NA	NA	NA	NA	NA	NA	NA	NA	NA	NA	0	#DIV/0!		#VALUE!	#VALUE!	#VALUE!	#VALUE!	#VALUE!	#VALUE!	#VALUE!	#VALUE!	#VALUE!	#VALUE!		#VALUE!
46757	hsa-miRPlus-F1050	NA	NA	NA	NA	NA	NA	NA	NA	NA	NA	NA	NA	0	#DIV/0!		#VALUE!	#VALUE!	#VALUE!	#VALUE!	#VALUE!	#VALUE!	#VALUE!	#VALUE!	#VALUE!	#VALUE!		#VALUE!
46884	hsa-miRPlus-F1051	NA	NA	NA	NA	NA	NA	NA	NA	NA	NA	NA	NA	0	#DIV/0!		#VALUE!	#VALUE!	#VALUE!	#VALUE!	#VALUE!	#VALUE!	#VALUE!	#VALUE!	#VALUE!	#VALUE!		#VALUE!
46612	hsa-miRPlus-F1052	NA	NA	NA	NA	NA	NA	NA	NA	NA	NA	NA	NA	0	#DIV/0!		#VALUE!	#VALUE!	#VALUE!	#VALUE!	#VALUE!	#VALUE!	#VALUE!	#VALUE!	#VALUE!	#VALUE!		#VALUE!
46848	hsa-miRPlus-F1053	NA	NA	NA	NA	NA	NA	NA	NA	NA	NA	NA	NA	0	#DIV/0!		#VALUE!	#VALUE!	#VALUE!	#VALUE!	#VALUE!	#VALUE!	#VALUE!	#VALUE!	#VALUE!	#VALUE!		#VALUE!
46533	hsa-miRPlus-F1056	NA	NA	NA	NA	NA	NA	NA	NA	NA	NA	NA	NA	0	#DIV/0!		#VALUE!	#VALUE!	#VALUE!	#VALUE!	#VALUE!	#VALUE!	#VALUE!	#VALUE!	#VALUE!	#VALUE!		#VALUE!
46452	hsa-miRPlus-F1057	NA	NA	NA	NA	NA	NA	NA	NA	NA	NA	NA	NA	0	#DIV/0!		#VALUE!	#VALUE!	#VALUE!	#VALUE!	#VALUE!	#VALUE!	#VALUE!	#VALUE!	#VALUE!	#VALUE!		#VALUE!
46680	hsa-miRPlus-F1060	NA	NA	NA	NA	NA	NA	NA	NA	NA	NA	NA	NA	0	#DIV/0!		#VALUE!	#VALUE!	#VALUE!	#VALUE!	#VALUE!	#VALUE!	#VALUE!	#VALUE!	#VALUE!	#VALUE!		#VALUE!
46568	hsa-miRPlus-F1061	NA	NA	NA	NA	NA	NA	NA	NA	NA	NA	NA	NA	0	#DIV/0!		#VALUE!	#VALUE!	#VALUE!	#VALUE!	#VALUE!	#VALUE!	#VALUE!	#VALUE!	#VALUE!	#VALUE!		#VALUE!
46582	hsa-miRPlus-F1062	NA	NA	NA	NA	NA	NA	NA	NA	NA	NA	NA	NA	0	#DIV/0!		#VALUE!	#VALUE!	#VALUE!	#VALUE!	#VALUE!	#VALUE!	#VALUE!	#VALUE!	#VALUE!	#VALUE!		#VALUE!
46694	hsa-miRPlus-F1067	NA	NA	NA	NA	NA	NA	NA	NA	NA	NA	NA	NA	0	#DIV/0!		#VALUE!	#VALUE!	#VALUE!	#VALUE!	#VALUE!	#VALUE!	#VALUE!	#VALUE!	#VALUE!	#VALUE!		#VALUE!
46405	hsa-miRPlus-F1070	NA	NA	NA	NA	NA	NA	NA	NA	NA	NA	NA	NA	0	#DIV/0!		#VALUE!	#VALUE!	#VALUE!	#VALUE!	#VALUE!	#VALUE!	#VALUE!	#VALUE!	#VALUE!	#VALUE!		#VALUE!
46833	hsa-miRPlus-F1071	NA	NA	NA	NA	NA	NA	NA	NA	NA	NA	NA	NA	0	#DIV/0!		#VALUE!	#VALUE!	#VALUE!	#VALUE!	#VALUE!	#VALUE!	#VALUE!	#VALUE!	#VALUE!	#VALUE!		#VALUE!
46423	hsa-miRPlus-F1072	NA	NA	NA	NA	NA	NA	NA	NA	NA	NA	NA	NA	0	#DIV/0!		#VALUE!	#VALUE!	#VALUE!	#VALUE!	#VALUE!	#VALUE!	#VALUE!	#VALUE!	#VALUE!	#VALUE!		#VALUE!
46765	hsa-miRPlus-F1075	NA	NA	NA	NA	NA	NA	NA	NA	NA	NA	NA	NA	0	#DIV/0!		#VALUE!	#VALUE!	#VALUE!	#VALUE!	#VALUE!	#VALUE!	#VALUE!	#VALUE!	#VALUE!	#VALUE!		#VALUE!
46678	hsa-miRPlus-F1077	NA	NA	NA	NA	NA	NA	NA	NA	NA	NA	NA	NA	0	#DIV/0!		#VALUE!	#VALUE!	#VALUE!	#VALUE!	#VALUE!	#VALUE!	#VALUE!	#VALUE!	#VALUE!	#VALUE!		#VALUE!
46836	hsa-miRPlus-F1078	NA	NA	NA	NA	NA	NA	NA	NA	NA	NA	NA	NA	0	#DIV/0!		#VALUE!	#VALUE!	#VALUE!	#VALUE!	#VALUE!	#VALUE!	#VALUE!	#VALUE!	#VALUE!	#VALUE!		#VALUE!
46670	hsa-miRPlus-F1079	NA	NA	NA	NA	NA	NA	NA	NA	NA	NA	NA	NA	0	#DIV/0!		#VALUE!	#VALUE!	#VALUE!	#VALUE!	#VALUE!	#VALUE!	#VALUE!	#VALUE!	#VALUE!	#VALUE!		#VALUE!
46608	hsa-miRPlus-F1081	NA	NA	NA	NA	NA	NA	NA	NA	NA	NA	NA	NA	0	#DIV/0!		#VALUE!	#VALUE!	#VALUE!	#VALUE!	#VALUE!	#VALUE!	#VALUE!	#VALUE!	#VALUE!	#VALUE!		#VALUE!
46525	hsa-miRPlus-F1082	NA	NA	NA	NA	NA	NA	NA	NA	NA	NA	NA	NA	0	#DIV/0!		#VALUE!	#VALUE!	#VALUE!	#VALUE!	#VALUE!	#VALUE!	#VALUE!	#VALUE!	#VALUE!	#VALUE!		#VALUE!
46604	hsa-miRPlus-F1084	NA	NA	NA	NA	NA	NA	NA	NA	NA	NA	NA	NA	0	#DIV/0!		#VALUE!	#VALUE!	#VALUE!	#VALUE!	#VALUE!	#VALUE!	#VALUE!	#VALUE!	#VALUE!	#VALUE!		#VALUE!
46795	hsa-miRPlus-F1085	NA	NA	NA	NA	NA	NA	NA	NA	NA	NA	NA	NA	0	#DIV/0!		#VALUE!	#VALUE!	#VALUE!	#VALUE!	#VALUE!	#VALUE!	#VALUE!	#VALUE!	#VALUE!	#VALUE!		#VALUE!
46260	hsa-miRPlus-F1087	NA	NA	NA	NA	NA	NA	NA	NA	NA	NA	NA	NA	0	#DIV/0!		#VALUE!	#VALUE!	#VALUE!	#VALUE!	#VALUE!	#VALUE!	#VALUE!	#VALUE!	#VALUE!	#VALUE!		#VALUE!
46294	hsa-miRPlus-F1088	NA	NA	NA	NA	NA	NA	NA	NA	NA	NA	NA	NA	0	#DIV/0!		#VALUE!	#VALUE!	#VALUE!	#VALUE!	#VALUE!	#VALUE!	#VALUE!	#VALUE!	#VALUE!	#VALUE!		#VALUE!
46551	hsa-miRPlus-F1089	NA	NA	NA	NA	NA	NA	NA	NA	NA	NA	NA	NA	0	#DIV/0!		#VALUE!	#VALUE!	#VALUE!	#VALUE!	#VALUE!	#VALUE!	#VALUE!	#VALUE!	#VALUE!	#VALUE!		#VALUE!
46395	hsa-miRPlus-F1090	NA	NA	NA	NA	NA	NA	NA	NA	NA	NA	NA	NA	0	#DIV/0!		#VALUE!	#VALUE!	#VALUE!	#VALUE!	#VALUE!	#VALUE!	#VALUE!	#VALUE!	#VALUE!	#VALUE!		#VALUE!
46700	hsa-miRPlus-F1091	NA	NA	NA	NA	NA	NA	NA	NA	NA	NA	NA	NA	0	#DIV/0!		#VALUE!	#VALUE!	#VALUE!	#VALUE!	#VALUE!	#VALUE!	#VALUE!	#VALUE!	#VALUE!	#VALUE!		#VALUE!
46559	hsa-miRPlus-F1092	NA	NA	NA	NA	NA	NA	NA	NA	NA	NA	NA	NA	0	#DIV/0!		#VALUE!	#VALUE!	#VALUE!	#VALUE!	#VALUE!	#VALUE!	#VALUE!	#VALUE!	#VALUE!	#VALUE!		#VALUE!
46846	hsa-miRPlus-F1093	NA	NA	NA	NA	NA	NA	NA	NA	NA	NA	NA	NA	0	#DIV/0!		#VALUE!	#VALUE!	#VALUE!	#VALUE!	#VALUE!	#VALUE!	#VALUE!	#VALUE!	#VALUE!	#VALUE!		#VALUE!
46618	hsa-miRPlus-F1094	NA	NA	NA	NA	NA	NA	NA	NA	NA	NA	NA	NA	0	#DIV/0!		#VALUE!	#VALUE!	#VALUE!	#VALUE!	#VALUE!	#VALUE!	#VALUE!	#VALUE!	#VALUE!	#VALUE!		#VALUE!
46574	hsa-miRPlus-F1095	NA	NA	NA	NA	NA	NA	NA	NA	NA	NA	NA	NA	0	#DIV/0!		#VALUE!	#VALUE!	#VALUE!	#VALUE!	#VALUE!	#VALUE!	#VALUE!	#VALUE!	#VALUE!	#VALUE!		#VALUE!
46543	hsa-miRPlus-F1096	NA	NA	NA	NA	NA	NA	NA	NA	NA	NA	NA	NA	0	#DIV/0!		#VALUE!	#VALUE!	#VALUE!	#VALUE!	#VALUE!	#VALUE!	#VALUE!	#VALUE!	#VALUE!	#VALUE!		#VALUE!
46535	hsa-miRPlus-F1097	NA	NA	NA	NA	NA	NA	NA	NA	NA	NA	NA	NA	0	#DIV/0!		#VALUE!	#VALUE!	#VALUE!	#VALUE!	#VALUE!	#VALUE!	#VALUE!	#VALUE!	#VALUE!	#VALUE!		#VALUE!
46498	hsa-miRPlus-F1099	NA	NA	NA	NA	NA	NA	NA	NA	NA	NA	NA	NA	0	#DIV/0!		#VALUE!	#VALUE!	#VALUE!	#VALUE!	#VALUE!	#VALUE!	#VALUE!	#VALUE!	#VALUE!	#VALUE!		#VALUE!
46503	hsa-miRPlus-F1104	NA	NA	NA	NA	NA	NA	NA	NA	NA	NA	NA	NA	0	#DIV/0!		#VALUE!	#VALUE!	#VALUE!	#VALUE!	#VALUE!	#VALUE!	#VALUE!	#VALUE!	#VALUE!	#VALUE!		#VALUE!
46553	hsa-miRPlus-F1105	NA	NA	NA	NA	NA	NA	NA	NA	NA	NA	NA	NA	0	#DIV/0!		#VALUE!	#VALUE!	#VALUE!	#VALUE!	#VALUE!	#VALUE!	#VALUE!	#VALUE!	#VALUE!	#VALUE!		#VALUE!
46660	hsa-miRPlus-F1106	NA	NA	NA	NA	NA	NA	NA	NA	NA	NA	NA	NA	0	#DIV/0!		#VALUE!	#VALUE!	#VALUE!	#VALUE!	#VALUE!	#VALUE!	#VALUE!	#VALUE!	#VALUE!	#VALUE!		#VALUE!
46403	hsa-miRPlus-F1107	NA	NA	NA	NA	NA	NA	NA	NA	NA	NA	NA	NA	0	#DIV/0!		#VALUE!	#VALUE!	#VALUE!	#VALUE!	#VALUE!	#VALUE!	#VALUE!	#VALUE!	#VALUE!	#VALUE!		#VALUE!
46409	hsa-miRPlus-F1108	NA	NA	NA	NA	NA	NA	NA	NA	NA	NA	NA	NA	0	#DIV/0!		#VALUE!	#VALUE!	#VALUE!	#VALUE!	#VALUE!	#VALUE!	#VALUE!	#VALUE!	#VALUE!	#VALUE!		#VALUE!
46790	hsa-miRPlus-F1116	NA	NA	NA	NA	NA	NA	NA	NA	NA	NA	NA	NA	0	#DIV/0!		#VALUE!	#VALUE!	#VALUE!	#VALUE!	#VALUE!	#VALUE!	#VALUE!	#VALUE!	#VALUE!	#VALUE!		#VALUE!
46496	hsa-miRPlus-F1118	NA	NA	NA	NA	NA	NA	NA	NA	NA	NA	NA	NA	0	#DIV/0!		#VALUE!	#VALUE!	#VALUE!	#VALUE!	#VALUE!	#VALUE!	#VALUE!	#VALUE!	#VALUE!	#VALUE!		#VALUE!
46814	hsa-miRPlus-F1119	NA	NA	NA	NA	NA	NA	NA	NA	NA	NA	NA	NA	0	#DIV/0!		#VALUE!	#VALUE!	#VALUE!	#VALUE!	#VALUE!	#VALUE!	#VALUE!	#VALUE!	#VALUE!	#VALUE!		#VALUE!
46262	hsa-miRPlus-F1126	NA	NA	NA	NA	NA	NA	NA	NA	NA	NA	NA	NA	0	#DIV/0!		#VALUE!	#VALUE!	#VALUE!	#VALUE!	#VALUE!	#VALUE!	#VALUE!	#VALUE!	#VALUE!	#VALUE!		#VALUE!
46815	hsa-miRPlus-F1127	NA	NA	NA	NA	NA	NA	NA	NA	NA	NA	NA	NA	0	#DIV/0!		#VALUE!	#VALUE!	#VALUE!	#VALUE!	#VALUE!	#VALUE!	#VALUE!	#VALUE!	#VALUE!	#VALUE!		#VALUE!
46567	hsa-miRPlus-F1128	NA	NA	NA	NA	NA	NA	NA	NA	NA	NA	NA	NA	0	#DIV/0!		#VALUE!	#VALUE!	#VALUE!	#VALUE!	#VALUE!	#VALUE!	#VALUE!	#VALUE!	#VALUE!	#VALUE!		#VALUE!
46708	hsa-miRPlus-F1129	NA	NA	NA	NA	NA	NA	NA	NA	NA	NA	NA	NA	0	#DIV/0!		#VALUE!	#VALUE!	#VALUE!	#VALUE!	#VALUE!	#VALUE!	#VALUE!	#VALUE!	#VALUE!	#VALUE!		#VALUE!
46586	hsa-miRPlus-F1136	NA	NA	NA	NA	NA	NA	NA	NA	NA	NA	NA	NA	0	#DIV/0!		#VALUE!	#VALUE!	#VALUE!	#VALUE!	#VALUE!	#VALUE!	#VALUE!	#VALUE!	#VALUE!	#VALUE!		#VALUE!
46686	hsa-miRPlus-F1137	NA	NA	NA	NA	NA	NA	NA	NA	NA	NA	NA	NA	0	#DIV/0!		#VALUE!	#VALUE!	#VALUE!	#VALUE!	#VALUE!	#VALUE!	#VALUE!	#VALUE!	#VALUE!	#VALUE!		#VALUE!
46851	hsa-miRPlus-F1138	NA	NA	NA	NA	NA	NA	NA	NA	NA	NA	NA	NA	0	#DIV/0!		#VALUE!	#VALUE!	#VALUE!	#VALUE!	#VALUE!	#VALUE!	#VALUE!	#VALUE!	#VALUE!	#VALUE!		#VALUE!
46685	hsa-miRPlus-F1139	NA	NA	NA	NA	NA	NA	NA	NA	NA	NA	NA	NA	0	#DIV/0!		#VALUE!	#VALUE!	#VALUE!	#VALUE!	#VALUE!	#VALUE!	#VALUE!	#VALUE!	#VALUE!	#VALUE!		#VALUE!
46677	hsa-miRPlus-F1140	NA	NA	NA	NA	NA	NA	NA	NA	NA	NA	NA	NA	0	#DIV/0!		#VALUE!	#VALUE!	#VALUE!	#VALUE!	#VALUE!	#VALUE!	#VALUE!	#VALUE!	#VALUE!	#VALUE!		#VALUE!
46831	hsa-miRPlus-F1141	NA	NA	NA	NA	NA	NA	NA	NA	NA	NA	NA	NA	0	#DIV/0!		#VALUE!	#VALUE!	#VALUE!	#VALUE!	#VALUE!	#VALUE!	#VALUE!	#VALUE!	#VALUE!	#VALUE!		#VALUE!
46837	hsa-miRPlus-F1142	NA	NA	NA	NA	NA	NA	NA	NA	NA	NA	NA	NA	0	#DIV/0!		#VALUE!	#VALUE!	#VALUE!	#VALUE!	#VALUE!	#VALUE!	#VALUE!	#VALUE!	#VALUE!	#VALUE!		#VALUE!
46579	hsa-miRPlus-F1143	NA	NA	NA	NA	NA	NA	NA	NA	NA	NA	NA	NA	0	#DIV/0!		#VALUE!	#VALUE!	#VALUE!	#VALUE!	#VALUE!	#VALUE!	#VALUE!	#VALUE!	#VALUE!	#VALUE!		#VALUE!
46687	hsa-miRPlus-F1145	NA	NA	NA	NA	NA	NA	NA	NA	NA	NA	NA	NA	0	#DIV/0!		#VALUE!	#VALUE!	#VALUE!	#VALUE!	#VALUE!	#VALUE!	#VALUE!	#VALUE!	#VALUE!	#VALUE!		#VALUE!
46681	hsa-miRPlus-F1146	NA	NA	NA	NA	NA	NA	NA	NA	NA	NA	NA	NA	0	#DIV/0!		#VALUE!	#VALUE!	#VALUE!	#VALUE!	#VALUE!	#VALUE!	#VALUE!	#VALUE!	#VALUE!	#VALUE!		#VALUE!
46339	hsa-miRPlus-F1149	NA	NA	NA	NA	NA	NA	NA	NA	NA	NA	NA	NA	0	#DIV/0!		#VALUE!	#VALUE!	#VALUE!	#VALUE!	#VALUE!	#VALUE!	#VALUE!	#VALUE!	#VALUE!	#VALUE!		#VALUE!
46360	hsa-miRPlus-F1153	NA	NA	NA	NA	NA	NA	NA	NA	NA	NA	NA	NA	0	#DIV/0!		#VALUE!	#VALUE!	#VALUE!	#VALUE!	#VALUE!	#VALUE!	#VALUE!	#VALUE!	#VALUE!	#VALUE!		#VALUE!
46590	hsa-miRPlus-F1154	NA	NA	NA	NA	NA	NA	NA	NA	NA	NA	NA	NA	0	#DIV/0!		#VALUE!	#VALUE!	#VALUE!	#VALUE!	#VALUE!	#VALUE!	#VALUE!	#VALUE!	#VALUE!	#VALUE!		#VALUE!
46474	hsa-miRPlus-F1158	NA	NA	NA	NA	NA	NA	NA	NA	NA	NA	NA	NA	0	#DIV/0!		#VALUE!	#VALUE!	#VALUE!	#VALUE!	#VALUE!	#VALUE!	#VALUE!	#VALUE!	#VALUE!	#VALUE!		#VALUE!
46710	hsa-miRPlus-F1160	NA	NA	NA	NA	NA	NA	NA	NA	NA	NA	NA	NA	0	#DIV/0!		#VALUE!	#VALUE!	#VALUE!	#VALUE!	#VALUE!	#VALUE!	#VALUE!	#VALUE!	#VALUE!	#VALUE!		#VALUE!
46308	hsa-miRPlus-F1162	NA	NA	NA	NA	NA	NA	NA	NA	NA	NA	NA	NA	0	#DIV/0!		#VALUE!	#VALUE!	#VALUE!	#VALUE!	#VALUE!	#VALUE!	#VALUE!	#VALUE!	#VALUE!	#VALUE!		#VALUE!
46601	hsa-miRPlus-F1163	NA	NA	NA	NA	NA	NA	NA	NA	NA	NA	NA	NA	0	#DIV/0!		#VALUE!	#VALUE!	#VALUE!	#VALUE!	#VALUE!	#VALUE!	#VALUE!	#VALUE!	#VALUE!	#VALUE!		#VALUE!
46743	hsa-miRPlus-F1179	NA	NA	NA	NA	NA	NA	NA	NA	NA	NA	NA	NA	0	#DIV/0!		#VALUE!	#VALUE!	#VALUE!	#VALUE!	#VALUE!	#VALUE!	#VALUE!	#VALUE!	#VALUE!	#VALUE!		#VALUE!
46329	hsa-miRPlus-F1181	NA	NA	NA	NA	NA	NA	NA	NA	NA	NA	NA	NA	0	#DIV/0!		#VALUE!	#VALUE!	#VALUE!	#VALUE!	#VALUE!	#VALUE!	#VALUE!	#VALUE!	#VALUE!	#VALUE!		#VALUE!
46219	hsa-miRPlus-F1185	NA	NA	NA	NA	NA	NA	NA	NA	NA	NA	NA	NA	0	#DIV/0!		#VALUE!	#VALUE!	#VALUE!	#VALUE!	#VALUE!	#VALUE!	#VALUE!	#VALUE!	#VALUE!	#VALUE!		#VALUE!
46716	hsa-miRPlus-F1186	NA	NA	NA	NA	NA	NA	NA	NA	NA	NA	NA	NA	0	#DIV/0!		#VALUE!	#VALUE!	#VALUE!	#VALUE!	#VALUE!	#VALUE!	#VALUE!	#VALUE!	#VALUE!	#VALUE!		#VALUE!
46702	hsa-miRPlus-F1190	NA	NA	NA	NA	NA	NA	NA	NA	NA	NA	NA	NA	0	#DIV/0!		#VALUE!	#VALUE!	#VALUE!	#VALUE!	#VALUE!	#VALUE!	#VALUE!	#VALUE!	#VALUE!	#VALUE!		#VALUE!
46845	hsa-miRPlus-F1191	NA	NA	NA	NA	NA	NA	NA	NA	NA	NA	NA	NA	0	#DIV/0!		#VALUE!	#VALUE!	#VALUE!	#VALUE!	#VALUE!	#VALUE!	#VALUE!	#VALUE!	#VALUE!	#VALUE!		#VALUE!
46631	hsa-miRPlus-F1196	NA	NA	NA	NA	NA	NA	NA	NA	NA	NA	NA	NA	0	#DIV/0!		#VALUE!	#VALUE!	#VALUE!	#VALUE!	#VALUE!	#VALUE!	#VALUE!	#VALUE!	#VALUE!	#VALUE!		#VALUE!
46827	hsa-miRPlus-F1197	NA	NA	NA	NA	NA	NA	NA	NA	NA	NA	NA	NA	0	#DIV/0!		#VALUE!	#VALUE!	#VALUE!	#VALUE!	#VALUE!	#VALUE!	#VALUE!	#VALUE!	#VALUE!	#VALUE!		#VALUE!
45804	hsa-miRPlus-F1199	NA	NA	NA	NA	NA	NA	NA	NA	NA	NA	NA	NA	0	#DIV/0!		#VALUE!	#VALUE!	#VALUE!	#VALUE!	#VALUE!	#VALUE!	#VALUE!	#VALUE!	#VALUE!	#VALUE!		#VALUE!
46302	hsa-miRPlus-F1200	NA	NA	NA	NA	NA	NA	NA	NA	NA	NA	NA	NA	0	#DIV/0!		#VALUE!	#VALUE!	#VALUE!	#VALUE!	#VALUE!	#VALUE!	#VALUE!	#VALUE!	#VALUE!	#VALUE!		#VALUE!
46428	hsa-miRPlus-F1201	NA	NA	NA	NA	NA	NA	NA	NA	NA	NA	NA	NA	0	#DIV/0!		#VALUE!	#VALUE!	#VALUE!	#VALUE!	#VALUE!	#VALUE!	#VALUE!	#VALUE!	#VALUE!	#VALUE!		#VALUE!
46977	hsa-miRPlus-F1203	NA	NA	NA	NA	NA	NA	NA	NA	NA	NA	NA	NA	0	#DIV/0!		#VALUE!	#VALUE!	#VALUE!	#VALUE!	#VALUE!	#VALUE!	#VALUE!	#VALUE!	#VALUE!	#VALUE!		#VALUE!
46723	hsa-miRPlus-F1204	NA	NA	NA	NA	NA	NA	NA	NA	NA	NA	NA	NA	0	#DIV/0!		#VALUE!	#VALUE!	#VALUE!	#VALUE!	#VALUE!	#VALUE!	#VALUE!	#VALUE!	#VALUE!	#VALUE!		#VALUE!
46611	hsa-miRPlus-F1207	NA	NA	NA	NA	NA	NA	NA	NA	NA	NA	NA	NA	0	#DIV/0!		#VALUE!	#VALUE!	#VALUE!	#VALUE!	#VALUE!	#VALUE!	#VALUE!	#VALUE!	#VALUE!	#VALUE!		#VALUE!
46576	hsa-miRPlus-F1208	NA	NA	NA	NA	NA	NA	NA	NA	NA	NA	NA	NA	0	#DIV/0!		#VALUE!	#VALUE!	#VALUE!	#VALUE!	#VALUE!	#VALUE!	#VALUE!	#VALUE!	#VALUE!	#VALUE!		#VALUE!
46220	hsa-miRPlus-F1209	NA	NA	NA	NA	NA	NA	NA	NA	NA	NA	NA	NA	0	#DIV/0!		#VALUE!	#VALUE!	#VALUE!	#VALUE!	#VALUE!	#VALUE!	#VALUE!	#VALUE!	#VALUE!	#VALUE!		#VALUE!
46278	hsa-miRPlus-F1210	NA	NA	NA	NA	NA	NA	NA	NA	NA	NA	NA	NA	0	#DIV/0!		#VALUE!	#VALUE!	#VALUE!	#VALUE!	#VALUE!	#VALUE!	#VALUE!	#VALUE!	#VALUE!	#VALUE!		#VALUE!
46754	hsa-miRPlus-F1211	NA	NA	NA	NA	NA	NA	NA	NA	NA	NA	NA	NA	0	#DIV/0!		#VALUE!	#VALUE!	#VALUE!	#VALUE!	#VALUE!	#VALUE!	#VALUE!	#VALUE!	#VALUE!	#VALUE!		#VALUE!
46652	hsa-miRPlus-F1212	NA	NA	NA	NA	NA	NA	NA	NA	NA	NA	NA	NA	0	#DIV/0!		#VALUE!	#VALUE!	#VALUE!	#VALUE!	#VALUE!	#VALUE!	#VALUE!	#VALUE!	#VALUE!	#VALUE!		#VALUE!
46267	hsa-miRPlus-F1213	NA	NA	NA	NA	NA	NA	NA	NA	NA	NA	NA	NA	0	#DIV/0!		#VALUE!	#VALUE!	#VALUE!	#VALUE!	#VALUE!	#VALUE!	#VALUE!	#VALUE!	#VALUE!	#VALUE!		#VALUE!
46554	hsa-miRPlus-F1214	NA	NA	NA	NA	NA	NA	NA	NA	NA	NA	NA	NA	0	#DIV/0!		#VALUE!	#VALUE!	#VALUE!	#VALUE!	#VALUE!	#VALUE!	#VALUE!	#VALUE!	#VALUE!	#VALUE!		#VALUE!
46843	hsa-miRPlus-F1217	NA	NA	NA	NA	NA	NA	NA	NA	NA	NA	NA	NA	0	#DIV/0!		#VALUE!	#VALUE!	#VALUE!	#VALUE!	#VALUE!	#VALUE!	#VALUE!	#VALUE!	#VALUE!	#VALUE!		#VALUE!
46547	hsa-miRPlus-F1218	NA	NA	NA	NA	NA	NA	NA	NA	NA	NA	NA	NA	0	#DIV/0!		#VALUE!	#VALUE!	#VALUE!	#VALUE!	#VALUE!	#VALUE!	#VALUE!	#VALUE!	#VALUE!	#VALUE!		#VALUE!
46819	hsa-miRPlus-F1220	NA	NA	NA	NA	NA	NA	NA	NA	NA	NA	NA	NA	0	#DIV/0!		#VALUE!	#VALUE!	#VALUE!	#VALUE!	#VALUE!	#VALUE!	#VALUE!	#VALUE!	#VALUE!	#VALUE!		#VALUE!
46825	hsa-miRPlus-F1221	NA	NA	NA	NA	NA	NA	NA	NA	NA	NA	NA	NA	0	#DIV/0!		#VALUE!	#VALUE!	#VALUE!	#VALUE!	#VALUE!	#VALUE!	#VALUE!	#VALUE!	#VALUE!	#VALUE!		#VALUE!
46632	hsa-miRPlus-F1222	NA	NA	NA	NA	NA	NA	NA	NA	NA	NA	NA	NA	0	#DIV/0!		#VALUE!	#VALUE!	#VALUE!	#VALUE!	#VALUE!	#VALUE!	#VALUE!	#VALUE!	#VALUE!	#VALUE!		#VALUE!
46834	hsa-miRPlus-F1223	NA	NA	NA	NA	NA	NA	NA	NA	NA	NA	NA	NA	0	#DIV/0!		#VALUE!	#VALUE!	#VALUE!	#VALUE!	#VALUE!	#VALUE!	#VALUE!	#VALUE!	#VALUE!	#VALUE!		#VALUE!
46692	hsa-miRPlus-F1224	NA	NA	NA	NA	NA	NA	NA	NA	NA	NA	NA	NA	0	#DIV/0!		#VALUE!	#VALUE!	#VALUE!	#VALUE!	#VALUE!	#VALUE!	#VALUE!	#VALUE!	#VALUE!	#VALUE!		#VALUE!
46581	hsa-miRPlus-F1226	NA	NA	NA	NA	NA	NA	NA	NA	NA	NA	NA	NA	0	#DIV/0!		#VALUE!	#VALUE!	#VALUE!	#VALUE!	#VALUE!	#VALUE!	#VALUE!	#VALUE!	#VALUE!	#VALUE!		#VALUE!
46669	hsa-miRPlus-F1227	NA	NA	NA	NA	NA	NA	NA	NA	NA	NA	NA	NA	0	#DIV/0!		#VALUE!	#VALUE!	#VALUE!	#VALUE!	#VALUE!	#VALUE!	#VALUE!	#VALUE!	#VALUE!	#VALUE!		#VALUE!
46304	hsa-miRPlus-F1228	NA	NA	NA	NA	NA	NA	NA	NA	NA	NA	NA	NA	0	#DIV/0!		#VALUE!	#VALUE!	#VALUE!	#VALUE!	#VALUE!	#VALUE!	#VALUE!	#VALUE!	#VALUE!	#VALUE!		#VALUE!
46277	hsa-miRPlus-F1229	NA	NA	NA	NA	NA	NA	NA	NA	NA	NA	NA	NA	0	#DIV/0!		#VALUE!	#VALUE!	#VALUE!	#VALUE!	#VALUE!	#VALUE!	#VALUE!	#VALUE!	#VALUE!	#VALUE!		#VALUE!
46771	hsa-miRPlus-F1230	NA	NA	NA	NA	NA	NA	NA	NA	NA	NA	NA	NA	0	#DIV/0!		#VALUE!	#VALUE!	#VALUE!	#VALUE!	#VALUE!	#VALUE!	#VALUE!	#VALUE!	#VALUE!	#VALUE!		#VALUE!
46588	hsa-miRPlus-F1234	NA	NA	NA	NA	NA	NA	NA	NA	NA	NA	NA	NA	0	#DIV/0!		#VALUE!	#VALUE!	#VALUE!	#VALUE!	#VALUE!	#VALUE!	#VALUE!	#VALUE!	#VALUE!	#VALUE!		#VALUE!
46688	hsa-miRPlus-F1235	NA	NA	NA	NA	NA	NA	NA	NA	NA	NA	NA	NA	0	#DIV/0!		#VALUE!	#VALUE!	#VALUE!	#VALUE!	#VALUE!	#VALUE!	#VALUE!	#VALUE!	#VALUE!	#VALUE!		#VALUE!
46693	hsa-miRPlus-F1236	NA	NA	NA	NA	NA	NA	NA	NA	NA	NA	NA	NA	0	#DIV/0!		#VALUE!	#VALUE!	#VALUE!	#VALUE!	#VALUE!	#VALUE!	#VALUE!	#VALUE!	#VALUE!	#VALUE!		#VALUE!
46799	hsa-miRPlus-F1237	NA	NA	NA	NA	NA	NA	NA	NA	NA	NA	NA	NA	0	#DIV/0!		#VALUE!	#VALUE!	#VALUE!	#VALUE!	#VALUE!	#VALUE!	#VALUE!	#VALUE!	#VALUE!	#VALUE!		#VALUE!
46446	hsa-miRPlus-F1240	NA	NA	NA	NA	NA	NA	NA	NA	NA	NA	NA	NA	0	#DIV/0!		#VALUE!	#VALUE!	#VALUE!	#VALUE!	#VALUE!	#VALUE!	#VALUE!	#VALUE!	#VALUE!	#VALUE!		#VALUE!
46548	hsa-miRPlus-F1241	NA	NA	NA	NA	NA	NA	NA	NA	NA	NA	NA	NA	0	#DIV/0!		#VALUE!	#VALUE!	#VALUE!	#VALUE!	#VALUE!	#VALUE!	#VALUE!	#VALUE!	#VALUE!	#VALUE!		#VALUE!
46645	hsa-miRPlus-F1242	NA	NA	NA	NA	NA	NA	NA	NA	NA	NA	NA	NA	0	#DIV/0!		#VALUE!	#VALUE!	#VALUE!	#VALUE!	#VALUE!	#VALUE!	#VALUE!	#VALUE!	#VALUE!	#VALUE!		#VALUE!
46290	hsa-miRPlus-F1243	NA	NA	NA	NA	NA	NA	NA	NA	NA	NA	NA	NA	0	#DIV/0!		#VALUE!	#VALUE!	#VALUE!	#VALUE!	#VALUE!	#VALUE!	#VALUE!	#VALUE!	#VALUE!	#VALUE!		#VALUE!
46863	hsa-miRPlus-F1246	NA	NA	NA	NA	NA	NA	NA	NA	NA	NA	NA	NA	0	#DIV/0!		#VALUE!	#VALUE!	#VALUE!	#VALUE!	#VALUE!	#VALUE!	#VALUE!	#VALUE!	#VALUE!	#VALUE!		#VALUE!
46728	hsa-miRPlus-F1248	NA	NA	NA	NA	NA	NA	NA	NA	NA	NA	NA	NA	0	#DIV/0!		#VALUE!	#VALUE!	#VALUE!	#VALUE!	#VALUE!	#VALUE!	#VALUE!	#VALUE!	#VALUE!	#VALUE!		#VALUE!
46762	hsa-miRPlus-F1252	NA	NA	NA	NA	NA	NA	NA	NA	NA	NA	NA	NA	0	#DIV/0!		#VALUE!	#VALUE!	#VALUE!	#VALUE!	#VALUE!	#VALUE!	#VALUE!	#VALUE!	#VALUE!	#VALUE!		#VALUE!
46265	hsa-miRPlus-F1253	NA	NA	NA	NA	NA	NA	NA	NA	NA	NA	NA	NA	0	#DIV/0!		#VALUE!	#VALUE!	#VALUE!	#VALUE!	#VALUE!	#VALUE!	#VALUE!	#VALUE!	#VALUE!	#VALUE!		#VALUE!
146066	hsa-miRPlus-G1019-3p	NA	NA	NA	NA	NA	NA	NA	NA	NA	NA	NA	NA	0	#DIV/0!		#VALUE!	#VALUE!	#VALUE!	#VALUE!	#VALUE!	#VALUE!	#VALUE!	#VALUE!	#VALUE!	#VALUE!		#VALUE!
146166	hsa-miRPlus-G1065-5p	NA	NA	NA	NA	NA	NA	NA	NA	NA	NA	NA	NA	0	#DIV/0!		#VALUE!	#VALUE!	#VALUE!	#VALUE!	#VALUE!	#VALUE!	#VALUE!	#VALUE!	#VALUE!	#VALUE!		#VALUE!
146093	hsa-miRPlus-G1093-5p	NA	NA	NA	NA	NA	NA	NA	NA	NA	NA	NA	NA	0	#DIV/0!		#VALUE!	#VALUE!	#VALUE!	#VALUE!	#VALUE!	#VALUE!	#VALUE!	#VALUE!	#VALUE!	#VALUE!		#VALUE!
46202	5S_rRNA	0.589284	-0.577686	-1.42434	-0.838074	-1.07225	-0.336797	0.225623	0.371594	0.202355	0.457149	0.332384	0.362286	12	0.681752		1.16697	-0.586266	-0.73545	-0.0515817	1.05793	-0.145971	-0.254793	-0.0299019	-0.143555	0.112465		0.143555
146014	bkv-miR-B1-3p/jcv-miR-J1-3p	NA	NA	NA	NA	NA	NA	NA	NA	NA	NA	NA	NA	0	#DIV/0!		#VALUE!	#VALUE!	#VALUE!	#VALUE!	#VALUE!	#VALUE!	#VALUE!	#VALUE!	#VALUE!	#VALUE!		#VALUE!
146185	bkv-miR-B1-5p	NA	NA	NA	NA	NA	NA	NA	NA	NA	NA	NA	NA	0	#DIV/0!		#VALUE!	#VALUE!	#VALUE!	#VALUE!	#VALUE!	#VALUE!	#VALUE!	#VALUE!	#VALUE!	#VALUE!		#VALUE!
17415	ebv-miR-BART10	NA	NA	NA	NA	NA	NA	NA	NA	NA	NA	NA	NA	0	#DIV/0!		#VALUE!	#VALUE!	#VALUE!	#VALUE!	#VALUE!	#VALUE!	#VALUE!	#VALUE!	#VALUE!	#VALUE!		#VALUE!
42485	ebv-miR-BART10*	NA	NA	NA	NA	NA	NA	NA	NA	NA	NA	NA	NA	0	#DIV/0!		#VALUE!	#VALUE!	#VALUE!	#VALUE!	#VALUE!	#VALUE!	#VALUE!	#VALUE!	#VALUE!	#VALUE!		#VALUE!
42545	ebv-miR-BART11-3p	NA	NA	NA	NA	NA	NA	NA	NA	NA	NA	NA	NA	0	#DIV/0!		#VALUE!	#VALUE!	#VALUE!	#VALUE!	#VALUE!	#VALUE!	#VALUE!	#VALUE!	#VALUE!	#VALUE!		#VALUE!
17283	ebv-miR-BART11-5p	NA	NA	NA	NA	NA	NA	NA	NA	NA	NA	NA	NA	0	#DIV/0!		#VALUE!	#VALUE!	#VALUE!	#VALUE!	#VALUE!	#VALUE!	#VALUE!	#VALUE!	#VALUE!	#VALUE!		#VALUE!
17306	ebv-miR-BART12	NA	NA	NA	NA	NA	NA	NA	NA	NA	NA	NA	NA	0	#DIV/0!		#VALUE!	#VALUE!	#VALUE!	#VALUE!	#VALUE!	#VALUE!	#VALUE!	#VALUE!	#VALUE!	#VALUE!		#VALUE!
27537	ebv-miR-BART13	NA	NA	NA	NA	NA	NA	NA	NA	NA	NA	NA	NA	0	#DIV/0!		#VALUE!	#VALUE!	#VALUE!	#VALUE!	#VALUE!	#VALUE!	#VALUE!	#VALUE!	#VALUE!	#VALUE!		#VALUE!
42882	ebv-miR-BART13*	NA	NA	NA	NA	NA	NA	NA	NA	NA	NA	NA	NA	0	#DIV/0!		#VALUE!	#VALUE!	#VALUE!	#VALUE!	#VALUE!	#VALUE!	#VALUE!	#VALUE!	#VALUE!	#VALUE!		#VALUE!
17519	ebv-miR-BART1-3p	NA	NA	NA	NA	NA	NA	NA	NA	NA	NA	NA	NA	0	#DIV/0!		#VALUE!	#VALUE!	#VALUE!	#VALUE!	#VALUE!	#VALUE!	#VALUE!	#VALUE!	#VALUE!	#VALUE!		#VALUE!
17623	ebv-miR-BART14	NA	NA	NA	NA	NA	NA	NA	NA	NA	NA	NA	NA	0	#DIV/0!		#VALUE!	#VALUE!	#VALUE!	#VALUE!	#VALUE!	#VALUE!	#VALUE!	#VALUE!	#VALUE!	#VALUE!		#VALUE!
17655	ebv-miR-BART14*	NA	NA	NA	NA	NA	NA	NA	NA	NA	NA	NA	NA	0	#DIV/0!		#VALUE!	#VALUE!	#VALUE!	#VALUE!	#VALUE!	#VALUE!	#VALUE!	#VALUE!	#VALUE!	#VALUE!		#VALUE!
42897	ebv-miR-BART15	NA	NA	NA	NA	NA	NA	NA	NA	NA	NA	NA	NA	0	#DIV/0!		#VALUE!	#VALUE!	#VALUE!	#VALUE!	#VALUE!	#VALUE!	#VALUE!	#VALUE!	#VALUE!	#VALUE!		#VALUE!
17541	ebv-miR-BART1-5p	NA	NA	NA	NA	NA	NA	NA	NA	NA	NA	NA	NA	0	#DIV/0!		#VALUE!	#VALUE!	#VALUE!	#VALUE!	#VALUE!	#VALUE!	#VALUE!	#VALUE!	#VALUE!	#VALUE!		#VALUE!
17358	ebv-miR-BART16	-0.0342476	0.0906063	0.322605	0.120599	0.221913	0.0384459	-0.0292351	-0.239563	0.262775	0.00599559	0.105399	0.097495	12	0.150582		-0.124854	0.202006	0.183467	0.0868731	0.183595	0.210328	0.25678	0.00790421	0.158337	0.132333		0.158337
42773	ebv-miR-BART17-3p	NA	NA	NA	NA	NA	NA	NA	NA	NA	NA	NA	NA	0	#DIV/0!		#VALUE!	#VALUE!	#VALUE!	#VALUE!	#VALUE!	#VALUE!	#VALUE!	#VALUE!	#VALUE!	#VALUE!		#VALUE!
46818	ebv-miR-BART17-5p	NA	NA	NA	NA	NA	NA	NA	NA	NA	NA	NA	NA	0	#DIV/0!		#VALUE!	#VALUE!	#VALUE!	#VALUE!	#VALUE!	#VALUE!	#VALUE!	#VALUE!	#VALUE!	#VALUE!		#VALUE!
42466	ebv-miR-BART18-3p	NA	NA	NA	NA	NA	NA	NA	NA	NA	NA	NA	NA	0	#DIV/0!		#VALUE!	#VALUE!	#VALUE!	#VALUE!	#VALUE!	#VALUE!	#VALUE!	#VALUE!	#VALUE!	#VALUE!		#VALUE!
17657	ebv-miR-BART18-5p	NA	NA	NA	NA	NA	NA	NA	NA	NA	NA	NA	NA	0	#DIV/0!		#VALUE!	#VALUE!	#VALUE!	#VALUE!	#VALUE!	#VALUE!	#VALUE!	#VALUE!	#VALUE!	#VALUE!		#VALUE!
[truncated: 747 more rows]

## Sheet: Ttest HUVEC
Project_Summary Report version 4.1 - dual color analysis		0.188784	0.174566	0.180095	0.165877	0.196682	0.179305	0.187204	0.201422	0.184834	0.191943	0.193523	0.183254
		LogMedianRatios
[truncated: 2,037 more rows]

## Sheet: Ttest HPMEC
Project_Summary Report version 4.1 - dual color analysis		0.186414	0.175355	0.180095	0.165877	0.195103	0.179305	0.187994	0.202212	0.184834	0.192733	0.194313	0.184044
[truncated: 2,038 more rows]

[truncated: 17 more sheets: bar_chart, Ttest Cell-line, S1, S2, S3, S4, S5, S6, S7, S8, S9, S10, S11, S12, spike-in CV, Kompatibilitätsbericht, Kompatibilitätsbericht (1)]
