# Supplementary material for: miR-146a, miR-146b, and miR-155 increase expression of IL-6 and IL-8 and support HSP10 in an In vitro sepsis model
Source: PLoS One. 2017 Jun 29;12(6):e0179850. doi: 10.1371/journal.pone.0179850 (PMC5491059; doi:10.1371/journal.pone.0179850)
Supplement: S5 Table — Expression of IL-6 and IL-8 in CdM-stimulated and miR-146a-, miR-146b- or miR-155-inhibited HUVEC. (XLS) [file pone.0179850.s005.xls]

## Sheet: IL6
IL6
146a						146b						155
	control	CdM	inhibition of miRNA146a-control	inhibition of miRNA146a +CdM			control	CdM	inhibition of miRNA146b-control	inhibition of miRNA146b +CdM			control	CdM	inhibition of miRNA155a-control	inhibition of miRNA155 +CdM
0 nM	239.05	8856.78	239.05	8856.78		0 nM	239.05	8856.78	239.05	8856.78		0 nM	239.05	8856.78	239.05	8856.78
	89.3	2264.35	89.3	2264.35			89.3	2264.35	89.3	2264.35			89.3	2264.35	89.3	2264.35
	88.39	5839	88.39	5839			88.39	5839	88.39	5839			88.39	5839	88.39	5839
25 nM	202.47	9590.54	150.48	2411.7		25 nM	202.47	9590.54	225.61	5507.29		25 nM	202.47	9590.54	221.12	8394.47
	163.5	7520.38	159.39	5564.52			163.5	7520.38	159.27	6016.96			163.5	7520.38	170.45	6805.99
	123	2510	35.09	731.2			123.02	2510.58	99.19	442.83			123.02	2510.58	113.24	623.72
50 nM	229.3	8679.71	174.03	1895.7		50 nM	229.3	8679.71	210.5	2840.67		50 nM	229.3	8679.71	212.8	3791.4
	172.81	5104.47	171.71	3554.81			172.81	5104.47	174.22	4382.5			172.81	5104.47	162	4185.64
	112.6	5226	37.75	613.1			112.69	5226.48	99.5	2410.37			112.69	5226.48	127.54	5088.39
Mean	146a					Mean	146b					Mean	155
	control -LPS	control +LPS	inhibition of miRNA146a-LPS	inhibition of miRNA146a +LPS			control -LPS	control +LPS	inhibition of miRNA146a-LPS	inhibition of miRNA146a +LPS			control -LPS	control +LPS	inhibition of miRNA146a-LPS	inhibition of miRNA146a +LPS
0 mM	138.913	5653.38	138.913	5653.38		0 mM	138.913	5653.38	138.913	5653.38		0 mM	138.913	5653.38	138.913	5653.38
25 mM	162.99	6540.31	114.987	2902.47		25 mM	162.997	6540.5	161.357	3989.03		25 mM	162.997	6540.5	168.27	5274.73
50 mM	171.57	6336.73	127.83	2021.2		50 mM	171.6	6336.89	161.407	3211.18		50 mM	171.6	6336.89	167.447	4355.14
SD						SD						SD
0 mM	70.8083	2694.55	70.8083	2694.55		0 mM	70.8083	2694.55	70.8083	2694.55		0 mM	70.8083	2694.55	70.8083	2694.55
25 mM	32.4455	2972.53	56.6125	2003.48		25 mM	32.4373	2972.27	51.6318	2516.16		25 mM	32.4373	2972.27	44.0688	3352.09
50 mM	47.6506	1657.48	63.7032	1204.22		50 mM	47.6135	1657.37	46.2125	846.673		50 mM	47.6135	1657.37	35.0197	542.89

## Sheet: IL8
IL8
146a						146b						155
	control	CdM	inhibition of miRNA146a-control	inhibition of miRNA146a +CdM			control	CdM	inhibition of miRNA146b-control	inhibition of miRNA146b +CdM			control	CdM	inhibition of miRNA155-control	inhibition of miRNA155 +CdM
0 nM	1559.1	19378.2	1559.1	19378.2		0 nM	1559.1	19378.2	1559.1	19378.2		0 nM	1559.1	19378.2	1559.1	19378.2
	1250.02	16293.9	1250.02	16293.9			1250.02	16293.9	1250.02	16293.9			1250.02	16293.9	1250.02	16293.9
	1742.39	14241.4	1742.39	14241.4			1742.39	14241.4	1742.39	14241.4			1742.39	14241.4	1742.39	14241.4
25 nM	1401.79	18021.1	1361.67	4358.39		25 nM	1401.79	18021.1	1591.66	12197		25 nM	1401.79	18021.1	1466.46	13580.5
	2098.6	8943.22	2251.5	18933			2098.6	8943.22	2102.34	19772.4			2098.6	8943.22	2169.9	3581.75
	2873.03	6993.84	863.9	2764.62			2873.03	6993.84	1870.93	1809.79			2873.03	6993.84	2301.43	2529.58
50 nM	1246.71	11878	1426.24	4708.01		50 nM	1246.71	11878	1456.94	7346.63		50 nM	1246.71	11878	1341.34	15899.8
	2041.45	12303.4	2246.98	9074.87			2041.45	12303.4	2170.51	16722.3			2041.45	12303.4	2297.59	13258.1
	2105.34	12403.1	826.7	2736.15			2105.34	12403.1	2506.06	10009.4			2105.34	12403.1	2967.72	13485.2
Mean	146a					Mean	146b					Mean	155
	control -LPS	control +LPS	inhibition of miRNA146a-LPS	inhibition of miRNA146a +LPS			control -LPS	control +LPS	inhibition of miRNA146a-LPS	inhibition of miRNA146a +LPS			control -LPS	control +LPS	inhibition of miRNA146a-LPS	inhibition of miRNA146a +LPS
0 mM	1517.17	16637.8	1517.17	16637.8		0 mM	1517.17	16637.8	1517.17	16637.8		0 mM	1517.17	16637.8	1517.17	16637.8
25 mM	2124.47	11319.4	1492.36	8685.35		25 mM	2124.47	11319.4	1854.98	11259.7		25 mM	2124.47	11319.4	1979.26	6563.96
50 mM	1797.83	12194.8	1499.97	5506.34		50 mM	1797.83	12194.8	2044.5	11359.5		50 mM	1797.83	12194.8	2202.22	14214.4
SD						SD						SD
0 mM	203.184	2111.17	203.184	2111.17		0 mM	203.184	2111.17	203.184	2111.17		0 mM	203.184	2111.17	203.184	2111.17
25 mM	600.91	4805.18	573.973	7275.36		25 mM	600.91	4805.18	208.789	7363.07		25 mM	600.91	4805.18	366.561	4980.04
50 mM	390.575	227.696	582.166	2648.63		50 mM	390.575	227.696	437.471	3944.87		50 mM	390.575	227.696	667.383	1195.36
