# Supplementary material for: miR-146a, miR-146b, and miR-155 increase expression of IL-6 and IL-8 and support HSP10 in an In vitro sepsis model
Source: PLoS One. 2017 Jun 29;12(6):e0179850. doi: 10.1371/journal.pone.0179850 (PMC5491059; doi:10.1371/journal.pone.0179850)
Supplement: S6 Table — Expression of HSP10 in CdM-stimulated and miR-146a-, miR-146b- or miR-155-inhibited HUVEC. (XLSX) [file pone.0179850.s006.xlsx]

## Sheet: Tabelle1
	HSP10 ng/ml				TXA2 pg/ml				Hsp27 ng/ml
HUVEC sample ID	control	CdM		HUVEC sample ID	control	CdM		HUVEC sample ID	control	CdM
Ex1 PI 146a	140671	141701		Ex1 PI 146a	485.791	528.271		Ex1 PI 146a	0.512611	1.34145
Ex1 PI 146b	126885	136011		Ex1 PI 146b	803.251	678.856		Ex1 PI 146b	-0.185245	0.580062
Ex1 PI 155	118705	129636		Ex1 PI 155	658.48	580.122		Ex1 PI 155	-0.171919	0.507772
Ex1 PI neg.contr.A	126976	133971		Ex1 PI neg.contr.A	587.731	369.238		Ex1 PI neg.contr.A	1.09504	3.24671
Ex1 PI neg.contr.B	109481	131661		Ex1 PI neg.contr.B	583.921	785.463		Ex1 PI neg.contr.B	1.2509	2.75684
Ex2 PI 146a	122236	118434		Ex2 PI 146a	670.668	465.232		Ex2 PI 146a	-0.037867	-0.17049
Ex2 PI 146b	122963	124784		Ex2 PI 146b	603.1	284.581		Ex2 PI 146b	-0.0315078	-0.183133
Ex2 PI 155	110548	121238		Ex2 PI 155	750.492	642.405		Ex2 PI 155	-0.0292531	-0.329581
Ex2 PI neg.contr.A	90441.5	101717		Ex2 PI neg.contr.A	618.671	572.564		Ex2 PI neg.contr.A	0.947662	2.24117
Ex2 PI neg.contr.B	93713.2	108150		Ex2 PI neg.contr.B	733.309	510.351		Ex2 PI neg.contr.B	0.897317	2.40866
Ex3 PI 146a	101804	111350		Ex3 PI 146a	542.833	521.065		Ex3 PI 146a	1.88476	3.57801
Ex3 PI 146b	97961.4	97004.9		Ex3 PI 146b	658.48	557.598		Ex3 PI 146b	0.361147	1.28389
Ex3 PI 155	99704.9	92333.2		Ex3 PI 155	638.418	485.791		Ex3 PI 155	1.03065	0.131008
Ex3 PI neg.contr.A	88727.5	102769		Ex3 PI neg.contr.A	539.174	580.122		Ex3 PI neg.contr.A	0.904042	1.03982
Ex3 PI neg.contr.B	103472	111083		Ex3 PI neg.contr.B	650.417	614.76		Ex3 PI neg.contr.B	0.996697	1.46658
THP-1	79819.6	88984.3		THP-1	366.233	248.955		THP-1	1.01741	1.27975
